# Supplementary material for: Protist Diversity and Metabolic Strategy in Freshwater Lakes Are Shaped by Trophic State and Watershed Land Use on a Continental Scale
Source: mSystems. 2022 Jun 22;7(4):e00316-22. doi: 10.1128/msystems.00316-22 (PMC9426515; doi:10.1128/msystems.00316-22)
Supplement: TABLE S1 [file msystems.00316-22-s0009.csv]

asv_code	sequence	kingdom	supergroup	division	class	order	family	genus	species	trophic_function	trophic_group
ASV00002	GGGAAACTTACCAGGTCCAGACATAGTCAGGATGGACAGATTGAAAGCTCTTTCTTGATTCTATGGGTGGTGGTGCATGGCCGTTCTTAGTTGGTGGAGTGATTTGTCTGGTTAATTCCGTTAACGAACGAGACCTCAGCCTGCTAACTAGCGATGCCCATTTTTAATGGGTAGCCCGCTTCTTAGAGGGACTATTCGTGTTCAACGAATGGAAGTTTGAGGCA	Eukaryota	Hacrobia	Cryptophyta	Cryptophyceae	Cryptomonadales	Cryptomonadales_X	Cryptomonas	Cryptomonas_curvata	mixotrophy	mixotrophs
ASV00003	GGGAAACTTACCAGGTCCAGACATAGTAAGGATTGACAGATTGAAAGCTCTTTCTTGATTCTATGGGTGGTGGTGCATGGCCGTTCTTAGTTGGTGGAGTGATTTGTCTGGTTAATTCCGTTAACGAACGAGACCTCAGCCTGCTAACTAGTAACGTCAATATGATTGGCGGCTACTTCTTAGAGGGACTATTTGTGTTTAATGAATGGAAGTTTGAGGCA	Eukaryota	Hacrobia	Cryptophyta	Cryptophyceae	Cryptomonadales	Cryptomonadales_X	Geminigera	Geminigera_cryophila	mixotrophy	mixotrophs
ASV00005	GGGAAACTTACCAGGTCCAGACATAGTCAGGATGGACAGATTGAAAGCTCTTTCTTGATTCTATGGGTGGTGGTGCATGGCCGTTCTTAGTTGGTGGAGTGATTTGTCTGGTTAATTCCGTTAACGAACGAGACCTCAGCCTGCTAACTAGCGATGCCCTTCTTTGAAGGGTAGCCCGCTTCTTAGAGGGACTATTCGTGTTCAACGAATGGAAGTTTGAGGCA	Eukaryota	Hacrobia	Cryptophyta	Cryptophyceae	Cryptomonadales	Cryptomonadales_X	Cryptomonas	Cryptomonas_tetrapyrenoidosa	mixotrophy	mixotrophs
ASV00006	GGGAAACTTACCAGGTCCAGACATAGTAAGGATTGACAGATTGAGAGCTCTTTCTTGATTCTATGGGTGGTGGTGCATGGCCGTTCTTAGTTGGTGGAGTGATTTGTCTGGTTAATTCCGTTAACGAACGAGACCTTAACCTGCTAAATAGTTACCTTCACTTTCTGTGGGGGGACAACTTCTTAGAGGGACTATTCGTGCCTAGCGAGTGGAAGTTTGAGGCA	Eukaryota	Hacrobia	Katablepharidophyta	Katablepharidaceae	Katablepharidales	Katablepharidales_X	Katablepharidales_XX	Katablepharidales_XX_sp.	cytotrophy	heterotrophs
ASV00007	GGGAAACTTACCAGGTCCAGACATAGTGAGGATTGACAGATTGATAGCTCTTTCTTGATTCTATGGGTGGTGGTGCATGGCCGTTCTTAGTTGGTGGAGTGATTTGTCTGGTTAATTCCGTTAACGAACGAGACCCCCGCCTGCTAAATAGTCATAGAAATGCTCCGCATTCCTTTTGGCTTCTTAGAGGGACTTTCGGTGACTAACCGAAGGAAGTTGGGGGCA	Eukaryota	Stramenopiles	Ochrophyta	Chrysophyceae	Chrysophyceae_X	Chrysophyceae_Clade-B2	Chrysamoeba	Chrysamoeba_tenera	photoautotrophy	phototrophs
ASV00008	GGGAAACTTACCAGGTCCAGACATAGTAAGGATTGACAGATTGATAGCTCTTTCTTGATTCTATGGGTGGTGGTGCATGGCCGTTCTTAGTTGGTGGAGTGATTTGTCTGGTTAATTCCGTTAACGAACGAGACCTTAACCTGCTAAATAGTTACATCTAACCTCGGTTATGTGGGCATCTTCTTAGAGGGACTTTGTATTTTTCATGCAAGGAAGTTTGAGGCA	Eukaryota	Alveolata	Dinoflagellata	Dinophyceae	Gonyaulacales	Ceratiaceae	Ceratium	Ceratium_hirundinella	mixotrophy	mixotrophs
ASV00009	GGGAAACTTACCAGGTCCAGACATAGTCAGGATGGACAGATTGAAAGCTCTTTCTTGATTCTATGGGTGGTGGTGCATGGCCGTTCTTAGTTGGTGGAGTGATTTGTCTGGTTAATTCCGTTAACGAACGAGACCTCAGCCTGCTAACTAGCGATGCTCTTCTTTGAAGGGTAGCCCGCTTCTTAGAGGGACTATTCGTGTTCAACGAATGGAAGTTTGAGGCA	Eukaryota	Hacrobia	Cryptophyta	Cryptophyceae	Cryptomonadales	Cryptomonadales_X	Cryptomonas		mixotrophy	mixotrophs
ASV00011	GGGAAACTTACCAGGTCCAGACATAGTGAGGATTGACAGATTGAGAGCTCTTTCTTGATTCTATGGGTGGTGGTGCATGGCCGTTCTTAGTTGGTGGAGTGATTTGTCTGGTTAATTCCGTTAACGAACGAGACCCCCGCCTGCTAACTAGTGATACGAATGCTTAGCATTGGTGTTCGCTTCTTAGAGGGACTTTTGGTGACTAACCAAAGGAAGTTGGGGGCA	Eukaryota	Stramenopiles	Ochrophyta	Chrysophyceae	Chrysophyceae_X	Chrysophyceae_Clade-C	Uroglena	Uroglena_americana	photoautotrophy	phototrophs
ASV00012	GGAAAACTTACCAGGTCCAGACATAGTGAGGATTGACAGATTGAGAGTTCTTTCTTGATTCTATGGGTGGTGGTGCATGGCCGTTCTTAGTTGGTGGAGTGATTTGTCTGGTTAATTCCGTTAACGAACGAGACCGCCGCCTGCTAAATAGTTCTACTAATGGTTTTTCATTGGTAAGAGCTTCTTAGAGGGACGTTCATTCTACAAGATGAAGGAAGATGGCGGCA	Eukaryota	Stramenopiles	Ochrophyta	Bacillariophyta	Bacillariophyta_X	Polar-centric-Mediophyceae	Shionodiscus	Shionodiscus_ritscheri	photoautotrophy	phototrophs
ASV00013	GGAAAACTTACCAGGTCCAGACATAGTGAGGATTGACAGATTGATAGCTCTTTCTTGATTCTATGGGTGGTGGTGCATGGCCGTTCTTAGTTGGTGGAGTGATTTGTCTGGTTAATTCCGTTAACGAACGAGACCTTAGCCTGCTAACTAGTCTCAGCAATCTCGATTGTTGCAGGCTTCTTAGAGGGACTTTGTGGCGCAAACACAAGGAAGTTTGAGGCA	Eukaryota	Alveolata	Ciliophora	Spirotrichea	Strombidiida_A	Strombidiida_A_X	Strombidiida_A_XX	Strombidiida_A_XX_sp.	bacterivory	heterotrophs
ASV00015	GGAAAACTTACCAGGTCCAGACATAGTGAGGATTGACAGATTGATAGCTCTTTCTTGATTCTATGGGTGGTGGTGCATGGCCGTTCTTAGTTGGTGGAGTGATTTGTCTGGTTAATTCCGTTAACGAACGAGACCTTAGCCTACTAACTAGTCGAGCCAATCTACGATTGGCCGCGACTTCTTAGAGGGACTTTGTGGGCCAAACACAAGGAAGTTTGAGGCA	Eukaryota	Alveolata	Ciliophora	Spirotrichea	Hypotrichia	Hypotrichia_X	Hypotrichia_XX	Hypotrichia_XX_sp.	bacterivory	heterotrophs
ASV00016	GGGAAACTTACCAGGTCCAGACATAGTAAGGATTGACAGATTGAAAGCTCTTTCTTGATTCTATGGGTGGTGGTGCATGGCCGTTCTTAGTTGGTGGAGTGATTTGTCTGGTTAATTCCGTTAACGAACGAGACCTCAGCCTGCTAACTAGATTCGCCAATATGATTGGCGCATCTTCTTAGAGGGACTATTTGTGTTTAATGAATGGAAGTTTGAGGCA	Eukaryota	Hacrobia	Cryptophyta	Cryptophyceae	Cryptomonadales	Cryptomonadales_X	Plagioselmis	Plagioselmis_nannoplanctica	mixotrophy	mixotrophs
ASV00017	GGGAAACTTACCAGGTCCAGACATAGTGAGGATTGACAGATTGAGAGCTCTTTCTTGATTCTATGGGTGGTGGTGCATGGCCGTTCTTAGTTGGTGGAGTGATTTGTCTGGTTAATTCCGTTAACGAACGAGACCCCCGCCTGCTAAATAGTTGGATTAATGCTTAGCATTGATTTCAGCTTCTTAGAGGGACTTTTGGTGACTAACCAAAGGAAGTTGGGGGCA	Eukaryota	Stramenopiles	Ochrophyta	Chrysophyceae	Chrysophyceae_X	Chrysophyceae_XX	Chrysophyceae_XXX	Chrysophyceae_XXX_sp.	photoautotrophy	phototrophs
ASV00018	GGAAAACTTACCAGGTCCAGACATAGTGAGGATTGACAGATTGATAGCTCTTTCTTGATTCTATGGGTGGTGGTGCATGGCCGTTCTTAGTTGGTGGAGTGATTTGTCTGGTTAATTCCGTTAACGAACGAGACCTTAGCCTACTAACTAGTCGAGCCAATCCTAGATTGGCCGCGACTTCTTAGAGGGACTTTGTGGCTCCAAACACAAGGAAGTTTGAGGCA	Eukaryota	Alveolata	Ciliophora	Spirotrichea	Hypotrichia	Hypotrichia_X	Hypotrichia_XX	Hypotrichia_XX_sp.	bacterivory	heterotrophs
ASV00019	GGGAAACTTACCAGGTCCAGACATAGTTAGGATTGACAGATTGATAGCTCTTTCTTGATTCTATGGGTGGTGGTGCATGGCCGTTCTTAGTTGGTGGAGTGATTTGTCTGGTTAATTCCGTTAACGAACGAGACCTTAACCTGCTAAATAGTTACATGTAACCTCGGTTACATGGGCAACTTCTTAGAGGGACTTTGCGTGTCTAACGCAAGGAAGTTTGAGGCA	Eukaryota	Alveolata	Dinoflagellata	Dinophyceae
ASV00020	GGGAAACTTACCAGGTCCAGACATAGTAAGGATTGACAGATTGATAGCTCTTTCTTGATTCTATGGGTGGTGGTGCATGGCCGTTCTTAGTTGGTGGAGTGATTTGTCTGGTTAATTCCGTTAACGAACGAGACCTTAACCTGCTAAATAGTTACACGTAACTTCGGCTACGTGGGCAACTTCTTAGAGGGACTTTGTGTGTCTAACGCAAGGAAGTTTGAGGCA	Eukaryota	Alveolata	Dinoflagellata	Dinophyceae	Peridiniales	Thoracosphaeraceae	Naiadinium	Naiadinium_polonicum	photoautotrophy, mixotrophy	phototrophs, mixotrophs
ASV00021	GGGAAACTTACCAGGTCCAGACATAGTGAGGATTGACAGATTGAGAGCTCTTTCTTGATTCTATGGGTGGTGGTGCATGGCCGTTCTTAGTTGGTGGAGTGATTTGTCTGGTTAATTCCGTTAACGAACGAGACCCCCGCCTGCTAAATAGTTGGATTAATGCTTAGCATTGGTTTCAGCTTCTTAGAGGGACTTTTGGTGACTAACCAAAGGAAGTTGGGGGCA	Eukaryota	Stramenopiles	Ochrophyta	Chrysophyceae	Chrysophyceae_X	Chrysophyceae_XX	Chrysophyceae_XXX	Chrysophyceae_XXX_sp.	photoautotrophy	phototrophs
ASV00022	GGGAAACTTACCAGGTCCAGACATTGTGAGGATTGACAGATTGAGAGCTCTTTCTTGATTCGATGGGTGGTGGTGCATGGCCGTTCTTAGTTGGTGGAGTGATTTGTCTGGTTAATTCCGTTAACGAACGAGACCTTAGCCTGCTAAATAGTGACGCGAACACTTCGTTGGCGGCCGCTTCTTAGAGGGACAACACGTCTTCAACGTGTGGAAGTTTGAGGCA	Eukaryota	Hacrobia	Haptophyta	Prymnesiophyceae	Prymnesiales	Chrysochromulinaceae	Chrysochromulina	Chrysochromulina_parva	mixotrophy	mixotrophs
ASV00023	GGGAAACTTACCAGGTCCAGACATAGTCAGGATGGACAGATTGAAAGCTCTTTCTTGATTCTATGGGTGGTGGTGCATGGCCGTTCTTAGTTGGTGGAGTGATTTGTCTGGTTAATTCCGTTAACGAACGAGACCTCAGCCTGCTAACTAGCGATGCCCTTCTCGAAGGGTAGCCCGCTTCTTAGAGGGACTATTCGTGTTCAACGAATGGAAGTTTGAGGCA	Eukaryota	Hacrobia	Cryptophyta	Cryptophyceae	Cryptomonadales	Cryptomonadales_X	Cryptomonas		mixotrophy	mixotrophs
ASV00024	GGGAAACTTACCAGGTCCAGACATAGTTAGGATTGACAGATTGATAGCTCTTTCTTGATTCTATGGGTGGTGGTGCATGGCCGTTCTTAGTTGGTGGAGTGATTTGTCTGGTTAATTCCGTTAACGAACGAGACCTTAACCTGCTAAATAGTTACATGTGACCTCGGTTACATGGGCAACTTCTTAGAGGGACTTTGTGTGTCTAACGCAAGGAAGTTTGAGGCA	Eukaryota	Alveolata	Dinoflagellata	Dinophyceae	Suessiales
ASV00025	GGGAAACTTACCAGGTCCAGACATAGTGAGGATTGACAGATTGATAGCTCTTTCTTGATTCTATGGGTGGTGGTGCATGGCCGTTCTTAGTTGGTGGAGTGATTTGTCTGGTTAATTCCGTTAACGAACGAGACCCCCGCCTGCTAAATAGTTGTGCCAATGCTTTGCATTGGTTTCAGCTTCTTAGAGGGACTTTCGGTGACTAACCGAAGGAAGTTGGGGGCA	Eukaryota	Stramenopiles	Ochrophyta	Chrysophyceae	Chrysophyceae_X	Chrysophyceae_Clade-B2	Chrysosphaerella	Chrysosphaerella_sp.	photoautotrophy	phototrophs
ASV00026	GGAAAACTTACCAGGTCCAGACATAGTGAGGATTGACAGATTGATAGCTCTTTCTTGATTCTATGGGTGGTGGTGCATGGCCGTTCTTAGTTGGTGGAGTGATTTGTCTGGTTAATTCCGTTAACGAACGAGACCCCCGCCTGCTAAATAGTCATGTTAATGTCTGACATTGACGTTGGCTTCTTAGAGGGACTTTCGGTGACTAACCGAAGGAAGTTGGGGGCA	Eukaryota	Stramenopiles	Ochrophyta	Synurophyceae	Synurales	Synurales_X	Mallomonas	Mallomonas_tonsurata	photoautotrophy	phototrophs
ASV00027	GGGAAACTCACCAGGTCCAGACATAGTGAGGATTGACAGATTGAGAGCTCTTTCTTGATTCTATGGGTGGTGGTGCATGGCCGTTCTTAGTTGGTGGAGTGATTTGTCTGGTTAATTCCGATAACGAACGAGACCCCCGCCTGCTAAATAGTCACATTAATGCTTTGCATTCTTAGTTGGCTTCTTAGAGGGACTTATGGTGATTAACCATAGGAAGTTGGGGGCA	Eukaryota	Stramenopiles	Ochrophyta	Chrysophyceae	Chrysophyceae_X	Chrysophyceae_XX	Chrysophyceae_XXX	Chrysophyceae_XXX_sp.	photoautotrophy	phototrophs
ASV00029	GGGAAACTTACCAGGTCCAGACATAGGAAGGATTGACAGATTGATAGCTCTTTCTTGATTCTATGGGTGGTGGTGCATGGCCGTTCTTAGTTGGTGGAGTGATTTGTCTGGTTAATTCTGTTAACGAACGAGACCTTAACCTGCTAAATAGGTACGTGTAACTGCGGTTACGCGGGCAACTTCTTAGAGGGACTTCGTGTGTCTAACGCAAGGAAGTTTGAGGCA	Eukaryota	Alveolata	Dinoflagellata	Dinophyceae	Gymnodiniales	Gymnodiniaceae
ASV00030	GGGAAACTTACCAGGTCCAGACATAGTGAGGATTGACAGATTGATAGCTCTTTCTTGATTCTATGGGTGGTGGTGCATGGCCGTTCTTAGTTGGTGGAGTGATTTGTCTGGTTAATTCCGTTAACGAACGAGACCTTAACCTGCTAAATAGTTACGCGTAACTTCGGCTACGTGGGCAGCTTCTTAGAGGGACTTTGTGTGTCTAGCGCAAGGAAGTTTGAGGCA	Eukaryota	Alveolata	Dinoflagellata	Dinophyceae
ASV00031	GGAAAACTTACCAGGTCCAGACATAGTGAGGATTGACAGATTGATAGCTCTTTCTTGATTCTATGGGTGGTGGTGCATGGCCGTTCTTAGTTGGTGGAGTGATTTGTCTGGTTAATTCCGTTAACGAACGAGACCTTAGCCTACTAACTAGTCGAGCCAATCTCCGATTGGCCGCGACTTCTTAGAGGGACTTTGTGGCTCCAAACACAAGGAAGTTTGAGGCA	Eukaryota	Alveolata	Ciliophora	Spirotrichea	Hypotrichia				bacterivory	heterotrophs
ASV00032	GGAAAACTTACCAGGTCCAGACATAGTGAGGATTGACAGATTGATAGCTCTTTCTTGATTCTATGGGTGGTGGTGCATGGCCGTTCTTAGTTGGTGGAGTGATTTGTCTGGTTAATTCCGTTAACGAACGAGACCTTAGCCTACTAACTAGTCGAGCCAATCCTAGATTGGCCCCGACTTCTTAGAGGGACTTTGTGGCTCCAAACACAAGGAAGTTTGAGGCA	Eukaryota	Alveolata	Ciliophora	Spirotrichea	Hypotrichia	Hypotrichia_X	Hypotrichia_XX	Hypotrichia_XX_sp.	bacterivory	heterotrophs
ASV00034	GGGAAACTTACCAGGTCCAGACATAGTGAGGATTGACAGATTGAGAGCTCTTTCTTGATTCTATGGGTGGTGGTGCATGGCCGTTCTTAGTTGGTGGAGTGATTTGTCTGGTTAATTCCGTTAACGAACGAGACCCCCGCCTGCTAAATAGTTGGGCGAATGCTTAGCATTGGCTACAGCTTCTTAGAGGGACTTTCGGTGACTAACCGAAGGAAGTTGGGGGCA	Eukaryota	Stramenopiles	Ochrophyta	Chrysophyceae	Chrysophyceae_X	Chrysophyceae_XX	Chrysophyceae_XXX	Chrysophyceae_XXX_sp.	photoautotrophy	phototrophs
ASV00035	GGGAAACTTACCAGGTCCAGACATAGTAAGGATTGACAGATTGATAGCTCTTTCTCGATTCTATGGGTGGTGGTGCATGGCCGTTCTTAGTTGGTGGAGTGATTTGTCTGGTTAATTCCGTTAACGAACGAGACCTTAACCTGCTAAATAGTTACACGTAACCTCGGTTATGTGGGCAACTTCTTAGAGGGACTTTGTGTGTCTAACACAAGGAAGTTTGAGGCA	Eukaryota	Alveolata	Dinoflagellata	Dinophyceae	Peridiniales
ASV00036	GGGAAACTTACCAGGTCCAGACATAGTAAGGATTGACAGATTGAGAGCTCTTTCTTGATTCTATGGGTGGTGGTGCATGGCCGTTCTTAGTTGGTGGAGTGATTTGTCTGGTTAATTCCGTTAACGAACGAGACCCCCGCCTGCTAAATAGCGCCGCGAATGCTCTGCATCGGCGGATCGCTTCTTAGAGGGACTTTGTGTGACTAACACAATGAAGTTGGGGGCA	Eukaryota	Stramenopiles	Ochrophyta	Dictyochophyceae	Dictyochophyceae_X	Pedinellales	Pseudopedinella	Pseudopedinella_sp.	photoautotrophy	phototrophs
ASV00037	GGAAAACTTACCAGGTCCAGACACCGGGAGGATTGACAGATTGAGAGCTCTTTCTTGATTCGGTGGGTGGTGGTGCATGGCCGTTCTTAGTTGGTGGGTTGCCTTGTCAGGTTGATTCCGGTAACGAACGAGACCTCAGCCTGCTAAATAGTCGCGCTTGCCTCTGGCAGGTGGTTGACTTCTTAGAGGGACTATTGACGCAAGTCAATGGAAGTATGAGGCA	Eukaryota	Archaeplastida	Chlorophyta	Chlorophyceae	Sphaeropleales	Sphaeropleales_X	Ankyra	Ankyra_judayi	photoautotrophy	phototrophs
ASV00038	GGGAAACTTACCAGGTCCAGACATAGTGAGGATTGACAGATTGAGAGCTCTTTCTTGATTCTATGGGTGGTGGTGCATGGCCGTTCTTAGTTGGTGGAGTGATTTGTCTGGTTAATTCCGTTAACGAACGAGACCCCCGCCTGCTAAATAGTGGTATCAATGCTTAGCATTGGTATTATCTTCTTAGAGGGACTTTTGGTGACTAACCAAAGGAAGTTGGGGGCA	Eukaryota	Stramenopiles	Ochrophyta						photoautotrophy	phototrophs
ASV00039	GGGAAACTTACCAGGTCCAGACATAGTAAGGATTGACAGATTGAAAGCTCTTTCTTGATTCTATGGGTGGTGGTGCATGGCCGTTCTTAGTTGGTGGAGTGATTTGTCTGGTTAATTCCGTTAACGAACGAGACCTCAGCCTGCTAACTAGTTACGCGAATTTTTATTCGCGGCCAACTTCTTAGAGGGACTATTTGTGATTAACGAATGGAAGTTTGAGGCA	Eukaryota	Hacrobia	Cryptophyta	Cryptophyceae	Cryptomonadales	Cryptomonadales_X	Komma	Komma_caudata	mixotrophy	mixotrophs
ASV00040	GGGAAACTCACCAGGTCCAGACATAGTGAGGATTGACAGATTGATAGCTCTTTCTTGATTCTATGGGTGGTGGTGCATGGCCGTTCTTAGTTGGTGGAGTGATTTGTCTGGTTAATTCCGATAACGAACGAGACCTCCGCCTGCTAAATAGAAGCGTCTGTCTAGGCAGTCACTTCTTCTTAGAGGGACAATGTATGTTTAATACATGGAAGTTGGAGGCA	Eukaryota	Stramenopiles	Opalozoa	Bicoecea	Pseudodendromonadales	Pseudodendromonadales_X	Pseudodendromonadales_XX	Pseudodendromonadales_XX_sp.	bacterivory	heterotrophs
ASV00041	GGGAAACTCACCAGGTCCAGACATGGGAAGGATTGACAGATTGAGAGCTCTTTCTTGATTCTATGGGTGGTGGTGCATGGCCGTTCTTAGTTGGTGGAGTGATTTGTCTGGTTAATTCCGTTAACGAACGAGACCTCAGCCTGCTAACTAGTCACAGTAGTCTCGACTGCTGGCCGGCTTCTTAGAGGGACTGATCGAGTTTATCGATCGGAAGTTTGAGGCA	Eukaryota	Hacrobia	Cryptophyta	Cryptophyceae	Cryptophyceae_X	Basal_Cryptophyceae-2	Basal_Cryptophyceae-2_X	Basal_Cryptophyceae-2_X_sp.	mixotrophy, bacterivory	heterotrophs, mixotrophs
ASV00042	GGAAAACTTACCAGGTCCAGACACGGGGATGATAAACAGATTGAGAGCTCTTTTTTGATTCTGTGGGTGGTGGTGCATGGCCGTTCTTAGTTGGTGGGTTGCCTTGTCAGGTTGATTCCGGTAACGAACGAGACCTCAGCCTGCTAAATAGTCACGCGTCCTTTTTGGACGCGCCTGACTTCTTAGAGGGACTATTGTCGTTTAGGCAATGGAAGTGTGAGGCA	Eukaryota	Archaeplastida	Chlorophyta	Chlorophyceae	Chlamydomonadales	Chlamydomonadales_X	Chlamydomonas	Chlamydomonas_sordida	photoautotrophy	phototrophs
ASV00043	GGGAAACTTACCAGGTCCAGACATAGTAAGGATTGACAGATTGAAAGCTCTTTCTTGATTCTATGGGTGGTGGTGCATGGCCGTTCTTAGTTGGTGGAGTGATTTGTCTGGTTAATTCCGTTAACGAACGAGACCTCAGCCTGCTAACTAGCTACGCGAATTTTTATTCGCGGCCAGCTTCTTAGAGGGACTATTTGTGATTAACGAATGGAAGTTTGAGGCA	Eukaryota	Hacrobia	Cryptophyta	Cryptophyceae	Cryptomonadales	Cryptomonadales_X	Komma	Komma_caudata	mixotrophy	mixotrophs
ASV00045	GGAAAACTCACCAGGTCCAGACATGGTAAGGATTGACAGATTGAGAGCTCTTTCTTGATTCCATGAAAGGTGGCGCATGGCCGTTCTTAGTTGGTGGAGTGATTTGTCTGGTTAATTCCGTTAACGAACGAGACCTTAACCTGCTAAATAGTCACGGTAAGGATTTCCTTGCTGCTTGACTTCTTAGAGGGACAATCTGTTCTTTCAGCAGAAGGAAGTTTGAGGCA	Eukaryota	Hacrobia	Centroheliozoa	Centroheliozoa_X	Pterocystida	Choanocystidae	Choanocystis	Choanocystis_sp.	cytotrophy	heterotrophs
ASV00046	GGAAAACTCACCAGGTCCGGACATAGTGAGGATTGACAGATTGAAGATCTTTCTTGATTCTATGGGTGGTGGTGCATGGCCGTTCTTAGTTGGTGGAGTGATTTGTCTGGTTAATTCCGTTAACGAACGAGACCTCGACCTGCTAAATAGCTTACGCGTTTTACAACGTCGCACAGCTTCTTAGAGGGACTTTGGCCTATAAGGCTATAGGAAGTTCGAGGCA	Eukaryota	Rhizaria	Cercozoa	Filosa-Imbricatea	Filosa-Imbricatea_X	Novel-clade-2	Novel-clade-2_X	Novel-clade-2_X_sp.	heterotrophy	heterotrophs
ASV00047	GGGAAACTTACCAGGTCCAGACATAGTGAGGATTGACAGATTGAGAGCTCTTTCTTGATTCTATGGGTGGTGGTGCATGGCCGTTCTTAGTTGGTGGAGTGATTTGTCTGGTTAATTCCGTTAACGAACGAGACCCCCGCCTGCTAAATAGTGACCCCAATGCTTAGCATTGGTGTTATCTTCTTAGAGGGACTTTTGGTGACTAACCAAAGGAAGTTGGGGGCA	Eukaryota	Stramenopiles	Ochrophyta	Chrysophyceae	Chrysophyceae_X				photoautotrophy	phototrophs
ASV00048	GGAAAACTTACCAGGTCCGGACATAGTGAGGATTGACAGATTGAAGATCTTTCTTGATTCTATGGGTGGTGGTGCATGGCCGTTCTTAGTTGGTGGAGTGATTTGTCTGGTTAATTCCGTTAACGAACGAGACCTCGACCTGCTAAATAGCTACCCCGTTTCACAACGGTATAGCTTCTTAGAGGGACTTTAGCAGCGAAGGCTACAGGAAGTTCGAGGCA	Eukaryota	Rhizaria	Cercozoa
ASV00049	GGGAAACTTACCAGGTCCAGACATAGTGAGGATTGACAGATTGAGAGCTCTTTCTTGATTCTATGGGTGGTGGTGCATGGCCGTTCTTAGTTGGTGGAGTGATTTGTCTGGTTAATTCCGTTAACGAACGAGACCCCCGCCTGCTAAATAGTGGCACCAATGCTTAGCATTGGTGTTATCTTCTTAGAGGGACTTTTGGTGACTAACCAAAGGAAGTTGGGGGCA	Eukaryota	Stramenopiles	Ochrophyta	Chrysophyceae	Chrysophyceae_X				photoautotrophy	phototrophs
ASV00050	GGGAAACTTACCAGGTCCAGACATAGTCAGGATGGACAGATTGAAAGCTCTTTCTTGATTCTATGGGTGGTGGTGCATGGCCGTTCTTAGTTGGTGGAGTGATTTGTCTGGTTAATTCCGTTAACGAACGAGACCTCAGCCTGCTAACTAGCGATGCCCTTTTCTAAAGGGTAGCCCGCTTCTTAGAGGGACTATTCGTGTTCAACGAATGGAAGTTTGAGGCA	Eukaryota	Hacrobia	Cryptophyta	Cryptophyceae	Cryptomonadales	Cryptomonadales_X	Cryptomonas	Cryptomonas_marssonii	mixotrophy	mixotrophs
ASV00052	GGGAAACTTACCAGGTCCAGACATAGTAAGGATTGACAGATTGATAGCTCTTTCTTGATTCTATGGGTGGTGGTGCATGGCCGTTCTTAGTTGGTGGAGTGATTTGTCTGGTTAATTCCGTTAACGAACGAGACCTTAGCCTACTAAATAGTTGATGCAATCATGATTGCAACAACTTCTTAGAGGGACTTTGTAAGCAAATACAAGGAAGTTTGAGGCA	Eukaryota	Alveolata	Ciliophora	Spirotrichea	Choreotrichida				bacterivory	heterotrophs
ASV00053	GGAAAACTCACCAGGTCCAGACATAGTGAGGATTGACAGATTGAGAGCTCTTTCTTGATTCTATGGGTGGTGGTGCATGGCCGTTCTTAGTTGGTGGAGTGATTTGTCTGGTTAATTCCGTTAACGAACGAGACCCCCGCCTGCTAAATAGTAGCCACAATGCTTTGCATTGTGCGTTCTGCTTCTTAGAGGGACTTTCGGTGACTAACCGAAGGAAGTTGGGGGCA	Eukaryota	Stramenopiles	Ochrophyta						photoautotrophy	phototrophs
ASV00054	GGGAAACTTACCAGGTCCAGACATAGTGAGGATTGACAGATTGATAGCTCTTTCTTGATTCTATGGGTGGTGGTGCATGGCCGTTCTTAGTTGGTGGAGTGATTTGTCTGGTTAATTCCGTTAACGAACGAGACCTTAGCCTGCTAACTAGTTGCTGCAATCATGATTGCAACGACTTCTTAGAGGGACTTTGTAAGCAAATACAAGGAAGTTTGAGGCA	Eukaryota	Alveolata	Ciliophora	Spirotrichea	Choreotrichida	Strobilidiidae_H	Strobilidiidae_H_X	Strobilidiidae_H_X_sp.	bacterivory	heterotrophs
ASV00055	GGAAAACTCACCAGGTCCAGACATGGGAAGGATTGACAGATTGATAGCTCTTTCTTGATTCTATGGGTGGTGGTGCATGGCCGTTCTTAGTTGGTGGAGTGATTTGTCTGGTTAATTCCGTTAACGAACGAGACCTTAACCTGCTAAATAGTTGCCAGTAATCTATTACTGGTGAACTTCTTAGAGGGACTTCGTGATTCAAACACGAGGAAGTTTGAGGCA	Eukaryota	Alveolata
ASV00057	GGAAATCTCACCAGACCCAGACATAGTGAGGATTGACAGATTGATAGTTCTTTCTTGATTCTATGGGTGGTGGTGCATGGCCGTTCTTAGTTGGTGGAGCGATTTGTCTGGTTAATTCCGTTAACGAACGAGACCTTAGCCTGCTAAATAAGTACCACAAAACCTAACGTTTGTGAGTAACTTCTTAGAGGGACTTTGTGTGTTTAACGCAAGGAAGCTAGAGGCA	Eukaryota	Alveolata
ASV00058	GGGAAACTTACCAGGTCCAGACATAGTGAGGATTGACAGATTGAGAGCTCTTTCTTGATTCTATGGGTGGTGGTGCATGGCCGTTCTTAGTTGGTGGAGTGATTTGTCTGGTTAATTCCGTTAACGAACGAGACCCCCGCCTGCTAACTAGTCATATCAATTCCTATGGATTGATGGTGGCTTCTTAGAGGGACTTTCGGTGACTAACCGAAGGAAGTTGGGGGCA	Eukaryota	Stramenopiles	Ochrophyta	Chrysophyceae	Chrysophyceae_X	Chrysophyceae_Clade-C	Dinobryon		photoautotrophy	phototrophs
ASV00059	GGAAAACTTACCAGGTCCAGACACGGGAAGGATTGACAGATTGAGAGCTCTTTCTTGATTCTGTGGGTGGTGGTGCATGGCCGTTCTTAGTTGGTGGGTTGCCTTGTCAGGTTGATTCCGGTAACGAACGAGACCTCAGCCTGCTAAATAGTCAGCGTCGCACCTGCGGCGCGCGGACTTCTTAGAGGGACTATTGGCGTTTAGCCAATGGAAGTATGAGGCG	Eukaryota	Archaeplastida	Chlorophyta	Chlorophyceae	Chlamydomonadales	Chlamydomonadales_X			photoautotrophy	phototrophs
ASV00060	GGGAAACTTACCAGGTCCAGACACGGGAAGGATTGACAGATTGAGAGCTCTTTCTTGATTCTGTGGGTGGTGGTGCATGGCCGTTCTTAGTTGGTGGGTTGCCTTGTCAGGTTGATTCCGGTAACGAACGAGACCTCAGCCTGCTAAATAGTCAGCATCGCACCTGCGGTGCGCAGACTTCTTAGAGGGACTATTGGCGTTCAGCCAATGGAAGTATGAGGCG	Eukaryota	Archaeplastida	Chlorophyta	Chlorophyceae	Chlamydomonadales	Chlamydomonadales_X	Chloromonas	Chloromonas_oogama	photoautotrophy	phototrophs
ASV00061	GGAAAACTCACCAGGTCCAGACATGGGAAGGATTGACAGATTGATAGCTCTTTCTTGATTCTATGGGTGGTGGTGCATGGCCGTTCTTAGTTGGTGGAGTGATTTGTCTGGTTAATTCCGTTAACGAACGAGACCTTAGCCTGCTAAATAGTTGAGTGTAACTTCGGTTATGTATCAGCTTCTTAGAGGGACTTCGTGTGTTTAACACGAGGAAGTTTGAGGCA	Eukaryota	Alveolata
ASV00062	GGAAAACTTACCAGGTCCAGACATAGTGAGGATTGACAGATTGATAGCTCTTTCTTGATTCTATGGGTGGTGGTGCATGGCCGTTCTTAGTTGGTGGAGTGATTTGTCTGGTTAATTCCGTTAACGAACGAGACCTTAGCCTGCTAACTAGGCACGTCGTTCGCGAACGTCGTTGTCTTCTTAGAGGGACTTTGTGCGTTAATCACAAGGAAGTTTGAGGCA	Eukaryota	Alveolata	Ciliophora	Spirotrichea	Strombidiida	Pelagostrombidiidae	Limnostrombidium	Limnostrombidium_viride	bacterivory	heterotrophs
ASV00064	GGAAAACTTACCAGGTCCAGACACGGGAAGGATTGACAGATTGAGAGCTCTTTCTTGATTCTGTGGGTGGTGGTGCATGGCCGTTCTTAGTTGGTGGGTTGCCTTGTCAGGTTGATTCCGGTAACGAACGAGACCTCAGCCTGCTAAATAGTCAGCATCGCATCTGCGGTGCGCGGACTTCTTAGAGGGACTATTGGCGTTTAGCCAATGGAAGTATGAGGCG	Eukaryota	Archaeplastida	Chlorophyta	Chlorophyceae	Chlamydomonadales	Chlamydomonadales_X	Hemiflagellochloris	Hemiflagellochloris_kazakhstanica	photoautotrophy	phototrophs
ASV00065	GGGAAACTTACCAGGTCCAGACATAGTAAGGATTGACAGATTGATAGCTCTTTCTTGATTCTATGGGTGGTGGTGCATGGCCGTTCTTAGTTGGTGGAGTGATTTGTCTGGTTAATTCCGTTAACGAACGAGACCTTAACCTGCTAAATAGTTACACGTAACTTCGGTTACGTGGGCAACTTCTTAGAGGGACTTTGCGTGTCTAACGCAAGGAAGTTTGAGGCA	Eukaryota	Alveolata	Dinoflagellata	Dinophyceae
ASV00068	GGGAAACTTACCAGGTCCAGACATGGGGAGGATTGACAGATTGATAGCTCTTTCTTGATTCTATGGGTGGTGGTGCATGGCCGTTCTTAGTTGGTGGAGTGATTTGTCTGGTTAATTCCGTTAACGAACGAGACCTCCGCCTGCTAATTAGTCTTGTCAATATCTATATATTGACGTAGACTTCTTAGAGGGACTTTCAGTGACTAACTGAAGGAAGTTGGAGGCA	Eukaryota	Stramenopiles	Pseudofungi	Oomycota	Oomycota_X				heterotrophy, parasitism	heterotrophs, parasites
ASV00069	GGGAAACTTACCAGGTCCAGACATAGTTAGGATTGACAGATTGAGAGCTCTTTCTTGATTCTATGGGTGGTGGTGCATGGCCGTTCTTAGTTGGTGGAGTGATTTGTCTGGTTAATTCCGTTAACGAACGAGACCTTAACCTGCTAACTAGTTGCACTAACGTGAGTTGGTGTTGACTTCTTAGAGGGACTTTATGTTCAAGCATAAGGAAGTTTGAGGCA	Eukaryota	Alveolata	Ciliophora	Nassophorea	Nassophorea_X	Nassulida	Obertrumia	Obertrumia_georgiana	bacterivory	heterotrophs
ASV00070	GGGAAACTTACCAGGTCCAGACATAGTAAGGATTGACAGATTGAGAGCTCTTTCTTGATTCTATGGGTGGTGGTGCATGGCCGTTCTTAGTTGGTGGAGTGATTTGTCTGGTTAATTCCGATAACGAACGAGACCTCCGCCTGCTAAATAGTTACACGAATGCTTCGGCATTGGTGGGCAACTTCTTAGAGGGACTTCATGCGTTCTAGCATGAGGAAGTTGGAGGCA	Eukaryota	Stramenopiles	Pseudofungi	MAST-2	MAST-2D	MAST-2D_X	MAST-2D_XX	MAST-2D_XX_sp.	heterotrophy	heterotrophs
ASV00071	GGGAAACTCACCAGGTCCAGACATGGGAAGGATTGACAGATTGAGAGCTCTTTCTTGATTCTATGGGTGGTGGTGCATGGCCGTTCTTAGTTGGTGGAGTGATTTGTCTGGTTAATTCCGTTAACGAACGAGACCTCAGCCTGCTAACTAGTCACAGTAGTCTTGACTGCTGGCCGGCTTCTTAGAGGGACTGATCGAGTTTATCGATCGGAAGTTTGAGGCA	Eukaryota	Hacrobia	Cryptophyta	Cryptophyceae	Cryptophyceae_X	Basal_Cryptophyceae-2	Basal_Cryptophyceae-2_X	Basal_Cryptophyceae-2_X_sp.	mixotrophy, bacterivory	heterotrophs, mixotrophs
ASV00072	GGGAAACTTACCAGGTCCAGACATAGTGAGGATTGACAGATTGATAGCTCTTTCTTGATTCTATGGGTGGTGGTGCATGGCCGTTCTTAGTTGGTGGAGTGATTTGTCTGGTTAATTCCGTTAACGAACGAGACCTTAGCCTGCTAACTAGTCGCTGCAATCATGATTGGCTGCGACTTCTTAGAGGGACTTTGTAAGCAAATACAAGGAAGTTTGAGGCA	Eukaryota	Alveolata	Ciliophora	Spirotrichea	Choreotrichida	Strobilidiidae_C	Strobilidiidae_C_X	Strobilidiidae_C_X_sp.	bacterivory	heterotrophs
ASV00073	GGGAAACTTACCAGGTCCAGACATAGTAAGGATTGACAGATTGAGAGCTCTTTCTTGATTCTATGGGTGGTGGTGCATGGCCGTTCTTAGTTGGTGGAGTGATTTGTCTGGTTAATTCCGTTAACGAACGAGACCTTAACCTGCTAAATAGTTACCTTCACAATTTGTGGGGGGACAACTTCTTAGAGGGACTATTCGTGCCTAGCGAGTGGAAGTTTGAGGCA	Eukaryota	Hacrobia	Katablepharidophyta	Katablepharidaceae	Katablepharidales	Katablepharidales_X	Katablepharidales_XX	Katablepharidales_XX_sp.	cytotrophy	heterotrophs
ASV00074	GGGAAACTTACCAGGTCCAGACATAGTAAGGATTGACAGATTGATAGCTCTTTCTTGATTCTATGGGTGGTGGTGCATGGCCGTTCTTAGTTGGTGGAGTGATTTGTCTGGTTAATTCCGTTAACGAACGAGACCTTAACCTGCTAAATAGTTACATGTAACTTCGGTTATATGGGCAACTTCTTAGAGGGACTTTGTGAGTCTATTGCAAGGAAGTTTGAGGCA	Eukaryota	Alveolata	Dinoflagellata	Dinophyceae
ASV00075	GGGAAACTTACCAGGTCCAGACATAGTAAGGATTGACAGATTGATAGCTCTTTCTTGATTCTATGGGTGGTGGTGCATGGCCGTTCTTAGTTGGTGGAGTGATTTGTCTGGTTAATTCCGTTAACGAACGAGACCTTAACCTGCTAAATAGTTACATGTAACCTCGGTTACATGGGCAACTTCTTAGAGGGACTTTGTGTGTCTAACACAAGGAAGTTTGAGGCA	Eukaryota	Alveolata	Dinoflagellata	Dinophyceae	Suessiales	Suessiaceae
ASV00076	GGAAAACTTACCAGGTCCAGACATAGTGAGGATTGACAGATTGATAGCTCTTTCTTGATTCTATGGGTGGTGGTGCATGGCCGTTCTTAGTTGGTGGAGTGATTTGTCTGGTTAATTCCGTTAACGAACGAGACCTTAGCCTACTAACTAGTCGAGCCAATTTCGATTGGCCGCGACTTCTTAGAGGGACTTTGTGGTTTAAACACAAGGAAGTTTGAGGCA	Eukaryota	Alveolata	Ciliophora	Spirotrichea	Hypotrichia				bacterivory	heterotrophs
ASV00077	GGAAACCTTACCAGGTCCGGACATAGGAAGGATTGACAGATTGAGAGCTCTTTCTTGATTCTATGGGTGGTGGTGCATGGCCGTTCTTAGTTGGTGGAGTGATTTGTCTGGTTAATTCCGTTAACGAACGAGACCTTAACCTACTAACTGGCCGCCTGAGTGGCAACGCCCAGGATAAAGGCCTCTTAGAGGGACGATCCGTGATTAGCGGGTGGAAGGATAAGGCA	Eukaryota	Opisthokonta
ASV00078	GGGAAACTTACCAGGTCCAGACATAGCGAGGATTGACAGATTGAGAGTTCTTTCTTGATTCTATGGGTGGTGGTGCATGGCCGTTCTTAGTTGGTGGAGTGATTTGTCTGGTTAATTCCGTTAACGAACGAGACCCCCGCCTGCTAAATAGATGAATCAATGCTTAGCATTGATATCAGACTTCTTAGAGGGACTTTCGGTGACTAACCGAAGGAAGTTGGGGGCA	Eukaryota	Stramenopiles	Ochrophyta						photoautotrophy	phototrophs
ASV00079	GGGAAACTTACCAGGTCCAGACATAGTCAGGATGGACAGATTGAAAGCTCTTTCTTGATTCTATGGGTGGTGGTGCATGGCCGTTCTTAGTTGGTGGAGTGATTTGTCTGGTTAATTCCGTTAACGAACGAGACCTCAGCCTGCTAACTAGCGATGCCCATTTTTAATGGACAGCCCGCTTCTTAGAGGGACTATTCGTGTTCAACGAATGGAAGTTTGAGGCA	Eukaryota	Hacrobia	Cryptophyta	Cryptophyceae	Cryptomonadales	Cryptomonadales_X	Cryptomonas		mixotrophy	mixotrophs
ASV00080	GGGAAACTCACCAGGTCCAGACATAGTGAGGATTGACAGATTGAGAGCTCTTTCTTGATTCTATGGGTGGTGGTGCATGGCCGTTCTTAGTTGGTGGAGTGATTTGTCTGGTTAATTCCGATAACGAACGAGACCCCCGCCTGCTAAATAGTCACATTAATGCTTTGCATTCTTAGTTGGCTTCTTAGAGGGACTTATGGTGATTAATCATAGGAAGTTGGGGGCA	Eukaryota	Stramenopiles	Ochrophyta	Chrysophyceae	Chrysophyceae_X	Chrysophyceae_XX	Chrysophyceae_XXX	Chrysophyceae_XXX_sp.	photoautotrophy	phototrophs
ASV00082	GGGAAACTTACCAGGTCCAGACATAGTGAGGATTGACAGATTGAGAGCTCTTTCTTGATTCTATGGGTGGTGGTGCATGGCCGTTCTTAGTTGGTGGAGTGATTTGTCTGGTTAATTCCGTTAACGAACGAGACCCCCGCCTGCTAAATAGTCATAATAATGCTTAGCATTGTTGTTGGCTTCTTAGAGGGACTTTCGGTGACTAACCGAAGGAAGTTGGGGGCA	Eukaryota	Stramenopiles	Ochrophyta	Chrysophyceae	Chrysophyceae_X	Chrysophyceae_Clade-C	Dinobryon		photoautotrophy	phototrophs
ASV00083	GGAAAACTTACCAGGTCCAGACATAGTGAGGATTGACAGATTGAGAGCTCTTTCTTGATTCTATGGGTGGTGGTGCATGGCCGTTCTTAGTTGGTGGGTTGCCTTGTCAGGTTGATTCCGGTAACGAACGAGACCTCAGCCTGCTAAATAGTTACTCCTACCTTGGTAGGCGGCCAACTTCTTAGAGGGACTATTGGCGTTTAGCCAATGGAAGTGTGAGGCA	Eukaryota	Archaeplastida	Chlorophyta	Chlorodendrophyceae	Chlorodendrales	Chlorodendraceae	Tetraselmis	Tetraselmis_cordiformis	photoautotrophy	phototrophs
ASV00084	GGAAAACTTACCAGGTCCAGACATAGTGAGGATTGACAGATTGAGAGTTCTTTCTTGATTCTATGGGTGGTGGTGCATGGCCGTTCTTAGTTGGTGGAGTGATTTGTCTGGTTAATTCCGTTAACGAACGAGACCGCCGCCTGCTAAATAGTTCTGCGAATGGTTTTTCATTGGCAAGAGCTTCTTAGAGGGACGTTCATTCTACAAGATGAAGGAAGATGGCGGCA	Eukaryota	Stramenopiles	Ochrophyta	Bacillariophyta	Bacillariophyta_X	Polar-centric-Mediophyceae	Cyclotella	Cyclotella_meneghiniana	photoautotrophy	phototrophs
ASV00085	GGAAAACTCACCAGGTCCAGACATGGGAAGGATTGACAGATTGATAGCTCTTTCTTGATTCTATGGGTGGTGGTGCATGGCCGTTCTTAGTTGGTGGAGTGATTTGTCTGGTTAATTCCGTTAACGAACGAGACCTTAGCCTGCTAAATAGTTGAAAGTAACCTCGGTTACATCTCAGCTTCTTAGAGGGACTTCGTGTGTTTAACACGAGGAAGTTTGAGGCA	Eukaryota	Alveolata	Apicomplexa	Coccidiomorphea	Eimeriida	Eimeriidae	Goussia1	Goussia1_balatonica	parasitism, commensalism	parasites
ASV00087	GGGAAACTTACCAGGTCCAGACATAGTAAGGATTGACAGATTGAGAGCTCTTTCTTGATTCTATGGGTGGTGGTGCATGGCCGTTCTTAGTTGGTGGAGTGATTTGTCTGGTTAATTCCGTTAACGAACGAGACCTCCGCGTGCTAAATAGTCCTGCTTACCAATTTGGTAGGTAAGGACTTCTTAGAGGGACTTTCAGTGACTAACTGAAGGAAGTTGGAGGCA	Eukaryota	Stramenopiles	Pseudofungi	Oomycota	Oomycota_X	Saprolegniales	Leptolegnia	Leptolegnia_sp.	heterotrophy, parasitism	heterotrophs, parasites
ASV00088	GGGAAACTTACCAGGTCCAGACATAGTAAGGATTGACAGATTGAGAGCTCTTTCTTGATTCTATGGGTGGTGGTGCATGGCCGTTCTTAGTTGGTGGAGTGATTTGTCTGGTTAATTCCGTTAACGAACGAGACCCCCGCCTGCTAAATAGTACTGGGAATGCTTAGCATTGCCAGAGACTTCTTAGAGGGACTTTCGGCGCTAGGCCGAAGGAAGTTGGGGGCA	Eukaryota	Stramenopiles	Ochrophyta	Eustigmatophyceae	Eustigmatophyceae_X	Eustigmatophyceae_XX	Nannochloropsis	Nannochloropsis_oceanica	photoautotrophy	phototrophs
ASV00089	GGGAAACTTACCAGGTCCAGACATAGTGAGGATTGACAGATTGAGAGCTCTTTCTTGATTCTATGGGTGGTGGTGCATGGCCGTTCTTAGTTGGTGGAGTGATTTGTCTGGTTAATTCCGTTAACGAACGAGACCCCCGCCTGCTAAATAGTCATATTAATGCTTAGCATTGATGTTGGCTTCTTAGAGGGACTTTCGGTGACTAACCGAAGGAAGTTGGGGGCA	Eukaryota	Stramenopiles	Ochrophyta	Chrysophyceae	Chrysophyceae_X	Chrysophyceae_Clade-C	Dinobryon	Dinobryon_pediforme	photoautotrophy	phototrophs
ASV00090	GGGAAACTTACCAGGTCCAGACATAGTGAGGATTGACAGATTGATAGCTCTTTCTTGATTCTATGGGTGGTGGTGCATGGCCGTTCTTAGTTGGTGGAGTGATTTGTCTGGTTAATTCCGTTAACGAACGAGACCTTAGCCTGCTAAATAGTCTAACCAACACTTTTGGCATGACTTCTTAGAGGGACTTTGTACTAAATACAAGGAAGTTTGAGGCA	Eukaryota	Alveolata	Ciliophora	Spirotrichea	Tintinnida	Tintinnidiidae	Tintinnidium	Tintinnidium_fluviatile	bacterivory	heterotrophs
ASV00091	GGAAAACTTACCAGGTCCAGACATAGTGAGGATTGACAGATTGATAGCTCTTTCTTGATTCTATGGGTGGTGGTGCATGGCCGTTCTTAGTTGGTGGAGTGATTTGTCTGGTTAATTCCGTTAACGAACGAGACCTTAGCCTGCTAACTAGGCTCGTCGTTCGCGAACGACGTAGTCTTCTTAGAGGGACTTTGTGCGTTAATCACAAGGAAGTTTGAGGCA	Eukaryota	Alveolata	Ciliophora	Spirotrichea	Strombidiida	Pelagostrombidiidae	Limnostrombidium		bacterivory	heterotrophs
ASV00092	GGGAAACTTACCAGGTCAAGACATAAGTGGGATTGACAGATTGAGAGCTCTTTCTTGATTCTATGGGTGGTGGTGCATGGCCGTTCTTAGTTGGTGGAGTGATTTGTCTGGTTAATTCCGTTAACGAACGAGACCTTAACCTGCTAAATAGTCATGCTGTGAATAACAGTATTGACTTCTTAGAGGGACTATGCGTTCAAGCGCATGGAAGTTTGAGGCA	Eukaryota	Alveolata	Ciliophora	CONThreeP	CONThreeP_X	CONThreeP_XX	Askenasia	Askenasia_sp.	bacterivory	heterotrophs
ASV00093	GGAAAACTTACCAGGTCCAGACATAGTGAGGATTGACAGATTGATAGCTCTTTCTTGATTCTATGGGTGGTGGTGCATGGCCGTTCTTAGTTGGTGGAGTGATTTGTCTGGTTAATTCCGTTAACGAACGAGACCTTAGCCTACTAACTAGTCGAGCCAATTTCGATTGGCCGCGACTTCTTAGAGGGACTTTGTGGATCAAACACAAGGAAGTTTGAGGCA	Eukaryota	Alveolata	Ciliophora	Spirotrichea	Hypotrichia				bacterivory	heterotrophs
ASV00094	GGGAAACTTACCAGGTCCAGACATAGTAAGGATTGACAGATTGAGAGCTCTTTCTTGATTCTATGGGTGGTGGTGCATGGCCGTTCTTAGTTGGTGGAGTGATTTGTCTGGTTAATTCCGTTAACGAACGAGACCCCCGCCTGCTAAATAGCACAGGGAATGCTTCGCATTGCCTGTTTGCTTCTTAGAGGGACTGTATGTGACTAACATACTGAAGTTGGGGGCA	Eukaryota	Stramenopiles	Ochrophyta	Dictyochophyceae	Dictyochophyceae_X	Pedinellales	Pedinellales_X	Pedinellales_X_sp.	photoautotrophy	phototrophs
ASV00095	GGGAAACTTACCAGGTCCAGACATAGTCAGGATGGACAGATTGAAAGCTCTTTCTTGATTCTATGGGTGGTGGTGCATGGCCGTTCTTAGTTGGTGGAGTGATTTGTCTGGTTAATTCCGTTAACGAACGAGACCTCAGCCTGCTAACTAGCGATGCCCTTCTCGAAGGGTAGCACGCTTCTTAGAGGGACTATTCGTGTTCAACGAATGGAAGTTTGAGGCA	Eukaryota	Hacrobia	Cryptophyta	Cryptophyceae	Cryptomonadales	Cryptomonadales_X	Cryptomonas		mixotrophy	mixotrophs
ASV00096	GGGAAACTTACCAGGTCCAGACATAGTGAGGATTGACAGATTGATAGCTCTTTCTTGATTCTATGGGTGGTGGTGCATGGCCGTTCTTAGTTGGTGGAGTGATTTGTCTGGTTAATTCCGTTAACGAACGAGACCTTAGCCTGCTAAATAGTCGCTGCAATCATGATTGTCTGCGACTTCTTAGAGGGACTTTGTAAGCAAATACAAGGAAGTTTGAGGCA	Eukaryota	Alveolata	Ciliophora	Spirotrichea	Choreotrichida	Strobilidiidae_C	Strobilidiidae_C_X	Strobilidiidae_C_X_sp.	bacterivory	heterotrophs
ASV00097	GGGAAACTTACCAGGTCAAAACATGGGTGGGATTGACAGATTGAGAGCTCTTTCTTGATTCTGTGGGTGGTGGTGCATGGCCGTTCTTAGTTGGTGGAGTGATTTGTCTGGTTAATTCCGTTAACGAACGAGACCTTAACCTGCTAAATAGTTGCGCTAAATCAAGCGTTAACTTCTTAGAGGGACTTCGTGTATCAAGCATGAGGAAGTTTGAGGCA	Eukaryota	Alveolata	Ciliophora	Oligohymenophorea					bacterivory	heterotrophs
ASV00098	GGAAAACTTACCAGGTCCAGACATAGTGAGGATTGACAGATTGAGAGCTCTTTCTTGATTCTATGGGTGGTGGTGCATGGCCGTTCTTAGTTGGTGGGTTGCCTTGTCAGGTTGATTCCGGTAACGAACGAGACCTCAGCCTGCTAAATAGTCAGACCTGGTTCGTCCAGGCCGCCGACTTCTTAGAGGGACTCTTGGCGACTAGCCAATGGAAGTGTGAGGCG	Eukaryota	Archaeplastida	Chlorophyta	Trebouxiophyceae	Trebouxiophyceae_X	Trebouxiophyceae_XX	Botryococcus	Botryococcus_braunii	photoautotrophy	phototrophs
ASV00099	GGAAAACTCACCAGGTCCAGACATAGTAAGGATTGACAGATTGATAGCTCTTTCTTGATTCTATGGGTGGTGGTGCATGGCCGTTCTTAGTTGGTGGAGTGATTTGTCTGGTTAATTCCGTTAACGAACGAGACCTTAACCTGCTAAATAGTAACACAAAGCTTCGGCTTCGTGGTATACTTCTTAGAGGGACTTTGTGTGTCTAACACAAGGAAGTTTGAGGCA	Eukaryota	Alveolata
ASV00100	GGAAACTCATCAGGGCAAGAAGATTGTAGGATTGACAGATTGAGAGTTCTTTCTTGATTGGTCTAGTGGTGGTGCATGGCCGTTCTTAGTTGGTGGAGTGATTTGTCTGGTTAATTCCGTTAACGAACGAGACCTTAACCTGCTAACTAGTACGTTGATGACAAATCAACGCTACTTCTTAGAGGGACTATGTGATGTAATCACATGGAAGTTTGAGGCA	Eukaryota	Alveolata	Ciliophora	Oligohymenophorea	Peritrichia_2	Sessilida	Vorticella	Vorticella_microstoma	bacterivory	heterotrophs
ASV00101	GGGAAACTTACCAGGTCAAGACATAAGTGGGATTGACAGATTGAGAGCTCTTTCTTGATTCTATGGGTGGTGGTGCATGGCCGTTCTTAGTTGGTGGAGTGATTTGTCTGGTTAATTCCGTTAACGAACGAGACCTTAACCTGCTAAATAGTTGGCTTGTGAAAAACGGGTCTAACTTCTTAGAGGGACTATGCGTTCAAGCGCATGGAAGTTTGAGGCA	Eukaryota	Alveolata	Ciliophora	CONThreeP	CONThreeP_X	CONThreeP_XX	Askenasia	Askenasia_sp.	bacterivory	heterotrophs
ASV00102	GGGAAACTCACCAGGTCCAGACATGGTAAGGATTGACAGATTGAGAGCTCTTTCTTGATTCCATGAAAGGTGGCGCATGGCCGTTCTTAGTTGGTGGAGTGATTTGTCTGGTTAATTCCGTTAACGAACGAGACCTTGACCTGCTAACTAGTCCCAGTAAGCTTCGCTTGCTGGCTGACTTCTTAGAGGGACAATCTGTATCCAGCAGATGGAAGTTTGAGGCA	Eukaryota	Hacrobia	Centroheliozoa	Centroheliozoa_X	Centroheliozoa_XX	Centroheliozoa_XXX	Centroheliozoa_XXXX	Centroheliozoa_XXXX_sp.	cytotrophy	heterotrophs
ASV00103	GGGAAACTCACCAGGTCCAGACATAGTGAGGATTGACAGATTGAGAGCTCTTTCTTGATTCTATGGGTGGTGGTGCATGGCCGTTCTTAGTTGGTGGAGTGATTTGTCTGGTTAATTCCGATAACGAACGAGACCCCCGCCTGCTAAATAGTTACGTTAATGCTTTGCATTCTCAGTTAGCTTCTTAGAGGGACTTTTGGTGATTAACCAAAGGAAGTTGGGGGCA	Eukaryota	Stramenopiles	Ochrophyta	Chrysophyceae	Chrysophyceae_X				photoautotrophy	phototrophs
ASV00104	GGAAAACTTACCAGGTCCAGACATAGTGAGGATTGACAGATTGAGAGCTCTTTCTTGATTCTATGGGTGGTGGTGCATGGCCGTTCTTAGTTGGTGGAGTGATTTGTCTGGTTAATTCCGTTAACGAACGAGACCCCCGCCTGCTAAATAGTTGAGCGAATGCCTAGCATTGGCGTCAACTTCTTAGAGGGACTTTTGGTGACTAACCAAAGGAAGTTGGGGGCA	Eukaryota	Stramenopiles	Ochrophyta	Chrysophyceae	Chrysophyceae_X	Chrysophyceae_Clade-F	Paraphysomonas	Paraphysomonas_imperforata	photoautotrophy	phototrophs
ASV00105	GGGAAACTTACCAGGTCCAGACATAGTGAGGATTGACAGATTGAGAGCTCTTTCTTGATTCTATGGGTGGTGGTGCATGGCCGTTCTTAGTTGGTGGAGTGATTTGTCTGGTTAATTCCGTTAACGAACGAGACCCCCGCCTGCTAAATAGTTGTGCTAATGCTTAGGCATTGACGTCGGCTTCTTAGAGGGACTTTCGGTGACTAACCGAAGGAAGTTGGGGGCA	Eukaryota	Stramenopiles	Ochrophyta	Synurophyceae	Synurales	Synurales_X	Mallomonas	Mallomonas_caudata	photoautotrophy	phototrophs
ASV00106	GGGAAACTTACCAGGTCCAGACATAGTGAGGATTGACAGATTGAGAGCTCTTTCTTGATTCTATGGGTGGTGGTGCATGGCCGTTCTTAGTTGGTGGAGTGATTTGTCTGGTTAATTCCGTTAACGAACGAGACCCCCGCCTGCTAACTAGTCATACCAATTCCTATGGATTGGTGTTGGCTTCTTAGAGGGACTTTCGGTGACTAACCGAAGGAAGTTGGGGGCA	Eukaryota	Stramenopiles	Ochrophyta	Chrysophyceae	Chrysophyceae_X	Chrysophyceae_Clade-C	Dinobryon	Dinobryon_divergens	photoautotrophy	phototrophs
ASV00107	GGAAAACTTACCAGGTCCAGACATAGTGAGGATTGACAGATTGATAGCTCTTTCTTGATTCTATGGGTGGTGGTGCATGGCCGTTCTTAGTTGGTGGAGTGATTTGTCTGGTTAATTCCGTTAACGAACGAGACCTTAGCCTACTAACTAGTCGGGTGAATCTCGCATTCTCCGCGACTTCTTAGAGGGACTTTGTGGGCCAAACACAAGGAAGTTTGAGGCA	Eukaryota	Alveolata	Ciliophora	Spirotrichea	Hypotrichia				bacterivory	heterotrophs
ASV00108	GGGAAACTTACCAGGTCCAGACATAGTGAGGATTGACAGATTGATAGCTCTTTCTTGATTCTATGGGTGGTGGTGCATGGCCGTTCTTAGTTGGTGGAGTGATTTGTCTGGTTAATTCCGTTAACGAACGAGACCTTAGCCTACTAAATAGTTACCGCAATTACAATTGTAGTGTAACTTCTTAGAGGGACTTTGTAAGCAAATACAAGGAAGTTTGAGGCA	Eukaryota	Alveolata	Ciliophora	Spirotrichea	Choreotrichida	Strobilidiidae_D	Rimostrombidium_D	Rimostrombidium_D_sp.	bacterivory	heterotrophs
ASV00109	GGGAAACTTACCAGGTCCAGACATAGTAAGGATTGACAGATTGATAGCTCTTTCTTGATTCTATGGGTGGTGGTGCATGGCCGTTCTTAGTTGGTGGAGTGATTTGTCTGGTTAATTCCGTTAACGAACGAGACCTTAACCTGCTAAATAGTTACACGTAACCTCGGTTACGTGGGCAACTTCTTAGAGGGACTTTGTGTGTCTAACGTAAGGAAGTTTGAGGCA	Eukaryota	Alveolata	Dinoflagellata	Dinophyceae
ASV00110	GGGAAACTTACCAGGTCCAGACATAGTAAGGATTGACAGATTGAGAGCTCTTTCTTGATTCTATGGGTGGTGGTGCATGGCCGTTCTTAGTTGGTGGAGTGATTTGTCTGGTTAATTCCGTTAACGAACGAGACCTCAGCCTGCTAACTAGTTACGCGAACATTCGTGTTCGCGGCCAACTTCTTAGAGGGACTATCGGCGTTTAGCCGGCTGGAAGTTTGAGGCA	Eukaryota	Archaeplastida	Streptophyta	Zygnemophyceae	Zygnemophyceae_X	Zygnemophyceae_XX	Staurastrum	Staurastrum_sp.	photoautotrophy	phototrophs
ASV00111	GGAAACCTTACCAGGTCCGGACATAGGAAGGATTGACAGATTGAGAGCTCTTTCTTGATTCTATGGGTGGTGGTGCATGGCCGTTCTTAGTTGGTGGAGTGATTTGTCTGGTTAATTCCGTTAACGAACGAGACCTTAACCTACTAACTGGCCGCCTGAGTGGCAACGCTCAGGAATAAGGCCTCTTAGAGGGACGATCTGTGATTAGCAGATGGAAGAATAAGGCA	Eukaryota
ASV00112	GGGAAACTTACCAGGTCCAGACATAGTAAGGATTGACAGATTGATAGCTCTTTCTTGATTCTATGGGTGGTGGTGCATGGCCGTTCTTAGTTGGTGGAGTGATTTGTCTGGTTAATTCCGTTAACGAACGAGACCTTAACCTGCTAAATAGTTACATCTAACTTCGGTTATGTGGGCATCTTCTTAGAGGGACTTTGTATTTTTCATGCAAGGAAGTTTGAGGCA	Eukaryota	Alveolata	Dinoflagellata	Dinophyceae	Gonyaulacales	Ceratiaceae	Ceratium	Ceratium_hirundinella	mixotrophy	mixotrophs
ASV00113	GGGAAACTTACCAGGTCCAGACATAGTGAGGATTGACAGATTGAGAGCTCTTTCTTGATTCTATGGGTGGTGGTGCATGGCCGTTCTTAGTTGGTGGAGTGATTTGTCTGGTTAATTCCGTTAACGAACGAGACCCCCGCCTGCTAAATAGTCACATCAATGCCTAGCCTTGGTGTTGGCTTCTTAGAGGGACTTTCGGTGACTAACCGAAGGAAGTTGGGGGCA	Eukaryota	Stramenopiles	Ochrophyta	Chrysophyceae	Chrysophyceae_X	Chrysophyceae_Clade-C			photoautotrophy	phototrophs
ASV00114	GGAAAACTTACCAGGTCCAGACACGAGGATGATTAACAGATTGAGAGCTCTTTTTTGATTTTGTGGGTGGTGGTGCATGGCCGTTCTTAGTTGGTGGGTTGCCTTGTCAGGTTGATTCCGGTAACGAACGAGACCTCAGCCTGCTAAATAGTCACGTGTCCTTTCTGGATACGCCTGACTTCTTAGAGGGACTATTGTCGTTTAGGCAATGGAAGTGTGAGGCA	Eukaryota	Archaeplastida	Chlorophyta	Chlorophyceae	Chlamydomonadales	Chlamydomonadales_X			photoautotrophy	phototrophs
ASV00115	GGAAAACTCACCAGGTCCAGACATGGTAAGGATTGACAGATTGATAGCTCTTTCTTGATTCTATGGGTGGTGGTGCATGGCCGTTCTTAGTTGGTGGAGTGATTTGTCTGGTTAATTCCGTTAACGAACGAGACCTTAACCTGCTAAATAGTTGCACGAAACTTATGTTTCGTGATTAACTTCTTAGAGGGACTTTGCGAGTCTATCGCAAGGAAGTTTGAGGCA	Eukaryota	Alveolata	Apicomplexa	Colpodellidea	Colpodellida	Alphamonaceae	Aphamonas	Aphamonas_edax	cytotrophy	heterotrophs
ASV00116	GGGAAACTTACCAGGCCCAGACATAGTAAGGATTGACAGATTGATAGCTCTTTCTTGATTCTATGGGTGGTGGTGCATGGCCGTTCTTAGTTGGTGGAGTGATTTGTCTGGTTAATTCCGTTAACGAACGAGACCTTAGCTTGCTAAATAGTTGCATGTAGCCTCGGTTATGTGGGGAGCTTCTTAGAGGGACTTTGTGTGTCTAACGCAAGGAAGTTTGAGGCA	Eukaryota	Alveolata	Dinoflagellata	Dinophyceae	Peridiniales	Peridiniaceae	Peridinium	Peridinium_gatunense	photoautotrophy	phototrophs
ASV00117	GGGAAACTTACCAGGTCCGGACATAGTAAGGATTGACAGATTGACAGCTCTTTCTTGATTCTATGGGTGGTGGTGCATGGCCGTTCTTAGTTGGTGGAGTGATTTGTCTGGTTAATTCCGTTAACGAACGAGACCTCCGCCTGCTAAATAGTAACAATCTTATTTATAAGGTTGGTTATCTTCTTAGAGGGACACTGGATTTTTAATCCAGGGAAGTTGGAGGCA	Eukaryota	Stramenopiles	Opalozoa	MAST-12	MAST-12C	MAST-12C_X	MAST-12C_XX	MAST-12C_XX_sp.	bacterivory, saprotrophy	heterotrophs
ASV00118	GGGAAACTTACCAGGTCCAGACATAGTGAGGATTGACAGATTGATAGCTCTTTCTTGATTCTATGGGTGGTGGTGCATGGCCGTTCTTAGTTGGTGGAGTGATTTGTCTGGTTAATTCCGTTAACGAACGAGACCTTAGCCTGCTAAATAGTCGTTTCAACACTGTTGACAATGACTTCTTAGAGGGACTTTGTACTAAATACAAGGAAGTTTGAGGCA	Eukaryota	Alveolata	Ciliophora	Spirotrichea	Tintinnida	Tintinnidiidae	Tintinnidium	Tintinnidium_sp.	bacterivory	heterotrophs
ASV00119	GGAAAACTCACCAGGTCCAGACATGGGAAGGATTGACAGATTGATAGCTCTTTCTTGATTCTATGGGTGGTGGTGCATGGCCGTTCTTAGTTGGTGGAGTGATTTGTCTGGTTAATTCCGTTAACGAACGAGACCTTAGCCTGCTAAATAGTTGTGTGTAACCTCGGTTATATTACAGCTTCTTAGAGGGACTTCGTGTGTTTAACACGAGGAAGTTTGAGGCA	Eukaryota	Alveolata
ASV00120	GGAAACTCATCAGGGCAAGAAGATTTTAGGATTGACAGATTGAGAGTTCTTTCTTGATTGGTCTAGTGGTGGTGCATGGCCGTTCTTAGTTGGTGGAGTGATTTGTCTGGTTAATTCCGTTAACGAACGAGACCTTAACCTGCTAACTAGTGTTTCGATTCATAATCGAAAGCACTTCTTAGAGGGACTATGTGATGTAATCACATGGAAGTTTGAGGCA	Eukaryota	Alveolata	Ciliophora	Oligohymenophorea	Peritrichia_2	Sessilida	Vorticella	Vorticella_gracilis	bacterivory	heterotrophs
ASV00121	GGGAAACTTACCAGGTCCAGACATAGTGAGGATTGACAGATTGAGAGCTCTTTCTTGATTCTATGGGTGGTGGTGCATGGCCGTTCTTAGTTGGTGGAGTGATTTGTCTGGTTAATTCCGTTAACGAACGAGACCCCCGCCTGCTAAATAGTCGAGTAAATGCTTTGCATTCACTACGGCTTCTTAGAGGGACTTTTGGTGACTAACCAAAGGAAGTTGGGGGCA	Eukaryota	Stramenopiles	Ochrophyta	Chrysophyceae	Chrysophyceae_X	Chrysophyceae_Clade-E	Chrysophyceae_Clade-E_X	Chrysophyceae_Clade-E_X_sp.	photoautotrophy	phototrophs
ASV00122	GGAAAACTTACCAGGTCCAGACATAGTGAGGATTGACAGATTGATAGCTCTTTCTTGATTCTATGGGTGGTGGTGCATGGCCGTTCTTAGTTGGTGGAGTGATTTGTCTGGTTAATTCCGTTAACGAACGAGACCTTAGCCTGCTAACTAGTCGCAATAATCTCGATTTTTGCCGGCTTCTTAGAGGGACTTTGTGGCGCAAACACAAGGAAGTTTGAGGCA	Eukaryota	Alveolata	Ciliophora	Spirotrichea	Strombidiida				bacterivory	heterotrophs
ASV00123	GGGAAACTTACCAGGTCCAGACATAGTGAGGATTGACAGATTGAGAGCTCTTTCTTGATTCTATGGGTGGTGGTGCATGGCCGTTCTTAGTTGGTGGAGTGATTTGTCTGGTTAATTCCGTTAACGAACGAGACCCCCGCCTGCTAAATAGTTGTATTAATGCTTAGCATTGATGTCAGCTTCTTAGAGGGACTTTCGGTGACTAACCGAAGGAAGTTGGGGGCA	Eukaryota	Stramenopiles	Ochrophyta	Chrysophyceae	Chrysophyceae_X				photoautotrophy	phototrophs
ASV00124	GGGAAACTTACCAGGTCCAGACATAGTAAGGATTGACAGATTGATAGCTCTTTCTTGATTCTATGGGTGGTGGTGCATGGCCGTTCTTAGTTGGTGGAGTGATTTGTCTGGTTAATTCCGTTAACGAACGAGACCTTAACCTGCTAAATAGTTACATGTAACCTCGGTTACGTGGGCAACTTCTTAGAGGGACTTTGCGTGTCTAACGCAAGGAAGTTTGAGGCA	Eukaryota	Alveolata	Dinoflagellata	Dinophyceae
ASV00125	GGGAAACTTACCAGGTCCAGACATAGTCAGGATGGACAGATTGAAAGCTCTTTCTTGATTCTATGGGTGGTGGTGCATGGCCGTTCTTAGTTGGTGGAGTGATTTGTCTGGTTAATTCCGTTAACGAACGAGACCTCAGCCTGCTAACTAGCAATGCCCTTCTCGAAGGGTAGCTTGCTTCTTAGAGGGACTATTCGTGTTCAACGAATGGAAGTTTGAGGCA	Eukaryota	Hacrobia	Cryptophyta	Cryptophyceae	Cryptomonadales	Cryptomonadales_X	Cryptomonas	Cryptomonas_borealis	mixotrophy	mixotrophs
ASV00126	GGAAAACTCACCAGGTCCAGACATGGGAAGGATTGACAGATTGATAGCTCTTTCTTGATTCTATGGGTGGTGGTGCATGGCCGTTCTTAGTTGGTGGAGTGATTTGTCTGGTTAATTCCGTTAACGAACGAGACCTTAACCTGCTAAATAGTTGCCGGTAATCTATTATCGGTGAACTTCTTAGAGGGACTTCGTGATTCAAACACGAGGAAGTTTGAGGCA	Eukaryota	Alveolata
ASV00127	GGGAAACTTACCAGGTCCAGACATAGTAAGGATTGACAGATTGAGAGCTCTTTCTTGATTCTATGGGTGGTGGTGCATGGCCGTTCTTAGTTGGTGGAGTGATTTGTCAGGTTAATTCCGGTAACGAACGAGACCTCCGCCTGCTAAATAGTCACGTGATGGTTTCCATCCACGGACGACTTCTTAGAGGGACTACGGGCGGTGAGCTCGCGGAAGTTGGAGGCA	Eukaryota	Stramenopiles	Opalozoa	Bicoecea	Bicoecales	Bicoecaceae	Bicoecaceae_X	Bicoecaceae_X_sp.	bacterivory	heterotrophs
ASV00128	GGAAACTCATCAGGGCAAGAAGATTTTAGGATTGACAGATTGAGAGTTCTTTCTTGATTGGTCTAGTGGTGGTGCATGGCCGTTCTTAGTTGGTGGAGTGATTTGTCTGGTTAATTCCGTTAACGAACGAGACCTTAACCTGCTAACTAGTGTTTCGATCTCAAATCGAGAGCACTTCTTAGAGGGACTATGTGATGTAATCACATGGAAGTTTGAGGCA	Eukaryota	Alveolata	Ciliophora	Oligohymenophorea	Peritrichia_2	Sessilida	Vorticella		bacterivory	heterotrophs
ASV00129	GGAAAACTTACCAGGTCCAGACATAGTAAGGATTGACAGATTGAGAGCTCTTTCTTGATTCTATGGGTGGTGGTGCATGGCCGTTCTTAGTTGGTGGAGTGATTTGTCTGGTTAATTCCGATAACGAACGAGACCTTAACCTACTAAATAGTTACGCCGATACTTTTGTATCGGCGGACAACTTCTTAGAGGGACTATCGGTGTTCAACCGGTGGAAGTTTGAGGCA	Eukaryota	Hacrobia	Telonemia	Telonemia_X	Telonemia_XX	Telonemia-Group-2	Telonemia-Group-2_X	Telonemia-Group-2_X_sp.	bacterivory, cytotrophy	heterotrophs
ASV00132	GGGAAACTTACCAGGTCCAGACATAGTAAGGATTGACAGATTGATAGCTCTTTCTCGATTCTATGGGTGGTGGTGCATGGCCGTTCTTAGTTGGTGGAGTGATTTGTCTGGTTAATTCCGTTAACGAACGAGACCTTAACCTGCTAAATAGTTACATGTAACCTCGGTTACATGGGCAACTTCTTAGAGGGACTTTGTGTGTCTAACGCAAGGAAGTTTGAGGCA	Eukaryota	Alveolata	Dinoflagellata	Dinophyceae	Suessiales	Suessiaceae	Symbiodinium		photoautotrophy, mixotrophy, bacterivory	phototrophs, heterotrophs, mixotrophs
ASV00134	GGAAACTCATCAGGGCAAGAAGATTTTAGGATTGACAGATTGAGAGTTCTTTCTTGATTGGTCTAGTGGTGGTGCATGGCCGTTCTTAGTTGGTGGAGTGATTTGTCTGGTTAATTCCGTTAACGAACGAGACCTTAACCTGCTAACTAGTACTTCGATGACAAATCGATGTTACTTCTTAGAGGGACTATGTGATGTAATCACATGGAAGTTTGAGGCA	Eukaryota	Alveolata	Ciliophora	Oligohymenophorea	Peritrichia_2	Sessilida	Vorticellides	Vorticellides_astyliformis	bacterivory	heterotrophs
ASV00135	GGGAAACTTACCAGGTCCAGACATAGTAAGGATTGACAGATTGATAGCTCTTTCTCGATTCTATGGGTGGTGGTGCATGGCCGTTCTTAGTTGGTGGAGTGATTTGTCTGGTTAATTCCGTTAACGAACGAGACCTTAACCTGCTAAATAGTTACACGTAACCTCGGTTATGTGGGCAACTTCTTAGAGGGACTTTGTGTGTCTAACGCAAGGAAGTTTGAGGCA	Eukaryota	Alveolata	Dinoflagellata	Dinophyceae
ASV00136	GGAAAACTTACCAGGTCCAGACACGGGGATGATAAACAGATTGAGAGCTCTTTTTTGATTCTGTGGGTGGTGGTGCATGGCCGTTCTTAGTTGGTGGGTTGCCTTGTCAGGTTGATTCCGGTAACGAACGAGACCTCAGCCTGCTAAATAGTCGCGCTTCCTTTCTGGATGTGTTCGGCTTCTTAGAGGGACTATTGTCGTTTAGGCAATGGAAGTGTGAGGCA	Eukaryota	Archaeplastida	Chlorophyta	Chlorophyceae	Chlamydomonadales	Chlamydomonadales_X	Chlamydomonadales_XX	Chlamydomonadales_XX_sp.	photoautotrophy	phototrophs
ASV00138	GGAAAACTCACCAGGTCCAGACATGGGAAGGATTGACAGATTGATAGCTCTTTCTTGATTCTATGGGTGGTGGTGCATGGCCGTTCTTAGTTGGTGGAGTGATTTGTCTGGTTAATTCCGTTAACGAACGAGACCTTATCCTGCTAAATAGTTGCTGGTAATTTAATTATCAGTATACTTCTTAGAGGGACTTCGTAAATCAAATACGAGGAAGTTTGAGGCA	Eukaryota	Alveolata
ASV00139	GGGAAACTTACCAGGTCCAGACATAGTAAGGATTGACAGATTGAGAGCTCTTTCTTGATTCTATGGGTGGTGGTGCATGGCCGTTCTTAGTTGGTGGAGTGATTTGTCTGGTTAATTCCGTTAACGAACGAGACCCCCGCCTGCTAAATAGCGCCGGGAATGCTTCGCATTGCCGGTCTTTCGCTTCTTAGAGGGACTCTGTGTGACTAACACAGTGAAGTTGGGGGCA	Eukaryota	Stramenopiles	Ochrophyta	Dictyochophyceae	Dictyochophyceae_X	Pedinellales	Pedinellales_X	Pedinellales_X_sp.	photoautotrophy	phototrophs
ASV00140	GGGAAACTTACCAGGTCCAGACATAGTGAGGATTGACAGATTGATAGCTCTTTCTTGATTCTATGGGTGGTGGTGCATGGCCGTTCTTAGTTGGTGGAGTGATTTGTCTGGTTAATTCCGTTAACGAACGAGACCCCCGCCTGCTAAATAGTGTGGGTAATGCTTATGCATTGCCTTTTCTACTTCTTAGAGGGACTTTCAGTGACTAACTGAAGGAAGTTGGGGGCA	Eukaryota	Stramenopiles	Ochrophyta	Raphidophyceae	Raphidophyceae_X	Raphidophyceae_XX	Gonyostomum	Gonyostomum_semen	photoautotrophy	phototrophs
ASV00143	GGAAAACTCACCAGGTCCAGACATGGGAAGGATTGACAGATTGATAGCTCTTTCTTGATTCTATGGGTGGTGGTGCATGGCCGTTCTTAGTTGGTGGAGTGATTTGTCTGGTTAATTCCGTTAACGAACGAGACCTTAACCTGCTAAATAGTTGCTGGTAATCTAATTATCGGTGAACTTCTTAGAGGGACTTCGTAAATCAAATACGAGGAAGTTTGAGGCA	Eukaryota	Alveolata
ASV00144	GGGAAACTCACCAGGTCCAGACATAGTAAGGATTGACAGATTGATAGCTCTTTCTTGATTCTATGGGTGGTGGTGCATGGCCGTTCTTAGTTGGTGGAGTGATTTGTCTGGTTAATTCCGTTAACGAACGAGACCTTAACCTGCTAAATAAGTTACGCGGTGAGGAATCACGCGCGGATATACTTCTTAGAGGGACTATCGGTGACTAACCGGTGGAAGTTTGAGGCA	Eukaryota
ASV00145	GGAAAACTTACCAGGTCCAGACATAGTGAGGATTGACAGATTGAGAGCTCTTTCTTGATTCTATGGGTGGTGGTGCATGGCCGTTCTTAGTTGGTGGGTTGCCTTGTCAGGTTGATTCCGGTAACGAACGAGACCTCAGCCTGCTAAATAGTCACGGTTGGTTCTCCAGCCGGCGGACTTCTTAGAGGGACTATTGGCGACTAGCCAATGGAAGCATGAGGCA	Eukaryota	Archaeplastida	Chlorophyta	Trebouxiophyceae	Chlorellales	Chlorellales_X	Micractinium	Micractinium_pusillum	photoautotrophy	phototrophs
ASV00147	GGGAAACTTACCAGGTCCAGACATAGTGAGGATTGACAGATTGATAGCTCTTTCTTGATTCTATGGGTGGTGGTGCATGGCCGTTCTTAGTTGGTGGAGTGATTTGTCTGGTTAATTCCGTTAACGAACGAGACCCCCGCCTGCTAAATAGTGTGGGTAATGCTTATGCATTGCTTTTTCTACTTCTTAGAGGGACTTTCAGTGACTAACTGAAGGAAGTTGGGGGCA	Eukaryota	Stramenopiles	Ochrophyta	Raphidophyceae	Raphidophyceae_X	Raphidophyceae_XX	Gonyostomum	Gonyostomum_semen	photoautotrophy	phototrophs
ASV00148	GGAAAACTCACCAGGTCCAGACATAGTAAGGATTGACAGATTGATGGCTCTTTCTTGATTCTATGGGTGGTGGTGCATGGTCGTTCTTAGTTGGTGGAGTGATTTGTCTGGTTAATTCCGTTAACGAACGAGACCTTTTCCTGCTAAATAGTGCTGCGTAATTTATTACGTAAGTGCTTCTTAGAGGGACTTCGTGTGTATAACACGAGGAAGCGAGAGGCA	Eukaryota	Alveolata	Perkinsea	Perkinsida	Perkinsida_X	Parvilucifera-group	Parvilucifera-group_X	Parvilucifera-group_X_sp.	parasitism	parasites
ASV00149	GGAAAACTTACCAGGTCCGGACATAGTGAGGATTGACAGATTGAAGATCTTTCTTGATTCTATGGGTGGTGGTGCATGGCCGTTCTTAGTTGGTGGAGTGATTTGTCTGGTTAATTCCGTTAACGAACGAGACCTCTACCTGCTAAATAGCTCGCAGATGTCTTCTGGCATCTGTGTTAGACTTCTTAGAGGGACTATCGGTGTGTAGCCGATGGAAGTTGGAGGCA	Eukaryota	Rhizaria	Cercozoa	Filosa-Imbricatea	Thaumatomonadida	Peregriniidae	Peregrinia	Peregrinia_sp.	heterotrophy	heterotrophs
ASV00150	GGGAAACTTACCAGGTCCAGACATAGTAAGGATTGACAGATTGAGAGCTCTTTCTTGATTCTATGGGTGGTGGTGCATGGCCGTTCTTAGTTGGTGGAGTGATTTGTCTGGTTAATTCCGATAACGAACGAGACCTTAACCTGCTAAATAATCTGCTTCATAAAATGGAGTTTGATTTCTTAGAGGGACTATGCGAATATAAGCGCATGGAAGTTTGAGGCA	Eukaryota	Alveolata	Ciliophora	Litostomatea	Rhynchostomatia	Dileptidae	Dileptidae_X	Dileptidae_X_sp.	bacterivory	heterotrophs
ASV00151	GGGAAACTTACCAGGTCCAGACATAATAAGGATTGACAGATTGATAGCTCTTTCTTGATTCTATGGGTGGTGGTGCATGGCCGTTCTTAGTTGGTGGAGTGATTTGTCTGGTTAATTCCGTTAACGAACGAGACCTTAACCTGCTAAATAGTTACATGTAACCTCGGTTACGTGGGCAACTTCTTAGAGGGACTTTGTGTGTCTAACGCAAGGAAGTTTGAGGCA	Eukaryota	Alveolata	Dinoflagellata	Dinophyceae
ASV00152	GGAAAACTCACCAGGTCCAGACATGGGAAGGATTGACAGATTGATAGCTCTTTCTTGATTCTATGGGTGGTGGTGCATGGCCGTTCTTAGTTGGTGGAGTGATTTGTCTGGTTAATTCCGTTAACGAACGAGACCTTAGCCTGCTAAATAGTTGAGTGAAATTCACGTTTCGCTACAGCTTCTTAGAGGGACTTCGTGTGATTAACACGAGGAAGTTTGAGGCA	Eukaryota	Alveolata	Perkinsea	Perkinsida	Perkinsida_X	Perkinsida_XX	Perkinsida_XXX	Perkinsida_XXX_sp.	parasitism	parasites
ASV00154	GGGAAACTTACCAGGTCAAGACATAAGTGGGATTGACAGATTGAGAGCTCTTTCTTGATTCTATGGGTGGTGGTGCATGGCCGTTCTTAGTTGGTGGAGTGATTTGTCTGGTTAATTCCGTTAACGAACGAGACCTTAACCTGCTAACTAGTCGCTCTGTGCTAAACGGGGTTGACTTCTTAGAGGGACTATGCGTTCAAGCGCATGGAAGTTTGAGGCA	Eukaryota	Alveolata	Ciliophora	CONThreeP	CONThreeP_X	CONThreeP_XX	Askenasia	Askenasia_sp.	bacterivory	heterotrophs
ASV00155	GGGAAACTTACCAGGTCCAGACATAGTAAGGATTGACAGATTGATAGCTCTTTCTTGATTCTATGGGTGGTGGTGCATGGCCGTTCTTAGTTGGTGGAGTGATTTGTCTGGTTAATTCTGTTAACGAACGAGACCTTAACCTGCTAAATAGGTACGTGTAACTGCGGTTACGCGGGCAACTTCTTAGAGGGACTTCGTGTGTCTAACGCAAGGAAGTTTGAGGCA	Eukaryota	Alveolata	Dinoflagellata	Dinophyceae	Gymnodiniales	Gymnodiniaceae
ASV00156	GGAAACTCATCAGGGCAAGAAGATTTTAGGATTGACAGATTGAGAGTTCTTTCTTGATTGGTCTAGTGGTGGTGCATGGCCGTTCTTAGTTGGTGGAGTGATTTGTCTGGTTAATTCCGTTAACGAACGAGACCTTAACCTGCTAACTAGTGTTTCGATCTCAAATCGGGAGCACTTCTTAGAGGGACTATGTGATGTAATCACATGGAAGTTTGAGGCA	Eukaryota	Alveolata	Ciliophora	Oligohymenophorea	Peritrichia_2	Sessilida	Vorticella		bacterivory	heterotrophs
ASV00157	GGGAAACTTACCAGGTCCAGACATAGTAAGGATTGACAGATTGATAGCTCTTTCTTGATTCTATGGGTGGTGGTGCATGGCCGTTCTTAGTTGGTGGAGTGATTTGTCTGGTTAATTCCGATAACGAACGAGACCTTAACCTGCTAACTAGTCTCGCCCATTTCATGGGCGCTGACTTCTTAGAGGGACTATGTGTCGAAAAGCACATGGAAGTTTGAGGCA	Eukaryota	Alveolata	Ciliophora	Litostomatea	Litostomatea_X	Litostomatea_XX			bacterivory	heterotrophs
ASV00158	GGGAAACTTACCAGGTCCAGACATAGTAAGGATTGACAGATTGATAGCTCTTTCTTGATTCTATGGGTGGTGGTGCATGGCCGTTCTTAGTTGGTGGAGTGATTTGTCTGGTTAATTCCGATAACGAACGAGACCTTAACCTGCTAAATAACCGGTTACATATAATGTATCTGTGTTTCTTAGAGGGACTATGCGTTTATAAGCGCATGGAAGTTTGAGGCA	Eukaryota	Alveolata	Ciliophora	Litostomatea	Rhynchostomatia	Dileptidae	Dileptidae_X	Dileptidae_X_sp.	bacterivory	heterotrophs
ASV00159	GGGAAACTTACCAGGTCCAGACATAGTAAGGATTGACAGATTGATAGCTCTTTCTTGATTCTATGGGTGGTGGTGCATGGCCGTTCTTAGTTGGTGGAGTGATTTGTCTGGTTAATTCCGTTAACGAACGAGACCTTAACCTGCTAAATAGTTACACGTAACCTCGGTTACGTGGGCAACTTCTTAGAGGGACTTTGCGTGTCTAACGCAAGGAAGTTTGAGGCA	Eukaryota	Alveolata	Dinoflagellata	Dinophyceae	Peridiniales	Thoracosphaeraceae	Scrippsiella	Scrippsiella_sp.	photoautotrophy, mixotrophy, cytotrophy	phototrophs, heterotrophs, mixotrophs
ASV00160	GGGAAACTTACCAGGTCCAGACATAGTGAGGATTGACAGATTGATAGCTCTTTCTTGATTCTATGGGTGGTGGTGCATGGCCGTTCTTAGTTGGTGGAGTGATTTGTCTGGTTAATTCCGTTAACGAACGAGACCTTAACCTGCTAAATAGTTACATGTAACCTTGGTTATGTGGGCAACTTCTTAGAGGGACTTTGTGATTCTACTGCAAGGAAGTTTGAGGCA	Eukaryota	Alveolata	Dinoflagellata	Dinophyceae
ASV00161	GGAAAACTCACCAGGTCCAGACATGGGAAGGATTGACAGATTGATAGCTCTTTCTTGATTCTATGGGTGGTGGTGCATGGCCGTTCTTAGTTGGTGGAGTGATTTGTCTGGTTAATTCCGTTAACGAACGAGACCTTAGCCTGCTAAATAGTTGAACATAACTTCGGTTATGTCCCAGCTTCTTAGAGGGACTTCGTGTGTTTAACACGAGGAAGTTTGAGGCA	Eukaryota	Alveolata	Apicomplexa	Coccidiomorphea	Eimeriida	Eimeriidae	Goussia1		parasitism, commensalism	parasites
ASV00162	GGGAAACTTACCAGGTCCAGACACGGGAAGGATTGACAGATTGAGAGCTCTTTCTTGATTCTGTGGGTGGTGGTGCATGGCCGTTCTTAGTTGGTGGGTTGCCTTGTCAGGTTGATTCCGGTAACGAACGAGACCTCAGCCTGCTAAATAGTCAGCATCGCACCTGCGGTGCGCAGACTTCTTAGAGGGACTATTGGCGTTTAGCCAATGGAAGTATGAGGCG	Eukaryota	Archaeplastida	Chlorophyta	Chlorophyceae	Chlamydomonadales	Chlamydomonadales_X	Chlamydomonas		photoautotrophy	phototrophs
ASV00163	GGAAAACTTACCAGGTCCAGACATAGTGAGGATTGACAGATTGATAGCTCTTTCTTGATTCTATGGGTGGTGGTGCATGGCCGTTCTTAGTTGGTGGAGTGATTTGTCTGGTTAATTCCGTTAACGAACGAGACCTTAGCCTGCTAACTAGTCGACTCAATTTCGATTGGGCACGACTTCTTAGAGGGACTTTGTGACTAAACACAAGGAAGTTTGAGGCA	Eukaryota	Alveolata	Ciliophora	Spirotrichea	Hypotrichia	Urostylidae	Uroleptus	Uroleptus_sp.	bacterivory	heterotrophs
ASV00164	GGGAAACTCACCAGGTCCAGACATGGGAAGGATTGACAGATTGAGAGCTCTTTCTTGATTCTATGGGTGGTGGTGCATGGCCGTTCTTAGTTGGTGGAGTGATTTGTCTGGTTAATTCCGTTAACGAACGAGACCTCAGCCTGCTAACTAGTCACAGTAGTAATCACTGCTGGCCGGCTTCTTAGAGGGACTGATCGAGTTTATCGATCGGAAGTTTGAGGCA	Eukaryota	Hacrobia	Cryptophyta	Cryptophyceae	Cryptophyceae_X	Basal_Cryptophyceae-2	Basal_Cryptophyceae-2_X	Basal_Cryptophyceae-2_X_sp.	mixotrophy, bacterivory	heterotrophs, mixotrophs
ASV00165	GGGAAACTTACCAGGTCCAGACATAGTGAGGATTGACAGATTGATAGCTCTTTCTTGATTCTATGGGTGGTGGTGCATGGCCGTTCTTAGTTGGTGGAGTGATTTGTCTGGTTAATTCCGTTAACGAACGAGACCTTAGCCTACTAAATAGTCGCAACAATGCTATTGGATGCGACTTCTTAGAGGGACTTTGCAAGCAACTGCAAGGAAGTTTGAGGCA	Eukaryota	Alveolata	Ciliophora	Spirotrichea	Tintinnida	TIN_03	Tintinnopsis_03	Tintinnopsis_03_sp.	bacterivory	heterotrophs
ASV00166	GGAAAACTTACCAGGTCCAGACATAGTGAGGATTGACAGATTGATAGCTCTTTCTTGATTCTATGGGTGGTGGTGCATGGCCGTTCTTAGTTGGTGGAGTGATTTGTCTGGTTAATTCCGTTAACGAACGAGACCTTAGCCTGCTAACTAGTCGAACCAATGAGAATTGGAACCGACTTCTTAGAGGGACTTTGTGTTCCAAGCACAAGGAAGTTTGAGGCA	Eukaryota	Alveolata	Ciliophora	Spirotrichea	Hypotrichia	Oxytrichidae			bacterivory	heterotrophs
ASV00167	GGGAAACTTACCAGGTCAAGACATAAGTGGGATTGACAGATTGAGAGCTCTTTCTTGATTCTATGGGTGGTGGTGCATGGCCGTTCTTAGTTGGTGGAGTGATTTGTCTGGTTAATTCCGTTAACGAACGAGACCTTAACCTGCTAACTAGTCGCCTTGTGATGAACGAGGTTGACTTCTTAGAGGGACTATGCGTTCAAGCGCATGGAAGTTTGAGGCA	Eukaryota	Alveolata	Ciliophora	CONThreeP	CONThreeP_X	Cryptocaryonidae	Cryptocaryon	Cryptocaryon_irritans	bacterivory	heterotrophs
ASV00169	GGGAAACTTACCAGGTCCAGACATAGTGAGGATTGACAGATTGAGAGCTCTTTCTTGATTCTATGGGTGGTGGTGCATGGCCGTTCTTAGTTGGTGGAGTGATTTGTCTGGTTAATTCCGTTAACGAACGAGACCCCCGCCTGCTAAATAGTTGTGCGAATGCTTAGCATTCGCGTCAGCTTCTTAGAGGGACTTTCGGTGACTAACCGAAGGAAGTTGGGGGCA	Eukaryota	Stramenopiles	Ochrophyta	Chrysophyceae	Chrysophyceae_X	Chrysophyceae_Clade-D	Chrysophyceae_Clade-D_X	Chrysophyceae_Clade-D_X_sp.	photoautotrophy	phototrophs
ASV00170	GGGAAACTTACCAGGTCAAAACATGGATGGGATTGACAGATTGAAAGCTCTTTCTTGATTCTATGGGTGGTGGTGCATGGCCGTTCTTAGTTGGTGGAGTGATTTGTCTGGTTAATTCCGATAACGAACGAGACCTTAACCTGCTAACTAGGCTCATTCTTACCAAGAGTGATGTCTTCTTAGAGGGACTATGTGTGTAAACACATGGAAGTTTGAGGCA	Eukaryota	Alveolata	Ciliophora	Oligohymenophorea	Peniculia	Peniculida	Peniculida_X	Peniculida_X_sp.	bacterivory	heterotrophs
ASV00171	GGGAAACTTACCAGGTCCAGACACGGGAAGGATTGACAGATTGAGAGCTCTTTCTTGATTCTGTGGGTGGTGGTGCATGGCCGTTCTTAGTTGGTGGGTTGCCTTGTCAGGTTGATTCCGGTAACGAACGAGACCTCAGCCTGCTAAATAGTCCACATCGCACCTCCGCGGTGTGCAGACTTCTTAGAGGGACTATTGGCGTTCAGCCAATGGAAGTATGAGGCG	Eukaryota	Archaeplastida	Chlorophyta	Chlorophyceae	Chlamydomonadales	Chlamydomonadales_X			photoautotrophy	phototrophs
ASV00172	GGGAAACTCACCAGGTCCAGACATAGTAAGGATTGACAGATTGAGAGCTCTTTCTTGATTCTATGGGTGGTGGTGCATGGCCGTTCTTAGTTGGTGGAGTGATTTGTCTGGTTAATTCCGTTAACGAACGAGACCTTAACCTGCTAAATAGTCACATGAACACTTGTTCATGGTCGTACTTCTTAGAGGGACTGTTGGTGTTTAACCAATGGAAGTTTGAGGCA	Eukaryota	Opisthokonta
ASV00173	GGGAAACTCACCAGGTCAAAACATGGGTGGGATTGACAGATTGAGAGCTCTTTCTTGATTCTATGGGTAGTGGTGCATGGCCGCTTCAAGTTGGTGGAGTGATTTGTCTGGTTAATTCCGATAACGAACGAGACCTTAACCTGCTAACTAGTATGTTTCTTACAAAGGGATATTACTTCTTAGAGGGACTATGTGATTCAAGCACATGGAAGTTTGAGGCA	Eukaryota	Alveolata	Ciliophora	Oligohymenophorea					bacterivory	heterotrophs
ASV00174	GGGAAACTTACCAGGTCCAGACATAGTGAGGATTGACAGATTGAGAGCTCTTTCTTGATTCTATGGGTGGTGGTGCATGGCCGTTCTTAGTTGGTGGAGTGATTTGTCTGGTTAATTCCGTTAACGAACGAGACCCCCGCCTGCTAAATAGTTGCGCCAAATCATAGATTTGGTGGCAGCTTCTTAGAGGGACTTTCGGTGACCAACCGAAGGAAGTTGGGGGCA	Eukaryota	Stramenopiles	Ochrophyta	Chrysophyceae	Chrysophyceae_X				photoautotrophy	phototrophs
ASV00175	GGGAAACTTACCAGGTCCGGACATAGTGAGGATTGACAGATTGAAGTTCTTTCTTGATTCTATGGGTGGTGGTGCATGGCCGTTCTTAGTTGGTGGAGTGATTTGTCTGGTTAATTCCGTTAACGAACGAGACCTCGACCTGCTAAATAGTGGGGCTTAGGCTTGCCTAGGTGCTTACTTCTTAGAGGGACTATCGGTTTTTAGCCGAAGGAAGTTCGAGGCA	Eukaryota	Rhizaria	Cercozoa	Filosa-Sarcomonadea	Cercomonadida	Paracercomonadidae			bacterivory	heterotrophs
ASV00176	GGGAAACTTACCAGGTCCAGACACGGGAAGGATTGACAGATTGAGAGCTCTTTCTTGATTCTGTGGGTGGTGGTGCATGGCCGTTCTTAGTTGGTGGGTTGCCTTGTCAGGTTGATTCCGGTAACGAACGAGACCTCAGCCTGCTAAATAGTCACGATTGCTTTTTGCAGTCGGCTGAACTTCTTAGAGGGACTATTGTCGTTTAGGCAATGGAAGTATGAGGCG	Eukaryota	Archaeplastida	Chlorophyta	Chlorophyceae	Chlamydomonadales	Chlamydomonadales_X	Carteria		photoautotrophy	phototrophs
ASV00177	GGGAAACTCACCAGGTCCAGACATGGTAAGGATTGACAGATTGAGAGCTCTTTCTTGATTCTATGGGTGGTGGTGCATGGCCGTTCTTAGTTGGTGGAGTGATTTGTCTGGTTAATTCCGTTAACGAACGAGACCTTAACCTACTAACTAGTCACGCAATTCCCGAATTGCGGGCGACTTCTTAGAGGGACTATCGACGTTTAGTCGGTGGAAGTTTGAGGCA	Eukaryota	Opisthokonta	Choanoflagellida	Choanoflagellatea	Craspedida	Monosigidae_Group_O	Monosigidae_Group_O_X	Monosigidae_Group_O_X_sp.	bacterivory	heterotrophs
ASV00178	GGGAAACTTACCAGGTCCAGACATAGTAAGGATTGACAGATTGATAGCTCTTTCTTGATTCTATGGGTGGTGGTGCATGGCCGTTCTTAGTTGGTGGAGTGATTTGTCTGGTTAATTCCGATAACGAACGAGACCTTAACCTGCTAACTAGTCTTACTCATTTCATGGGTATTGACTTCTTAGAGGGACTATGTGTCGATAAGCACATGGAAGTTTGAGGCA	Eukaryota	Alveolata	Ciliophora	Litostomatea	Haptoria_7	Spathidiida			bacterivory	heterotrophs
ASV00179	GGGAAACTTACCAGGTCCAGACATAGTGAGGATTGACAGATTGAGAGCTCTTTCTTGATTCTATGGGTGGTGGTGCATGGCCGTTCTTAGTTGGTGGAGTGATTTGTCTGGTTAATTCCGTTAACGAACGAGACCCCCGCCTGCTAACTAGTCGCCTTAATGCCTAGCATTGAGGTGTACTTCTTAGAGGGACTTTCGGTGATTAATCGAAGGAAGTTGGGGGCA	Eukaryota	Stramenopiles	Ochrophyta	Chrysophyceae	Chrysophyceae_X	Chrysophyceae_Clade-C	Poterioochromonas	Poterioochromonas_malhamensis	photoautotrophy	phototrophs
ASV00180	GGGAAACTCACCAGGTCCAGACATAGAGAGGATTGACAGATTGAGAGCTCTTTCTCGATCCTATGGAAAGTGGTGCATGGCCGTTCTTAGTTGGTGGAGTGATTTGTCTGGTTAATTCCGTTAACGAACGAGACCTCAAGAGGGTGTTTAGGGCTACCCTTTCTTTTAAGGGTATTCTCTACGCCCTCGACTATCGGTTCTTAAGCCGAAGGAAGGTTGAGGCA	Eukaryota	Opisthokonta	Choanoflagellida	Choanoflagellida_X	Choanoflagellida_XX	Clade-2	Sphaeroeca	Sphaeroeca_leprechaunica	bacterivory	heterotrophs
ASV00181	GGGAAACTTACCAGGTCCAGACATAGTGAGGATTGACAGATTGAGAGCTCTTTCTTGATTCTATGGGTGGTGGTGCATGGCCGTTCTTAGTTGGTGGAGTGATTTGTCTGGTTAATTCCGTTAACGAACGAGACCCCCGCCTGCTAAATAGTAGGGACAATGCTTAGCATTGTTTACTGCTTCTTAGAGGGACTTTCGGTGACTAACCGAAGGAAGTTGGGGGCA	Eukaryota	Stramenopiles	Ochrophyta	Chrysophyceae	Chrysophyceae_X	Chrysophyceae_XX	Chrysophyceae_XXX	Chrysophyceae_XXX_sp.	photoautotrophy	phototrophs
ASV00183	GGGAAACTTACCAGGTCAAAACATGGTTGGGATTGACAGATTGAGAGCTCTTTCTTGATTCTATGGGTGGTGGTGCATGGCCGTTCTTAGTTGGTGGAGTGATTTGTCTGGTTAATTCCGTTAACGAACGAGACCTTAACCTGATAACTAGGCGGATCATGAACAATGATCTTGCCTTCTTATAGGGACTATGCGTTCAAGCGCATGGAAGTTTGAGGCA	Eukaryota	Alveolata	Ciliophora	CONThreeP	CONThreeP_X	CONThreeP_XX	CONThreeP_XXX	CONThreeP_XXX_sp.	bacterivory	heterotrophs
ASV00184	GGAAAACTTACCAGGTCCAGACACCGGGAGGATTGACAGATTGAGAGCTCTTTCTTGATTCGGTGGGTGGTGGTGCATGGCCGTTCTTAGTTGGTGGGTTGCCTTGTCAGGTTGATTCCGGTAACGAACGAGACCTCAGCCTGCTAAATAGTCGCGCTTGCCTCTGGCAGGTGGTTGACTTCTTAGAGGGACTATTGACGTAAGTCAGTGGAAGTATGAGGCA	Eukaryota	Archaeplastida	Chlorophyta	Chlorophyceae	Sphaeropleales	Sphaeropleales_X	Ankyra	Ankyra_judayi	photoautotrophy	phototrophs
ASV00185	GGGAAACTTACCAGGTCCAGACATAGTGAGGATTGACAGATTGAGAGCTCTTTCTTGATTCTATGGGTGGTGGTGCATGGCCGTTCTTAGTTGGTGGAGTGATTTGTCTGGTTAATTCCGTTAACGAACGAGACCCCCGCCTGCTAAATAGTTGAGTCAATGCCTAGCATTGATTTCAGCTTCTTAGAGGGACTTTCGGTGACTAACCGAAGGAAGTTGGGGGCA	Eukaryota	Stramenopiles	Ochrophyta	Chrysophyceae	Chrysophyceae_X	Chrysophyceae_XX	Chrysophyceae_XXX	Chrysophyceae_XXX_sp.	photoautotrophy	phototrophs
ASV00186	GGAAAACTCACCAGGTCCAGACATGGGAAGGATTGACAGATTGATAGCTCTTTCTTGATTCTATGGGTGGTGGTGCATGGCCGTTCTTAGTTGGTGGAGTGATTTGTCTGGTTAATTCCGTTAACGAACGAGACCTTAGCCTGCTAAATAGTTGTATGAAACTTCGGTTTCATCTCAGCTTCTTAGAGGGACTTCGTGTGTTTAACACGAGGAAGTTTGAGGCA	Eukaryota	Alveolata	Apicomplexa	Coccidiomorphea	Eimeriida	Eimeriidae	Goussia1		parasitism, commensalism	parasites
ASV00187	GGGAAACTCACCAGGTCCAGACATAATAAGGATTGACAGATTGAGAGCTCTTTCAAGATTTTATGGGTAGTGGTGCATGGCCGTTCTTAGTTGGTGGAGTGATTTGTCTGGTTAATTCCGTTAACGAACGAGACCTTAACCTGCTAAATAGTTACACAATTCTCGAATTGTGGACAACTTCTTAGAGGGACTATCGGTGACTAACCGATGGAAGTTTGAGGCA	Eukaryota	Opisthokonta	Choanoflagellida	Choanoflagellatea	Craspedida				bacterivory	heterotrophs
ASV00188	GGAAAACTCACCAGGTCCAGACATGGGAAGGATTGACAGATTGATAGCTCTTTCTTGATTCTATGGGTGGTGGTGCATGGCCGTTCTTAGTTGGTGGAGTGATTTGTCTGGTTAATTCCGTTAACGAACGAGACCTTAGCCTGCTAAATAGTTGCTCGTAACCTTGGTTACGTATCAGCTTCTTAGAGGGACTTCGTGTGTTTAACACGAGGAAGTTTGAGGCA	Eukaryota	Alveolata	Apicomplexa	Coccidiomorphea	Eimeriida	Eimeriidae	Goussia1		parasitism, commensalism	parasites
ASV00189	GGAAAACTCACCAGGTCCAGACATGGTAAGGATTGACAGATTGATAGCTCTTTCTTGATTCTATGGGTGGTGGTGCATGGCCGTTCTTAGTTGGTGGAGTGATTTGTCTGGTTTATTCTATGAACGAACGAGACCTTAATCTGCTAAATAGTAGCATAAAGCCTAGGCTTTATGATATACTTCTTAGAGGGACGTTGCGTGTCTAACGCAAGGTAGTATGAGGCA	Eukaryota	Alveolata	Apicomplexa	Colpodellidea	Colpodellida	Chrompodellids_CHR1_XX	Chrompodellids_CHR1_XXX	Chrompodellids_CHR1_XXX_sp.	cytotrophy	heterotrophs
ASV00190	GGAAAACTTACCAGGTCCAGACATAGTGAGGATTGACAGATTGAGAGTTCTTTCTTGATTCTATGGGTGGTGGTGCATGGCCGTTCTTAGTTGGTGGAGTGATTTGTCTGGTTAATTCCGTTAACGAACGAGACCGCCGCCTGCTAAATAGCTCTGCTAATGGTTTTTCATTGGCAAGAGCTTCTTAGAGGGACGTTCATACTTACAAGATGAAGGAAGATGGCGGCA	Eukaryota	Stramenopiles	Ochrophyta	Bacillariophyta	Bacillariophyta_X	Polar-centric-Mediophyceae	Discostella	Discostella_sp.	photoautotrophy	phototrophs
ASV00191	GGGAAACTTACCAGGTCCAGACATAGTTAGGATTGACAGATTGATAGCTCTTTCTTGATTCTATGGGTGGTGGTGCATGGCCGTTCTTAGTTGGTGGAGTGATTTGTCTGGTTAATTCCGTTAACGAACGAGACCTTAACCTGCTAACTAGTTACACCTATCCAATATAGGGTTAACTTCTTAGAGGGACTTTGTGTGCAAGCACAAGGAAGTTTGAGGCA	Eukaryota	Alveolata	Ciliophora	Colpodea	Colpodea_X	Cyrtolophosidida	Cyrtolophosis	Cyrtolophosis_mucicola	bacterivory	heterotrophs
ASV00192	GGAAAACTTACCAGGTCCAGACATAGTGAGGATTGACAGATTGATAGCTCTTTCTTGATTCTATGGGTGGTGGTGCATGGCCGTTCTTAGTTGGTGGAGTGATTTGTCTGGTTAATTCCGTTAACGAACGAGACCTTAGCCTGCTAACTAGGCACATTGATTGCGATCAGTGTTGTCTTCTTAGAGGGACTTTGTGCGTTAATCACAAGGAAGTTTGAGGCA	Eukaryota	Alveolata	Ciliophora	Spirotrichea	Strombidiida	Pelagostrombidiidae			bacterivory	heterotrophs
ASV00193	GGGAAACTCACCAGGTCCAGACATAGAGAGGATTGACAGATTGAGAGCTCTTTCTCGATCCTATGGAAAGTGGTGCATGGCCGTTCTTAGTTGGTGGAGTGATTTGTCTGGTTAATTCCGTTAACGAACGAGACCTCAAGAGGGTGTTCTGTGCTCCCTTTTTTAAGGGATGTCTATGCGCCCTCGACTATCGGTTCTTAAGCCGAAGGAAGGTTGAGGCA	Eukaryota	Opisthokonta	Choanoflagellida	Choanoflagellida_X	Choanoflagellida_XX	Clade-2	Sphaeroeca	Sphaeroeca_leprechaunica	bacterivory	heterotrophs
ASV00194	GGGAAACTTACCAGGTCCAGACATAGTGAGGATTGACAGATTGATAGCTCTTTCTTGATTCTATGGGTGGTGGTGCATGGCCGTTCTTAGTTGGTGGAGTGATTTGTCTGGTTAATTCCGTTAACGAACGAGACCTTAGCCTACTAAATAGTCGCTCCAATCATGATTGGTAGCGACTTCTTAGAGGGACTTTGTAAGCAAATACAAGGAAGTTTGAGGCA	Eukaryota	Alveolata	Ciliophora	Spirotrichea	Choreotrichida	Strobilidiidae_B	Strobilidiidae_B_X	Strobilidiidae_B_X_sp.	bacterivory	heterotrophs
ASV00195	GGGAAACTTACCAGGTCCAGACATAGTAAGGATTGACAGATTGATAGCTCTTTCTTGATTCTATGGGTGGTGGTGCATGGCCGTTCTTAGTTGGTGGAGTGATTTGTCTGGTTAATTCCGTTAACGAACGAGACCTTAACCTGCTAAATAGTTACATGTAACCTCGGTTACATGGGCAACTTCTTAGAGGGACTTTGTGTGTCTAACGCAAGGAAGTTTGAGGCA	Eukaryota	Alveolata	Dinoflagellata	Dinophyceae	Suessiales	Suessiaceae	Symbiodinium		photoautotrophy, mixotrophy, bacterivory	phototrophs, heterotrophs, mixotrophs
ASV00196	GGGAAACTTACCAGGTCCAGACACGGGAAGGATTGACAGATTGAGAGCTCTTTCTTGATTCTGTGGGTGGTGGTGCATGGCCGTTCTTAGTTGGTGGGTTGCCTTGTCAGGTTGATTCCGGTAACGAACGAGACCTCAGCCTGCTAAATAGTCATCATCGCACCTGCGGTGAGCAGACTTCTTAGAGGGACTATTGGCGTTTAGCCAATGGAAGTATGAGGCG	Eukaryota	Archaeplastida	Chlorophyta	Chlorophyceae	Chlamydomonadales	Chlamydomonadales_X	Chlamydomonas		photoautotrophy	phototrophs
ASV00197	GGAAAACTTACCAGGTCCAGACATAGTGAGGATTGACAGATTGATAGCTCTTTCTTGATTCTATGGGTGGTGGTGCATGGCCGTTCTTAGTTGGTGGAGTGATTTGTCTGGTTAATTCCGTTAACGAACGAGACCTTAGCCTACTAACTAGTCGAGCCAATCTCGTATTGGCCGCGACTTCTTAGAGGGACTTTGTGGGCCAAACACAAGGAAGTTTGAGGCA	Eukaryota	Alveolata	Ciliophora	Spirotrichea	Hypotrichia	Hypotrichia_X	Hypotrichia_XX	Hypotrichia_XX_sp.	bacterivory	heterotrophs
ASV00198	GAGAAACTTACCAGGTCCAGACATAGTAAGGATTGACAGATTGAGAGCTCTTTCTTGATTCTATGGGTGGTGGTGCATGGCCGTTCTTAGTTGGTGGAGTGATTTGTCTGGTTAATTCCGTTAACGAACGAGACCTCAGCCTGCTAAATAGTCACGTCGATGCTGCATCGGCGGCCGACTTCTTAGAGGGACTATCGGCGTTTAGCCGGTGGAAGTTTGAGGCA	Eukaryota	Archaeplastida	Chlorophyta	Mamiellophyceae	Monomastigales	Monomastigaceae	Monomastigaceae_X	Monomastigaceae_X_sp.	photoautotrophy	phototrophs
ASV00199	GGAAAACTTACCAGGTCCAGACATAGTGAGGATTGACAGGTTGAAGATCTTTCTTGATTCTATGGGTGGTGGTGCATGGCCGTTCTTAGTTGGTGGATTGATCTGTCTGGTTAATTCCGATAACGAACGAGACCTCAGCCTGCTAAATAGTGGACGTCGGCTTGCCGGCGGCAATCGCTTCTTAGAGGGACTATTGGTGTGTAGCCAATGGAAGATTGAGGCA	Eukaryota	Rhizaria	Cercozoa	Novel-clade-10-12	Novel-clade-10	Novel-clade-10_X	Novel-clade-10_XX	Novel-clade-10_XX_sp.	heterotrophy	heterotrophs
ASV00201	GGAAAACTTACCAGGTCCAGACATAGTGAGGATTGACAGATTGAGAGCTCTTTCTTGATTCTATGGGTGGTGGTGCATGGCCGTTCTTAGTTGGTGGAGTGATTTGTCTGGTTAATTCCGTTAACGAACGAGACCCCCGCCTGCTAAATAGTTGAGAGAATGTTTCTTCATTCTCTACAGCTTCTTAGAGGGACTTTCGGTGACTAACCGAAGGAAGTTGGGGGCA	Eukaryota	Stramenopiles	Ochrophyta	Chrysophyceae	Chrysophyceae_X	Chrysophyceae_Clade-F	Paraphysomonas	Paraphysomonas_sp.	photoautotrophy	phototrophs
ASV00202	GGGAAACTCACCAGGTCCGGACATAGTAAGGATTGACAGATTGACAGCTCTTTCTTGATTCTATGGGTGGTGGTGCATGGCCGTTCTTAGTTGGTGGAGTGATTTGTCTGGTTGATTCCGTTAACGAACGAGATCTCCGCCTGCTAAATAGTCACACGAATCCGTTTGGATTCGCGGGCGACTTCTTAGAGGGACACATGGCGTTTAGTCATGGGAAGTTGGAGGCA	Eukaryota	Stramenopiles	Opalozoa	MAST-3	MAST-3J	MAST-3J_X	MAST-3J_XX	MAST-3J_XX_sp.	bacterivory, saprotrophy	heterotrophs
ASV00203	GGGAAACTTACCAGGTCCAGACATAGTTAGGATTGACAGATTGATAGCTCTTTCTTGATTCTATGGGTGGTGGTGCATGGCCGTTCTTAGTTGGTGGAGTGATTTGTCTGGTTAATTCCGTTAACGAACGAGACCTTAACCTGCTAAATAGTTACATGTGACCTCGGTTACATGGGCAACTTCTTAGAGGGACTTTGTGTGTCTAATGCAAGGAAGTTTGAGGCA	Eukaryota	Alveolata	Dinoflagellata	Dinophyceae	Suessiales
ASV00204	GGGAAACTTACCAGGTCCAGACATAGTAAGGATTGACAGATTGAGAGCTCTTTCTTGATTCTATGGGTGGTGGTGCATGGCCGTTCTTAGTTGGTGGAGTGATTTGTCTGGTTAATTCCGTTAACGAACGAGACCCCCGCCTGCTAAATAGCGCGCCGAATGCTTCGCATTGGGTGTTCGCTTCTTAGAGGGACTATATGTGACTAACATATTGAAGCTGGGGGCA	Eukaryota	Stramenopiles	Ochrophyta						photoautotrophy	phototrophs
ASV00205	GGGAAACTTACCAGGTCCAGACATAGTAAGGATTGACAGATTGATAGCTCTTTCTTGATTCTATGGGTGGTGGTGCATGGCCGTTCTTAGTTGGTGGAGTGATTTGTCTGGTTAATTCCGATAACGAACGAGACCTTAACCTGCTAAATAATCTGTCTCATAAAATGGGATTTGATTTCTTAGAGGGACTATGCGATTTAAGCGCATGGAAGTTTGAGGCA	Eukaryota	Alveolata	Ciliophora	Litostomatea	Rhynchostomatia	Dileptidae			bacterivory	heterotrophs
ASV00206	GGGAAACTTACCAGGTCCAGACATAGTAAGGATTGACAGATTGATAGCTCTTTCTTGATTCTATGGGTGGTGGTGCATGGCCGTTCTTAGTTGGTGGAGTGATTTGTCTGGTTAATTCCGATAACGAACGAGACCTTAACCTGCTAACTAGTCTTACTCATTGCATGGGTATTGACTTCTTAGAGGGACTATGTGTCGATAAGCACATGGAAGTTTGAGGCA	Eukaryota	Alveolata	Ciliophora	Litostomatea	Haptoria_7	Spathidiida			bacterivory	heterotrophs
ASV00207	GGGAAACTCACCAGGTCCAGACATAGTAAGGATTGACAGATTGAGAGCTCTTTCTTGATTCTATGGGTGGTGGTGCATGGCCGTTCTTAGTTGGTGGAGTGATTTGTCTGGTTAATTCCGATAACGAACGAGACCTCCGCCTGCTAAATAGCGCCGCCTAGCATTGCTAAGCGCGCGCTTCTTAGAGGGACAATGGATGTTTAGTCCATGGAAGTTGGAGGCA	Eukaryota	Stramenopiles	Opalozoa	Bicoecea	Pseudodendromonadales	Pseudodendromonadales_X	Paramonas	Paramonas_globosa	bacterivory	heterotrophs
ASV00208	GGAAAACTCACCAGGTCCAGACATGGGAAGGATTGACAGATTGATAGCTCTTTCTTGATTCTATGGGTGGTGGTGCATGGCCGTTCTTAGTTGGTGGAGTGATTTGTCTGGTTAATTCCGTTAACGAACGAGACCTTAGCCTGCTAAATAGTTGTATGAAACCTAGGTTTCATCTCAGCTTCTTAGAGGGACTTCGTGTGTTTAACACGAGGAAGTTTGAGGCA	Eukaryota	Alveolata	Apicomplexa	Coccidiomorphea	Eimeriida	Eimeriidae	Goussia1	Goussia1_balatonica	parasitism, commensalism	parasites
ASV00209	GGGAAACTTACCAGGTCCAGACATAGTAAGGATTGACAGATTGAGAGCTCTTTCTTGATTCTATGGGTGGTGGTGCATGGCCGTTCTTAGTTGGTGGAGTGATTTGTCTGGTTAATTCCGTTAACGAACGAGACCTCAGCCTGCTAACTAGTTACGCTGAGCTTGGCTCGGTGGACAACTTCTTAGAGGGACTATTGGCGTTCAGCCAGTGGAAGTTTGAGGCA	Eukaryota	Archaeplastida	Streptophyta	Zygnemophyceae	Zygnemophyceae_X	Zygnemophyceae_XX			photoautotrophy	phototrophs
ASV00210	GGGAAACTTACCAGGTCCAGACATAGTGAGGATTGACAGATTGAGAGCTCTTTCTTGATTCTATGGGTGGTGGTGCATGGCCGTTCTTAGTTGGTGGAGTGATTTGTCTGGTTAATTCCGTTAACGAACGAGACCCCCGCCTGCTAACTAGTCATACGAATTCCTATGGATTGGTGTTGGCTTCTTAGAGGGACTTTCGGTGACTAACCGAAGGAAGTTGGGGGCA	Eukaryota	Stramenopiles	Ochrophyta	Chrysophyceae	Chrysophyceae_X	Chrysophyceae_Clade-C	Dinobryon	Dinobryon_bavaricum	photoautotrophy	phototrophs
ASV00211	GGAAAACTTACCAGGTCCGGACATAGTGAGGATTGACAGATTGAAGATCTTTCTTGATTCTATGGGTGGTGGTGCATGGCCGTTCTTAGTTGGTGGAGTGATTTGTCTGGTTAATTCCGTTAACGAACGAGACCTCGACCTACTAAATAGTTGGACGAACTCTCCGGGGTTCGGACTAACTTCTTAGAGGGACTTTTGATGAGTAGTCAAAGGAAGTTCGAGGCA	Eukaryota	Rhizaria	Cercozoa	Filosa-Thecofilosea	Cryomonadida	Rhogostoma-lineage			heterotrophy	heterotrophs
ASV00212	GGGAAACTCACCAGGTCCGGACATTGGAAGGATTGACAGATTGAGAGCTCTTTCTTGATTCTATGGGTGGTGGTGCATGGCCGTTCTTAGTTGGTGGAGTGATTTGTCTGGTTAATTCCGTTAACGAACGAGACCTTAACCTACTAAATAGTCACGCAATTTTCGAATTGCGGATGTACTTCTTAGAGGGACTGTTGGTGCTAAGCCAACGGAAGTTTGAGGCA	Eukaryota	Opisthokonta	Mesomycetozoa	Ichthyosporea	Ichthyosphonida	Abeoformidae_Group_MAIP_2	Abeoformidae_Group_MAIP_2_X	Abeoformidae_Group_MAIP_2_X_sp.	bacterivory	heterotrophs
ASV00213	GGAAAACTCACCAGGTCCAGACATGGGAAGGATTGACAGATTGATAGCTCTTTCTTGATTCTATGGGTGGTGGTGCATGGCCGTTCTTAGTTGGTGGAGTGATTTGTCTGGTTAATTCCGTTAACGAACGAGACCTTAACCTGCTAAATAGTTGTTGGTGATACGTCACTAACGAACTTCTTAGAGGGACTTCGTAAATCAAATACGAGGAAGTTTGAGGCA	Eukaryota	Alveolata
ASV00214	GGAAAACTTACCAGGTCCAGACATAGTGAGGATTGACAGATTGAGAGCTCTTTCTTGATTCTATGGGTGGTGGTGCATGGCCGTTCTTAGTTGGTGGGTTGCCTTGTCAGGTTGATTCCGGTAACGAACGAGACCTCAGCCTGCTAAATAGTCATGATCGCTTTTTGCGGTTAGTTGACTTCTTAGAGGGACTATTGGCGTTTAGTCAATGGAAGTATGAGGCA	Eukaryota	Archaeplastida	Chlorophyta	Chlorophyceae	Sphaeropleales	Sphaeropleales_X	Tetraedron	Tetraedron_minimum	photoautotrophy	phototrophs
ASV00216	GGAAAACTTATCAGGTCCAGACATAGTGAGGATTGACAGATTGAGAGCTCTTTCTTGATTCTATGGGTGGTGGTGCATGGCCGTTCTTAGTTGGTGGAGTGATTTGTCTGGTTAATTCCGTTAACGAACGAGACCCCAGCCTGCTAAATAATCACGCGAATGAATCTTCATTGGCGATGGTTTCTTAGAGGGACATGTAGTATAAAACTACAGGAAGATTGGGGCA	Eukaryota	Stramenopiles	Ochrophyta	Bacillariophyta	Bacillariophyta_X	Polar-centric-Mediophyceae	Chaetoceros		photoautotrophy	phototrophs
ASV00217	GGAAAACTCACCAGGTCCGGACATAGTGAGGATTGACAGATTGAAGATCTTTCTTGATTCTATGGGTGGTGGTGCATGGCCGTTCTTAGTTGGTGGAGTGATTTGTCTGGTTAATTCCGTTAACGAACGAGACCTCGACCTGCTAAATAGATGTCGCATTTTACAATGTCGTACAGCTTCTTAGAGGGACTTTGGCCTATAAGGCTATAGGAAGTTCGAGGCA	Eukaryota	Rhizaria	Cercozoa
ASV00218	GGAAAACTTACCAGGTCCAGACATAGTGAGGATTGACAGGTTGAAGATCTTTCTTGATTCTATGGGTGGTGGTGCATGGCCGTTCTTAGTTGGTGGATTGATCTGTCTGGTTAATTCCGATAACGAACGAGACCTCAGCCTGCTAAATAGTACACATCGGCTTGCCGGTGGCCAGTGCTTCTTAGAGGGACTATTGGTGTGTAGCCAATGGAAGATTGAGGCA	Eukaryota	Rhizaria	Cercozoa	Novel-clade-10-12	Novel-clade-10	Novel-clade-10_X	Novel-clade-10_XX	Novel-clade-10_XX_sp.	heterotrophy	heterotrophs
ASV00219	GGGAAACTCACCAGGTCCAGACATGGTAAGGATTGACAGATTGAGAGCTCTTTCTTGATTCTATGGGTGGTGGTGCATGGCCGTTCTTAGTTGGTGGAGTGATTTGTCTGGTTAATTCCGTTAACGAACGAGACCTTAACCTACTAACTAGTCACGCAATTCCCGAATTGCGGGTGACTTCTTAGAGGGACTATCGACGTTTAGTCGGTGGAAGTTTGAGGCA	Eukaryota	Opisthokonta	Choanoflagellida	Choanoflagellatea	Craspedida	Monosigidae_Group_O	Monosigidae_Group_O_X	Monosigidae_Group_O_X_sp.	bacterivory	heterotrophs
ASV00220	GGAAAACTTACCAGGTCCAGACATAGTGAGGATTGACAGATTGATAGCTCTTTCTTGATTCTATGGGTGGTGGTGCATGGCCGTTCTTAGTTGGTGGAGTGATTTGTCTGGTTAATTCCGTTAACGAACGAGACCTTAGCCTGCTAACTAGTCGAACCAATGTGAATTGGTCCCGACTTCTTAGAGGGACTTTGTGTTCCAAGCACAAGGAAGTTTGAGGCA	Eukaryota	Alveolata	Ciliophora	Spirotrichea	Hypotrichia				bacterivory	heterotrophs
ASV00221	GGGAAACTTACCAGGTCCAGACATAGTGAGGATTGACAGATTGAGAGCTCTTTCTTGATTCTATGGGTGGTGGTGCATGGCCGTTCTTAGTTGGTGGAGTGATTTGTCTGGTTAATTCCGTTAACGAACGAGACCCCCGCCTGCTAAATAGTCTTACCAATGCCTAGCATTGGTGTAGGCTTCTTAGAGGGACTTTCGGTGACTAACCGAAGGAAGTTGGGGGCA	Eukaryota	Stramenopiles	Ochrophyta	Synurophyceae	Synurales	Synurales_X	Synura	Synura_mammillosa	photoautotrophy	phototrophs
ASV00222	GGAAAACTTACCAGGTCCAGACACAGTGAGGATTGACAGATTGAAGATCTTTCTTGATTCTGTGGGTGGTGGTGCATGGCCGTTCTTAGTTGGTGGAGTGATTTGTCTGGTTAATTCCGTTAACGAACGAGACCTCGACCTGCTAAATAGAACCGCGCTGTCCGCAGCGCAGGGTCTTCTTAGAGGGACTATCGGTGCTTAGCCGATGGAAGTTCGAGGCA	Eukaryota	Rhizaria	Cercozoa	Filosa-Sarcomonadea	Glissomonadida				bacterivory	heterotrophs
ASV00223	GGGAAACTTACCAGGTCCAGACATAGTGAGGATTGACAGATTGAGAGCTCTTTCTTGATTCTATGGGTGGTGGTGCATGGCCGTTCTTAGTTGGTGGAGTGATTTGTCTGGTTAATTCCGTTAACGAACGAGACCCCCGCCTGCTAAATAGTTAGGTTAATGCTTAGCATTGATCTTAGCTTCTTAGAGGGACTTTCGGTGACTAACCGAAGGAAGTTGGGGGCA	Eukaryota	Stramenopiles	Ochrophyta	Chrysophyceae	Chrysophyceae_X	Chrysophyceae_Clade-C	Epipyxis	Epipyxis_pulchra	photoautotrophy	phototrophs
ASV00224	GGGAAACTTACCAGGTCCAGACATAGTGAGGATTGACAGATTGATAGCTCTTTCTTGATTCTATGGGTGGTGGTGCATGGCCGTTCTTAGTTGGTGGAGTGATTTGTCTGGTTAATTCCGTTAACGAACGAGACCCCCGCCTGCTAAATAGTTGTACCAATGCTTTGCATTGGTTTCAGCTTCTTAGAGGGACTTTCGGTGACTAACCGAAGGAAGTTGGGGGCA	Eukaryota	Stramenopiles	Ochrophyta	Chrysophyceae	Chrysophyceae_X	Chrysophyceae_Clade-B2	Chrysosphaerella	Chrysosphaerella_sp.	photoautotrophy	phototrophs
ASV00225	GGAAAACTTACCAGGTCCAGACATAGGAAGGATTGACAGATTGAGAGCTCTTTCTTGATTCTATGGGTGGTGGTGCATGGCCGTTCTTAGTTGGTGGGTTGTCTTGTCAGGTTGATTCCGGTAACGAACGAGACCTCAGCCTTTAAATAGTCACTGTCGCTTTTTGCGGCTGGCTTTTGACTTCTTAGAGGGACAGTTGGCGTTTAGTCAACGGAAGTATGAGGCA	Eukaryota	Archaeplastida	Chlorophyta	Chlorophyceae	Sphaeropleales	Sphaeropleales_X	Desmodesmus	Desmodesmus_communis	photoautotrophy	phototrophs
ASV00226	GGAAAACTTACCAGGTCCAGACACGGGGATGATAAACAGATTGAGAGCTCTTTTTTGATTCTGTGGGTGGTGGTGCATGGCCGTTCTTAGTTGGTGGGTTGCCTTGTCAGGTTGATTCCGGTAACGAACGAGACCTCAGCCTGCTAAATAGTCACGTGTCCTTTTTGGATACGCCTGGCTTCTTAGAGGGACTATTGTCGTTTAGGCAATGGAAGTGTGAGGCA	Eukaryota	Archaeplastida	Chlorophyta	Chlorophyceae	Chlamydomonadales	Chlamydomonadales_X	Chlamydomonas	Chlamydomonas_hedleyi	photoautotrophy	phototrophs
ASV00227	GGGAAACTTACCAGGTCCAGACATAGTGAGGATTGACAGATTGAGAGCTCTTTCTTGATTCTATGGGTGGTGGTGCATGGCCGTTCTTAGTTGGTGGAGTGATTTGTCTGGTTAATTCCGTTAACGAACGAGACCCCCGCCTGCTAAATAGTTAGGTTAATGCTTAGCATTGATACTAGCTTCTTAGAGGGACTTTCGGTGACTAACCGAAGGAAGTTGGGGGCA	Eukaryota	Stramenopiles	Ochrophyta	Chrysophyceae	Chrysophyceae_X	Chrysophyceae_Clade-C	Epipyxis	Epipyxis_pulchra	photoautotrophy	phototrophs
ASV00228	GGAAAACTTACCAGGTCCAGACATAGTGAGGATTGACAGATTGAGAGTTCTTTCTTGATTCTATGGGTGGTGGTGCATGGCCGTTCTTAGTTGGTGGAGTGATTTGTCTGGTTAATTCCGTTAACGAACGAGACCGCCGCCTGCTAAATAGTTCTGCGAATGGTTTTCCATTGGCAAGAGCTTCTTAGAGGGACGTTCATTCTACAAGATGAAGGAAGATGGCGGCA	Eukaryota	Stramenopiles	Ochrophyta	Bacillariophyta	Bacillariophyta_X	Polar-centric-Mediophyceae	Cyclotella	Cyclotella_meneghiniana	photoautotrophy	phototrophs
ASV00229	GGGAAACTCACCAGGTCCAGACATGGTAAGGATTGACAGATTGACAGCTCTTTCTTGATTCTATGGGTGGTGGTGCATGGCCGTTCTTAGTTGGTGGAGTGATTTGTCTGGTTAATTCCGATAACGAACGAGACCTCCGCCTGCTAAATAGCGCCGCTTGGCTTGCCAGACGCGCGCTTCTTAGAGGGACTATGGGTGTTTAGCTCATGGAAGTTGGAGGCA	Eukaryota	Stramenopiles	Opalozoa	Bicoecea	Pseudodendromonadales	Pseudodendromonadales_X			bacterivory	heterotrophs
ASV00230	GGAAAACTCACCAGGTCCAGACATAGTAAGGATTGACAGATTGATAGCTCTTTCTTGATTCTATGGGTGGTGGTGCATGGCCGTTCTTAGTTGGTGGAGTGATTTGTCTGGTTAATTCCGTTAACGAACGAGACCTTAACCTGCTAAATAGTAGCACAAAGCTTCGGCTTCGTGATGTACTTCTTAGAGGGACTTTGTGTGTCTAACGCAAGGAAGTTTGAGGCA	Eukaryota	Alveolata	Dinoflagellata	Dinophyceae
ASV00231	GGGAAACTCACCAGGTCCAGACATGGTAAGGATTGACAGATTGATAGCTCTTTCTTGATTCTATGGGTGGTGGTGCATGGCCGTTCTTAGTTGGTGGAGTGATTTGTCTGGTTAATTCCGTTAACGAACGAGACCTTAACCTGCTAAATAGTTGCTAGTAATTTATTATTGGTGAACTTCTTAGAGGGACTTCGTGATTCAAACACGAGGAAGTTTGAGGCA	Eukaryota
ASV00232	GGGAAACTCACCAGGTCCAGACATGGTAAGGATTGACAGATTGATAGCTCTTTCTTGATTCTATGGGTGGTGGTGCATGGCCGTTCTTAGTTGGTGGAGTGATTTGTCTGGTTAATTCCGTTAACGAACGAGACCTTAACCTGCTAAATAGTTGCCAGTAATTTATTACTGGTGAACTTCTTAGAGGGACTTCGTGATTCAAACACGAGGAAGTTTGAGGCA	Eukaryota	Alveolata
ASV00233	GGAAAACTCACCAGGTCCAGACATGGTAAGGATTGACAGATTGAGAGCTCTTTCTTGATTCCATGAAAGGTGGCGCATGGCCGTTCTTAGTTGGTGGAGTGATTTGTCTGGTTAATTCCGTTAACGAACGAGACCTTAACCTGCTAACTAGTCACGGTAAGCATTATTGCTTGCCGGCTGACTTCTTAGAGGGACAATCTGTTTTCAGCAGATGGAAGTTTGAGGCA	Eukaryota	Hacrobia	Centroheliozoa	Centroheliozoa_X	Pterocystida	Pterocystidae	Pterocystis	Pterocystis_sp.	cytotrophy	heterotrophs
ASV00234	GGGAAACTCACCAGCGCAAAACATGGGTGGGATTGACAGATTGAGAGCTCTTTCTTGATTCTATGGGTGGTGGTGCATGGCCGTTCTTAGTTGGTGGAGTGATTTGTCTGGTTAATTCCGTTAACGAACGAGACCTTAACCTGCTAACTAGTCTCCTTATGTATAATGGGGAGGACTTCTTAGAGGGACTATGTGAACAAACACATGGAAGTTTGAGGCA	Eukaryota	Alveolata	Ciliophora	Prostomatea_1	Prostomatea_1_X	Colepidae	Coleps	Coleps_hirtus	bacterivory	heterotrophs
ASV00235	GGGAAACTTACCAGGTCCAGACATAGTTAGGATTGACAGATTGATAGCTCTTTCTTGATTCTATGGGTGGTGGTGCATGGCCGTTCTTAGTTGGTGGAGTGATTTGTCTGGTTAATTCCGTTAACGAACGAGACCTTAACCTGCTAAATAGTTACATGCAACCTCGGTTACATGGGCAACTTCTTAGAGGGACTTTGCGTGTCTAACGCAAGGAAGTTTGAGGCA	Eukaryota	Alveolata	Dinoflagellata	Dinophyceae	Suessiales
ASV00236	GGGAAACTTACCAGGTCCAGACATAGTGAGGATTGACAGATTGAGAGCTCTTTCTTGATTCTATGGGTGGTGGTGCATGGCCGTTCTTAGTTGGTGGAGTGATTTGTCTGGTTAATTCCGTTAACGAACGAGACCCCCGCCTGCTAACTAGTGATAGAAATGCTTAGCATTTCTGTTCGCTTCTTAGAGGGACTTTCGGTGACTAACCGAAGGAAGTTGGGGGCA	Eukaryota	Stramenopiles	Ochrophyta	Chrysophyceae	Chrysophyceae_X				photoautotrophy	phototrophs
ASV00237	GGAAAACTCACCAGGTCCAGACATGGGAAGGATTGACAGATTGATAGCTCTTTCTTGATTCTATGGGTGGTGGTGCATGGCCGTTCTTAGTTGGTGGAGTGATTTGTCTGGTTAATTCCGTTAACGAACGAGACCTTAGCCTGCTAAATAGTTGTGTGAAACTTCGGTTTCATCTCAGCTTCTTAGAGGGACTTCGTGTGTTTAACACGAGGAAGTTTGAGGCA	Eukaryota	Alveolata	Apicomplexa	Coccidiomorphea	Eimeriida	Eimeriidae			parasitism, commensalism	parasites
ASV00238	GGGAAACTTACCAGGTCCAGACACGGGAAGGATTGACAGATTGAGAGCTCTTTCTTGATTCTGTGGGTGGTGGTGCATGGCCGTTCTTAGTTGGTGGGTTGCCTTGTCAGGTTGATTCCGGTAACGAACGAGACCTCAGCCTGCTAAATAGTCAGCATCGCACCTGCGGTGCGCCGACTTCTTAGAGGGACTATTGGCGTTCAGCCAATGGAAGTATGAGGCG	Eukaryota	Archaeplastida	Chlorophyta	Chlorophyceae	Chlamydomonadales	Chlamydomonadales_X	Chlamydomonas	Chlamydomonas_reinhardtii	photoautotrophy	phototrophs
ASV00239	GGGAAACTTACCAGGTCCAGACATAGTGAGGATTGACAGATTGATAGCTCTTTCTTGATTCTATGGGTGGTGGTGCATGGCCGTTCTTAGTTGGTGGAGTGATTTGTCTGGTTAATTCCGTTAACGAACGAGACCTTAGCCTGCTAAATAGTCGCTCCAATCATGATTGGCTGCGACTTCTTAGAGGGACTTTGTAAGCAAATACAAGGAAGTTTGAGGCA	Eukaryota	Alveolata	Ciliophora	Spirotrichea	Choreotrichida	Strobilidiidae_J	Strobilidiidae_J_X	Strobilidiidae_J_X_sp.	bacterivory	heterotrophs
ASV00240	GGGAAACTTACCAGGTCCAGACATAGTGAGGATTGACAGATTGAGAGCTCTTTCTTGATTCTATGGGTGGTGGTGCATGGCCGTTCTTAGTTGGTGGAGTGATTTGTCTGGTTAATTCCGTTAACGAACGAGACCCCCGCCTGCTAAATAGTTGTGTCAATGCTTAGCATTGTCGTCAGCTTCTTAGAGGGACTTTCGGTGATCAACCGAAGGAAGTTGGGGGCA	Eukaryota	Stramenopiles	Ochrophyta	Chrysophyceae	Chrysophyceae_X	Chrysophyceae_Clade-G	Chrysophyceae_Clade-G_X	Chrysophyceae_Clade-G_X_sp.	photoautotrophy	phototrophs
ASV00241	GGAAAACTTACCAGGTCCAGACATAGTGAGGATTGACAGATTGAGAGCTCTTTCTTGATTCTATGGGTGGTGGTGCATGGCCGTTCTTAGTTGGTGGAGTGATTTGTCTGGTTAATTCCGTTAACGAACGAGACCCCCGCCTGCTAAATAGTTGGGCGAATGCTTAGCATTGGTTTCAGCTTCTTAGAGGGACTTTCGGTGACTAACCGAAGGAAGTTGGGGGCA	Eukaryota	Stramenopiles	Ochrophyta	Chrysophyceae	Chrysophyceae_X	Chrysophyceae_XX	Chrysophyceae_XXX	Chrysophyceae_XXX_sp.	photoautotrophy	phototrophs
ASV00242	GGGAAACTTACCAGGTCCAGACATAGTCAGGATGGACAGATTGAAAGCTCTTTCTTGATTCTATGGGTGGTGGTGCATGGCCGTTCTTAGTTGGTGGAGTGATTTGTCTGGTTAATTCCGTTAACGAACGAGACCTCAGCCTGCTAACTAGCTATGCCCTTCTTTGAAGGGTAGCCAGCTTCTTAGAGGGACTATTCGTGTTCAACGAATGGAAGTTTGAGGCA	Eukaryota	Hacrobia	Cryptophyta	Cryptophyceae	Cryptomonadales	Cryptomonadales_X	Cryptomonas	Cryptomonas_ovata	mixotrophy	mixotrophs
ASV00243	GGGAAACTTACCAGGTCCAGACATAGTGAGGATTGACAGATTGATAGCTCTTTCTTGATTCTATGGGTGGTGGTGCATGGCCGTTCTTAGTTGGTGGAGTGATTTGTCTGGTTAATTCCGTTAACGAACGAGACCTTAACCTGCTAAATAGTTACATGTAACCTCGGTTATGTGGGCAACTTCTTAGAGGGACTTTGTGAGTCTACTGCAAGGAAGTTTGAGGCA	Eukaryota	Alveolata	Dinoflagellata	Dinophyceae	Suessiales	Borghiellaceae	Borghiella	Borghiella_tenuissima	photoautotrophy	phototrophs
ASV00244	GGGAAACTTACCAGGTCCAGACATAGTAAGGATTGACAGATTGATAGCTCTTTCTCGATTCTATGGGTGGTGGTGCATGGCCGTTCTTAGTTGGTGGAGTGATTTGTCTGGTTAATTCCGTTAACGAACGAGACCTTAACCTGCTAAATAGTTACATGTAACTGCGGTTATGTGGGCAACTTCTTAGAGGGACTTTGTGTGTCTAACGCAAGGAAGTTTGAGGCA	Eukaryota	Alveolata	Dinoflagellata	Dinophyceae	Suessiales	Suessiaceae	Asulcocephalium	Asulcocephalium_miricentonis	photoautotrophy	phototrophs
ASV00245	GGGAAACTTACCAGGTCCAGACATAGTGAGGATTGACAGATTGATAGCTCTTTCTTGATTCTATGGGTGGTGGTGCATGGCCGTTCTTAGTTGGTGGAGTGATTTGTCTGGTTAATTCCGTTAACGAACGAGACCTTAGCCTACTAAATAGTCGAAGCAATCATGATTGTATTCGACTTCTTAGAGGGACTTTGTAAGCAAATACAAGGAAGTTTGAGGCA	Eukaryota	Alveolata	Ciliophora	Spirotrichea	Choreotrichida	Strobilidiidae_A	Rimostrombidium_A	Rimostrombidium_A_sp.	bacterivory	heterotrophs
ASV00246	GGAAAACTTACCAGGTCCAGACATAGTGAGGATTGACAGATTGAGAGCTCTTTCTTGATTCTATGGGTGGTGGTGCATGGCCGTTCTTAGTTGGTGGAGTGATTTGTCTGGTTAATTCCGTTAACGAACGAGACCGCTGCCTGCTAAATAGTTGGGTTAATGATTTTTCATTGGCTGTGACTTCTTAGAGGGACGTGCGTTCTATAAGACGCAGGAGGATAGCGGCA	Eukaryota	Stramenopiles	Ochrophyta	Bacillariophyta	Bacillariophyta_X	Araphid-pennate	Fragilaria	Fragilaria_nanana	photoautotrophy	phototrophs
ASV00247	GGAAAACTCACCAGGTCCAGACATGGGAAGGATTGACAGATTGACAGCTCTTTCTTGATTCTATGGGTGGTGGTGCATGGCCGTTCTTAGTTGGTGGAGTGATTTGTCTGGTTAATTCCGTTAACGAACGAGACCTTAGCCTGCTAAATAGATGATCGTAGCCTTGGTTACGTCTCAGCTTCTTAGAGGGACTTCGTGTGTTTAACACGAGGAAGTTTGAGGCA	Eukaryota	Alveolata	Apicomplexa	Coccidiomorphea	Eimeriida	Eimeriidae	Goussia1		parasitism, commensalism	parasites
ASV00248	GGGAAACTTACCAGGTCCAGACATAGTGAGGATTGACAGATTGAGAGCTCTTTCTTGATTCTATGGGTGGTGGTGCATGGCCGTTCTTAGTTGGTGGAGTGATTTGTCTGGTTAATTCCGTTAACGAACGAGACCCCCGCCTGCTAAATAGTTGTGTGAATGCTTAGCATTCATGTCAGCTTCTTAGAGGGACTTTCGGTGACTAACCGAAGGAAGTTGGGGGCA	Eukaryota	Stramenopiles	Ochrophyta	Chrysophyceae	Chrysophyceae_X				photoautotrophy	phototrophs
ASV00249	GGAAAACTCACCAGGTCCAGACATGGGAAGGATTGACAGATTGATAGCTCTTTCTTGATTCTATGGGTGGTGGTGCATGGCCGTTCTTAGTTGGTGGAGTGATTTGTCTGGTTAATTCCGTTAACGAACGAGACCTTAGCCTGCTAAATAGTTGTACCTAACCTCGGTTAGATATCAGCTTCTTAGAGGGACTTCGTGTGTTTAACACGAGGAAGTTTGAGGCA	Eukaryota	Alveolata	Apicomplexa	Coccidiomorphea	Eimeriida	Eimeriidae	Goussia1		parasitism, commensalism	parasites
ASV00250	GGGAAACTCACCAGGTCCAGACATGGGAAGGATTGACAGATTGAGAGCTCTTTCTTGATTCTATGGGTGGTGGTGCATGGCCGTTCTTAGTTGGTGGAGTGATTTGTCTGGTTAATTCCGTTAACGAACGAGACCTCAGCCTGCTAACTAGTCACATTAGTATTTACTGATGGCCGGCTTCTTAGAGGGACTGATCGAGTTTATCGATCGGAAGTTTGAGGCA	Eukaryota	Hacrobia	Cryptophyta	Cryptophyceae	Cryptophyceae_X	Basal_Cryptophyceae-2	Basal_Cryptophyceae-2_X	Basal_Cryptophyceae-2_X_sp.	mixotrophy, bacterivory	heterotrophs, mixotrophs
ASV00251	GGGAAACTTACCAGGTCCAGACATAGTGAGGATTGACAGATTGAGAGCTCTTTCTTGATTCTATGGGTGGTGGTGCATGGCCGTTCTTAGTTGGTGGAGTGATTTGTCTGGTTAATTCCGTTAACGAACGAGACCCCCGCCTGCTAAATAGTTTAGCGAATGCTTAGCATTGGCTTGAGCTTCTTAGAGGGACTTTCGGTGACTAACCGAAGGAAGTTGGGGGCA	Eukaryota	Stramenopiles	Ochrophyta	Chrysophyceae	Chrysophyceae_X				photoautotrophy	phototrophs
ASV00252	GGAAAACTCACCAGGTCCAGACATAGTAAGGATTGACAGATTGATAGCTCTTTCTTGATTCTATGGGTGGTGGTGCATGGTCGTTCTTAGTTGGTGGAGTGATTTGTCTGGTTAATTCCGTTAACGAACGAGACCTTATCCTGCTAAATAGTGCGGTGAAATTCTTTCGCTAGCACTTCTTAGAGGGACTTCGTGTGTCTAACACGAGGAAGCTTGAGGCA	Eukaryota	Alveolata	Perkinsea	Perkinsida	Perkinsida_X	Parvilucifera-group	Parvilucifera-group_X	Parvilucifera-group_X_sp.	parasitism	parasites
ASV00253	GGGAAACTCACCAGGTCCAGACATAGTAAGGATTGACAGATTGAGAGCTCTTTCTTGATTCTATGGGTGGTGGTGCATGGCCGTTCTTAGTTGGTGGAGTGATTTGTCTGGTTAATTCCGATAACGAACGAGACCTCCACCTGCTAAATAGATGTCCTTGCAATTGCAGGGTTCATCTTCTTAGAGGGACACTGTGTCTCAAGCACAGGGAAGCTGGAGGCA	Eukaryota	Stramenopiles	Opalozoa	Bicoecea	Pseudodendromonadales	Pseudodendromonadales_X	Pseudodendromonadales_XX	Pseudodendromonadales_XX_sp.	bacterivory	heterotrophs
ASV00254	GGGAAACTTACCAGGTCCAGACATAGTGAGGATTGACAGATTGAGAGCTCTTTCTTGATTCTATGGGTGGTGGTGCATGGCCGTTCTTAGTTGGTGGAGTGATTTGTCTGGTTAATTCCGTTAACGAACGAGACCCCCGCCTGCTAAATAGTTGGGCGAATGCTTAGCATTGGCTGCAGCTTCTTAGAGGGACTTTCGGTGACTAACCGAAGGAAGTTGGGGGCA	Eukaryota	Stramenopiles	Ochrophyta	Chrysophyceae	Chrysophyceae_X				photoautotrophy	phototrophs
ASV00255	GGGAAACTTACCAGGTCAAAACATGGTTGGGATTGACAGATTGAGAGCTCTTTCTTGATTCTATGGGTGGTGGTGCATGGCCGTTCTTAGTTGGTGGAGTGATTTGTCTGGTTAATTCCGTTAACGAACGAGACCTTAACCTGCTAACTAGTCGCTTAATGGATAATTAAGTTGACTTCTTAGAGGGACTATGCGTTCAAGCGCATGGAAGTTTGAGGCA	Eukaryota	Alveolata	Ciliophora	CONTH_4	CONTH_4_X	CONTH_4_XX	CONTH_4_XXX	CONTH_4_XXX_sp.	bacterivory	heterotrophs
ASV00256	GGGAAACTTACCAGGTCAAGACATGGGTGGGATTGACAGATTGAGAGCTCTTTCTTGATTCTATGGGTGGTGGTGCATGGCCGTTCTTAGTTGGTGGAGTGATTTGTCTGGTTAATTCCGTTAACGAACGAGACCTTAACCTGCTAAATAGTTGCCTTATGAATAATGGGGTTAACTTCTTAGAGGGACTATACGTTCAAGCGTATGGAAGTTTGAGGCA	Eukaryota	Alveolata	Ciliophora	CONThreeP	CONThreeP_X	CONThreeP_XX	Askenasia	Askenasia_sp.	bacterivory	heterotrophs
ASV00257	GGGAAACTTACCAGGTCCAGACATAGTTAGGATTGACAGATTGAGAGCTCTTTCTTGATTCTATGGGTGGTGGTGCATGGCCGTTCTTAGTTGGTGGAGTGATTTGTCTGGTTAATTCCGTTAACGAACGAGACCTTAACCTACTAAATAGTTGATATATCTCAAGATGTGTCTAACTTCTTAGAGGGACTATGTACGCAAGTGCATGGAAGTTTGAGGCA	Eukaryota	Alveolata	Ciliophora	Colpodea	Colpodea_X	Bursariomorphida			bacterivory, cytotrophy	heterotrophs
ASV00259	GGGAAACTTACCAGGTCCAGACATAGGTAGGATTGACAGATTGATAGCTCTTTCTTGATTCTATGGGTGGTGGTGCATGGCCGTTCTTAGTTGGTGGAGTGATTTGTCTGGTTAATTCCGTTAACGAACGAGACCCCCGCCTGCTAATTAGTTGCGCCAATACTCGTATTGGTGGCAGCTTCTTAGAGGGACTTTCGGTGTTTAACCGAAGGAAGTTGGGGGCA	Eukaryota	Stramenopiles	Ochrophyta	Synurophyceae	Synurales	Synurales_X	Synurales_XX	Synurales_XX_sp.	photoautotrophy	phototrophs
ASV00260	GGAAAACTTACCAGGTCCGGACATAGTGAGGATTGACAGATTGAAGATCTTTCTTGATTCTATGGGTGGTGGTGCATGGCCGTTCTTAGTTGGTGGAGTGATTTGTCTGGTTAATTCCGTTAACGAACGAGACCTCGACCTGCTAAATAGTTCGGCAAATTCTTCGGGATTTGTGCGTGGCTTCTTAGAGGGACTATCGGTGGGTAGCCGATGGAAGTTCGAGGCA	Eukaryota	Rhizaria	Cercozoa	Filosa-Thecofilosea	Cryomonadida				heterotrophy	heterotrophs
ASV00261	GGGAAACTTACCAGGTCCAGACATAGTCAGGATGGACAGATTGAAAGCTCTTTCTTGATTCTATGGGTGGTGGTGCATGGCCGTTCTTAGTTGGTGGAGTGATTTGTCTGGTTAATTCCGTTAACGAACGAGACCTCAGCCTGCTAACTAGCGATGCCCTTTTTTAAAGGGTAGCCCGCTTCTTAGAGGGACTATTCGTGTGCAACGAATGGAAGTTTGAGGCA	Eukaryota	Hacrobia	Cryptophyta	Cryptophyceae	Cryptomonadales	Cryptomonadales_X	Cryptomonas	Cryptomonas_ovata	mixotrophy	mixotrophs
ASV00263	GGAAAACTTACCAGGTCCGGACATAGTGAGGATTGACAGATTAAGAGCTCTTTCTTGATTCTATGGGTGGTGGTGCATGGCCGTTCTTAGTTGGTGGAGTGATTTGTCTGGTTAATTCCGTTAACGAACGAGACCCCCGCCTGCTAAATAGCTGGGTGAATGCTTTGCATTGATTTCAGCTTCTTAGAGGGACTTTTGGTGACTAACCAAAGGAAGTTGGGGGCA	Eukaryota	Stramenopiles	Ochrophyta	Chrysophyceae	Chrysophyceae_X				photoautotrophy	phototrophs
ASV00264	GGAAAACTCACCAGGTCCGGACATAGTAAGGATTGACAGATTGAGAGCTCTTTCTTGATTCTATGGGTGGTGGTGCATGGCCGTTCTTAGTTGGTGGAGTGATTTGTCTGGTTAATTCCGTTAACGAACGAGACCTTAACCTGCTAAATAGTTACATGATTTCCGAATCATGGTTTAACTTCTTAGAGGGACTATCGGTTTACAAATCGATGGAAGTTTGAGGCA	Eukaryota	Opisthokonta	Mesomycetozoa	Ichthyosporea	Ichthyosphonida	Pseudoperkinsidae	Pseudoperkinsidae_X	Pseudoperkinsidae_X_sp.	bacterivory	heterotrophs
ASV00266	GGGAAACTTACCAGGTCCAGACATAGTTAGGATTGACAGATTGATAGCTCTTTCTTGATTCTATGGGTGGTGGTGCATGGCCGTTCTTAGTTGGTGGAGTGATTTGTCTGGTTAATTCCGTTAACGAACGAGACCTTAACCTGCTAAATAGTTATGCATAACCTCGGTTACGCAGGCAACTTCTTAGAGGGACTTTGTGTGTCTAACGCAAGGAAGTTTGAGGCA	Eukaryota	Alveolata	Dinoflagellata	Dinophyceae
ASV00269	GGGAAACTTACCAGGTCCAGACATAGTGAGGATTGACAGATTGATAGCTCTTTCTTGATTCTATGGGTGGTGGTGCATGGCCGTTCTTAGTTGGTGGAGTGATTTGTCTGGTTAATTCCGTTAACGAACGAGACCTTAGCCTACTAAATAGTTACCTCAATTACAATTGTTGTAACTTCTTAGAGGGACTTTGTAAGCAAATACAAGGAAGTTTGAGGCA	Eukaryota	Alveolata	Ciliophora	Spirotrichea	Choreotrichida	Strobilidiidae_D	Rimostrombidium_D	Rimostrombidium_D_sp.	bacterivory	heterotrophs
ASV00270	GGGAAACTTACCAGGTCCAGACATAGTAAGGATTGACAGATTGAGAGCTCTTTCTTGATTCTATGGGTGGTGGTGCATGGCCGTTCTTAGTTGGTGGAGTGATTTGTCAGGTTAATTCCGGTAACGAACGAGACCTCCGCCTGCTAAATAGTCACGTGATGGTTCCCATCCACGGACGACTTCTTAGAGGGACTACGGGCGGTGAGCTCGCGGAAGTTGGAGGCA	Eukaryota	Stramenopiles	Opalozoa	Bicoecea	Bicoecales	Bicoecaceae	Bicoecaceae_X	Bicoecaceae_X_sp.	bacterivory	heterotrophs
ASV00271	GGAAAACTTACCAGGTCCAGACATAGTGAGGATTGACAGATTGAAGATCTTTCTTGATTCTATGGGTGGTGGTGCATGGCCGTTCTTAGTTGGTGGATTGATCTGTCTGGTTAATTCCGATAACGAACGAGACCTCAGCCTGCTAAATAGCTGGCGCCGGCCTCGGCCGGTGATACAAGCTTCTTAGAGGGACTATCGGTGTGTAGCCGATGGAAGATTGAGGCA	Eukaryota	Rhizaria	Cercozoa	Novel-clade-10-12	Novel-clade-10	Novel-clade-10_X	Novel-clade-10_XX	Novel-clade-10_XX_sp.	heterotrophy	heterotrophs
ASV00272	GGAAAACTCACCAGGTCCAGACATGGGAAGGATTGACAGATTGATAGCTCTTTCTTGATTCTATGGGTGGTGGTGCATGGCCGTTCTTAGTTGGTGGAGTGATTTGTCTGGTTAATTCCGTTAACGAACGAGACCTTAACCTGCTAAATAGTTGCTGGTAATCTATTATCGGTAAACTTCTTAGAGGGACTTCGTGATTCAAACACGAGGAAGTTTGAGGCA	Eukaryota	Alveolata
ASV00273	GGGAAACTTACCAGGTCCAGACATAGTGAGGATTGACAGATTGATAGCTCTTTCTTGATTCTATGGGTGGTGGTGCATGGCCGTTCTTAGTTGGTGGAGTGATTTGTCTGGTTAATTCCGTTAACGAACGAGACCCCCGCCTGCTAAATAGTTGTACCAATGCTCTGCATTGGTGTCAGCTTCTTAGAGGGACTTTCGGTGACTAATCGAAGGAAGTTGGGGGCA	Eukaryota	Stramenopiles	Ochrophyta	Chrysophyceae	Chrysophyceae_X	Chrysophyceae_Clade-B2	Chrysophyceae_Clade-B2_X	Chrysophyceae_Clade-B2_X_sp.	photoautotrophy	phototrophs
ASV00274	GGGAAACTTACCAGGTCCAGACATAGTGAGGATTGACAGATTGAGAGCTCTTTCTTGATTCTATGGGTGGTGGTGCATGGCCGTTCTTAGTTGGTGGAGTGATTTGTCTGGTTAATTCCGTTAACGAACGAGACCCCCGCCTGCTAACTAGTCGCTCCAATGCCTAGCATTGGAATGTACTTCTTAGAGGGACTTTCGGTGACTAACCGAAGGAAGTTGGGGGCA	Eukaryota	Stramenopiles	Ochrophyta						photoautotrophy	phototrophs
ASV00277	GGAAAACTTACCAGGTCCAGACATAGTGAGGATTGACAGATTGAGAGCTCTTTCTTGATTCTATGGGTGGTGGTGCATGGCCGTTCTTAGTTGGTGGAGTGATTTGTCTGGTTAATTCCGTTAACGAACGAGACCCCCGCCTGCTAAATAGTTGGACCAATGCTTAGCATTGGTACCATCTTCTTAGAGGGACTTTTGGTGACTAACCAAAGGAAGTTGGGGGCA	Eukaryota	Stramenopiles	Ochrophyta	Chrysophyceae	Chrysophyceae_X				photoautotrophy	phototrophs
ASV00278	GGAAAACTTACCAGGTCCAGACATAGTGAGGATTGACAGATTGAGAGCTCTTTCTTGATTCTATGGGTGGTGGTGCATGGCCGTTCTTAGTTGGTGGAGTGATTTGTCTGGTTAATTCCGTTAACGAACGAGACACCCGCCTGCTAAATAGTTGGGTCAATGCTTAGCATTGGCTTCAGCTTCTTAGAGGGACTTTCGGTGACTAATCGAAGGAAGTTGGGTGCA	Eukaryota	Stramenopiles	Ochrophyta	Chrysophyceae	Chrysophyceae_X	Chrysophyceae_Clade-F	Paraphysomonas	Paraphysomonas_sp.	photoautotrophy	phototrophs
ASV00280	GGAAAACTTACCAGGTCCAGACATAGTGAGGATTGACAGGTTGAAGATCTTTCTTGATTCTATGGGTGGTGGTGCATGGCCGTTCTTAGTTGGTGGATTGATCTGTCTGGTTAATTCCGATAACGAACGAGACCTCAGCCTGCTAAATAGTGGACTCCGGTTTTCCGGGGGCGATCGCTTCTTAGAGGGACTATTGGTGTGTAGCCAATGGAAGATTGAGGCA	Eukaryota	Rhizaria	Cercozoa	Novel-clade-10-12	Novel-clade-10	Novel-clade-10_X	Novel-clade-10_XX	Novel-clade-10_XX_sp.	heterotrophy	heterotrophs
ASV00281	GGAAAACTTACCAGGTCCAGACATAGTGAGGATTGACAGATTGATAGCTCTTTCTTGATTCTATGGGTGGTGGTGCATGGCCGTTCTTAGTTGGTGGAGTGATTTGTCTGGTTAATTCCGTTAACGAACGAGACCTTAGCCTACTAACTAGTCGAGCCAATCTCCGATTGGCCGCGACTTCTTAGAGGGACTTTGTGTTTTAAGCACAAGGAAGTTTGAGGCA	Eukaryota	Alveolata	Ciliophora	Spirotrichea	Hypotrichia				bacterivory	heterotrophs
ASV00282	GGAAAACTTACCAGGTCCAGACATAGTGAGGATTGACAGATTGATAGCTCTTTCTTGATTCTATGGGTGGTGGTGCATGGCCGTTCTTAGTTGGTGGAGTGATTTGTCTGGTTAATTCCGTTAACGAACGAGACCTTAGCCTGCTAACTAGTCGCAGAAATCTCGATTTTTGCCGGCTTCTTAGAGGGACTTTGTGGCGCAAACACAAGGAAGTTTGAGGCA	Eukaryota	Alveolata	Ciliophora	Spirotrichea	Strombidiida				bacterivory	heterotrophs
ASV00283	GGGAAACTTACCAGGTCCAGACATAGTGAGGATTGACAGATTGATAGCTCTTTCTTGATTCTATGGGTGGTGGTGCATGGCCGTTCTTAGTTGGTGGAGTGATTTGTCTGGTTAATTCCGTTAACGAACGAGACCCCCGCCTGCTAAATAGTGTGGGTAATGCTTACGCATTGCCTTTTCTACTTCTTAGAGGGACTTTCAGTGACTAACTGAAGGAAGTTGGGGGCA	Eukaryota	Stramenopiles	Ochrophyta	Raphidophyceae	Raphidophyceae_X	Raphidophyceae_XX	Chattonella	Chattonella_marina	photoautotrophy	phototrophs
ASV00284	GGGAAACTTACCAGGTCAAGACATAAGTGGGATTGACAGATTGAGAGCTCTTTCTTGATTCTATGGGTGGTGGTGCATGGCCGTTCTTAGTTGGTGGAGTGATTTGTCTGGTTAATTCCGTTAACGAACGAGACCTTAACCTGCTAACTAGTCGTCTTGTGATGAACGGGATTGACTTCTTAGAGGGACTATGCGTTCAAGCGCATGGAAGTTTGAGGCA	Eukaryota	Alveolata	Ciliophora	CONThreeP	CONThreeP_X	CONThreeP_XX	Askenasia	Askenasia_sp.	bacterivory	heterotrophs
ASV00285	GGAAAACTCACCAGGTCCAGACATGGGAAGGATTGACAGATTGATAGCTCTTTCTTGATTCTATGGGTGGTGGTGCATGGCCGTTCTTAGTTGGTGGAGTGATTTGTCTGGTTAATTCCGTTAACGAACGAGACCTTAACCTGCTAAATAGTTACCAGTAATTTATTACTGGTGAACTTCTTAGAGGGACTTCGTGATTCAAACACGAGGAAGTTTGAGGCA	Eukaryota	Alveolata
ASV00286	GGGAAACTTACCAGGTCCAGACATAGTGAGGATTGACAGATTGAGAGCTCTTTCTTGATTCTATGGGTGGTGGTGCATGGCCGTTCTTAGTTGGTGGAGTGATTTGTCTGGTTAATTCCGTTAACGAACGAGACCCCCGCCTGCTAAATAGTCACATCAATGCCTAGCCTTGATGTTGGCTTCTTAGAGGGACTTTCGGTGACTAATCGAAGGAAGTTGGGGGCA	Eukaryota	Stramenopiles	Ochrophyta	Chrysophyceae	Chrysophyceae_X				photoautotrophy	phototrophs
ASV00287	GGGAAACTTACCAGGTCAAGACATAAGTGGGATTGACAGATTGAGAGCTCTTTCTTGATTCTATGGGTGGTGGTGCATGGCCGTTCTTAGTTGGTGGAGTGATTTGTCTGGTTAATTCCGTTAACGAACGAGACCTTAACCTGCTAACTAGTCGCCTTGTGATGAACGGGGTTGACTTCTTAGAGGGACTATGCGTTCAAGCGCATGGAAGTTTGAGGCA	Eukaryota	Alveolata	Ciliophora	CONThreeP	CONThreeP_X	CONThreeP_XX			bacterivory	heterotrophs
ASV00289	GGGAAACTTACCAGGTCCAGACATAGTGAGGATTGACAGATTGATAGCTCTTTCTTGATTCTATGGGTGGTGGTGCATGGCCGTTCTTAGTTGGTGGAGTGATTTGTCTGGTTAATTCCGTTAACGAACGAGACCCCCGCCTGCTAAATAGTTGTGCGAATGCTTAGCATTGGCGTCAGCTTCTTAGAGGGACTTTCGGTGACTAATCGAAGGAAGTTGGGGGCA	Eukaryota	Stramenopiles	Ochrophyta	Chrysophyceae	Chrysophyceae_X				photoautotrophy	phototrophs
ASV00290	GGAAAACTTACCAGGTCCAGACACGGGGAGGATTGACAGATTGAGAGCTCTTTCTTGATTCTGTGGGTGGTGGTGCATGGCCGTTCTTAGTTGGTGGGTTGCCTTGTCAGGTTGATTCCGGTAACGAACGAGACCTCAGCCTGCTAAATAGTCACAGTTACTTTCTGTAGCTGCAAGACTTCTTAGAGGGACTATTGCCGTTAGGCAATGGAAGTGTGAGGCA	Eukaryota	Archaeplastida	Chlorophyta	Chlorophyceae	Chlamydomonadales	Chlamydomonadales_X	Phacotus	Phacotus_lenticularis	photoautotrophy	phototrophs
ASV00291	GGGAAACTTACCAGGTCCAGACATAGTAAGGATTGACAGATTGATAGCTTTTTCTTGATTCTATGGGTGGTGGTGCATGGCCGTTCTTAGTTGGTGGAGTGATTTGTCTGGTTAATTCCGTTAACGAACGAGACCTTAACCTGCTAAATAGTTACATCTAACCTCGGTTATGTAGGCATCTTCTTAGAGGGACTTTGTATTTTTCATGCAAGGAAGTTTGAGGCA	Eukaryota	Alveolata	Dinoflagellata	Dinophyceae	Gonyaulacales	Ceratiaceae	Ceratium	Ceratium_sp.	mixotrophy	mixotrophs
ASV00292	GGAAAACTCACCAGGTCCAGACATGGGAAGGATTGACAGATTGATAGCTCTTTCTTGATTCTATGGGTGGTGGTGCATGGCCGTTCTTAGTTGGTGGAGTGATTTGTCTGGTTAATTCCGTTAACGAACGAGACCTTAACCTGCTAAATAGTTGCCAGTAATCTATTATTGGTGTACTTCTTAGAGGGACTTCGTGATTCAAACACGAGGAAGTTTGAGGCA	Eukaryota	Alveolata
ASV00293	GGAAAACTTACCAGGTCCAGACATAGTAAGGATTGACAGATTGAGAGCTCTTTCTTGATTCTATGGGTGGTGGTGCATGGCCGTTCTTAGTTGGTGGAGTGATTTGTCTGGTTAATTCCGTTAACGAACGAGACCTCCGCGTGCTAAATAGTCCTGCTTTCAATTTTTGAAGGTATTGGACTTCTTAGAGGGACTTTCGGTGACTAATCGAAGGAAGTTGGAGGCA	Eukaryota	Stramenopiles	Pseudofungi	Oomycota	Oomycota_X				heterotrophy, parasitism	heterotrophs, parasites
ASV00294	GGGAAACTTACCAGGTCCGGACATAGTAAGGATTGACAGATTGACAGCTCTTTCTTGATTCTATGGGTGGTGGTGCATGGCCGTTCTTAGTTGGTGGAGTGATTTGTCTGGTTAATTCCGTTAACGAACGAGACCTCCGCCTGCTAAATAGTGCAACGCACTTCGGTGTGTTGTTAATCTTCTTAGAGGGACACTCGGTTTTTCGCCGAGGGAAGTTGGAGGCA	Eukaryota	Stramenopiles	Opalozoa	MAST-12	MAST-12_X	MAST-12_XX	MAST-12_XXX	MAST-12_XXX_sp.	bacterivory, saprotrophy	heterotrophs
ASV00296	GGGAAACTTACCAGGTCCAGACATAGTCAGGATGGACAGATTGAAAGCTCTTTCTTGATTCTATGGGTGGTGGTGCATGGCCGTTCTTAGTTGGTGGAGTGATTTGTCTGGTTAATTCCGTTAACGAACGAGACCTCAGCCTGCTAACTAGCGATGCCCATCTCGATGGGTAGTTCGCTTCTTAGAGGGACTATTCGTGTGCAACGAATGGAAGTTTGAGGCA	Eukaryota	Hacrobia	Cryptophyta	Cryptophyceae	Cryptomonadales	Cryptomonadales_X	Cryptomonas	Cryptomonas_obovoidea	mixotrophy	mixotrophs
ASV00297	GGGAAACTTACCAGGTCCAGACATAGTAAGGATTGACAGATTGATAGCTCTTTCTTGATTCTATGGGTGGTGGTGCATGGCCGTTCTTAGTTGGTGGAGTGATTTGTCTGGTTAATTCTGTTAACGAACGAGACCTTAGCCTGCTAAATAGGTACGCGTAACTTCGGTTACACGGGCAACTTCTTAGAGGGACTTCGTGTGTCTAACGCAAGGAAGTTTGAGGCA	Eukaryota	Alveolata	Dinoflagellata	Dinophyceae	Gymnodiniales	Gymnodiniaceae	Gymnodinium		photoautotrophy, mixotrophy	phototrophs, mixotrophs
ASV00299	GGGAAACTCACCAGGTCCAGACATGGTAAGGATTGACAGATTGAGAGCTCTTTCTTGATTCTATGGGTGGTGGTGCATGGCCGTTCTTAGTTGGTGGAGTGATTTGTCTGGTTAATTCCGATAACGAACGAGACCTCCGCCTGCTAAATAGCGCCGCGCGGCTTGCCGCGCGCGCGCTTCTTAGAGGGACGATGGGTGTTTAGCTCATGGAAGTTGGAGGCA	Eukaryota	Stramenopiles	Opalozoa	Bicoecea	Pseudodendromonadales	Pseudodendromonadales_X			bacterivory	heterotrophs
ASV00300	GGAAAACTTACCAGGTCCAGACATAGTGAGGATTGACAGATTGAGAGCTCTTTCTTGATTCTATGGGTGGTGGTGCATGGCCGTTCTTAGTTGGTGGAGTGATTTGTCTGGTTAATTCCGTTAACGAACGAGACCCCTGCCTGCTAAATAGCCCGCGTAGTGCCTGTCACTGCGTTGGTGCTTCTTAGAGGGACGTGCATTCTATTAGATGCAGGAAGATAGGGGCA	Eukaryota	Stramenopiles	Ochrophyta	Bacillariophyta	Bacillariophyta_X	Raphid-pennate	Nitzschia		photoautotrophy	phototrophs
ASV00301	GGGAAACTTACCAGGTCCAGACATAGTGAGGATTGACAGATTGATAGCTCTTTCTTGATTCTATGGGTGGTGGTGCATGGCCGTTCTTAGTTGGTGGAGTGATTTGTCTGGTTAATTCCGTTAACGAACGAGACCTTAGCCTACTAAATAGTCGTTTCAATTCTATTGACTATGACTTCTTAGAGGGACTTTGTACTAAATACAAGGAAGTTTGAGGCA	Eukaryota	Alveolata	Ciliophora	Spirotrichea	Tintinnida	Tintinnidiidae	Tintinnidium	Tintinnidium_sp.	bacterivory	heterotrophs
ASV00302	GGGAAACTTACCAGGTCCGGACATAGTAAGGATTGACAGATTGACAGCTCTTTCTTGATTCTATGGGTGGTGGTGCATGGCCGTTCTTAGTTGGTGGAGTGATTTGTCTGGTTAATTCCGTTAACGAACGAGACCTCCGCCTGCTAAATAGAAACGATCTTACTAGTAAGGTCGGTATATCTTCTTAGAGGGACACTGGATTTTTAATCCAGGGAAGTTGGAGGCA	Eukaryota	Stramenopiles	Opalozoa	MAST-12	MAST-12C	MAST-12C_X	MAST-12C_XX	MAST-12C_XX_sp.	bacterivory, saprotrophy	heterotrophs
ASV00303	GGGAAACTCACCAGGTCCAGACATGGTAAGGATTGACAGATTGAGAGCTCTTTCTTGATTCTATGGGTGGTGGTGCATGGCCGTTCTTAGTTGGTGGAGTGATTTGTCTGGTTAATTCCGATAACGAACGAGACCTCCGCCTGCTAAATAGCCTGGTCTGGGATTCCAGGCCCGGCTTCTTAGAGGGACGATGTGTGTTTAGCACATGGAAGTTGGAGGCA	Eukaryota	Stramenopiles	Opalozoa	Bicoecea	Pseudodendromonadales	Pseudodendromonadales_X			bacterivory	heterotrophs
ASV00306	GGAAAACTTACCAGGTCCGGACATAGTGAGGATTGACAGATTGAAGATCTTTCTTGATTCTATGGGTGGTGGTGCATGGCCGTTCTTAGTTGGTGGAGTGATTTGTCTGGTTAATTCCGTTAACGAACGAGACCTCGACCTGCTAAATAGCGTGAATCCTTTTACTAGGGTCATAGCTTCTTAGAGGGACTTTGGCTGACAAAGCTATAGGAAGTTCGAGGCA	Eukaryota	Rhizaria	Cercozoa	Filosa-Imbricatea	Filosa-Imbricatea_X	Novel-clade-2	Novel-clade-2_X	Novel-clade-2_X_sp.	heterotrophy	heterotrophs
ASV00307	GGGAAACTTACCAGGTCCAGACATAGTGAGGATTGACAGATTGAGAGCTCTTTCTTGATTCTATGGGTGGTGGTGCATGGCCGTTCTTAGTTGGTGGAGTGATTTGTCTGGTTAATTCCGTTAACGAACGAGACCCCCGCCTGCTAAATAGTTCTATGAATACTTAGTATTTATATGAGCTTCTTAGAGGGACTTTTGGTGACTAACCAAAGGAAGTTGGGGGCA	Eukaryota	Stramenopiles	Ochrophyta	Chrysophyceae	Chrysophyceae_X				photoautotrophy	phototrophs
ASV00308	GGGAAACTCACCAGGTCCAGACATAGTAAGGATTGACAGATTGAGAGCTCTTTCTTGATTCTATGGGTGGTGGTGCATGGCCGTTCTTAGTTGGTGGAGTGATTTGTCTGGTTAATTCCGATAACGAACGAGACCTCCGCCTGCTAAATAGCCTGGTCTGGGATTCCAGGCCCGGCTTCTTAGAGGGACGATGTGTGTTTAGCACATGGAAGTTGGAGGCA	Eukaryota	Stramenopiles	Opalozoa	Bicoecea					bacterivory	heterotrophs
ASV00309	GGGAAACTTACCAGGTCCAGACATAGTGAGGATTGACAGATTGAGAGCTCTTTCTTGATTCTATGGGTGGTGGTGCATGGCCGTTCTTAGTTGGTGGAGTGATTTGTCTGGTTAATTCCGTTAACGAACGAGACCCCCGCCTGCTAAATAGTCCTATGAATGCGTAGCATTGATGTGGGCTTCTTAGAGGGACTTTCGGTGACTAACCGAAGGAAGTTGGGGGCA	Eukaryota	Stramenopiles	Ochrophyta	Synurophyceae	Synurales	Synurales_X	Synura	Synura_petersenii	photoautotrophy	phototrophs
ASV00310	GGAAAACTCACCAGGTCCAGACATGGGAAGGATTGACAGATTGATAGCTCTTTCTTGATTCTATGGGTGGTGGTGCATGGCCGTTCTTAGTTGGTGGAGTGATTTGTCTGGTTAATTCCGTTAACGAACGAGACCTTAGCCTGCTAAATAGTTGTATGAAACTTCGGTTTCATGTCAGCTTCTTAGAGGGACTTCGTGTGTTTAACACGAGGAAGTTTGAGGCA	Eukaryota	Alveolata	Apicomplexa	Coccidiomorphea	Eimeriida	Eimeriidae	Goussia1	Goussia1_balatonica	parasitism, commensalism	parasites
ASV00311	GGAAAACTTACCAGGTCCAGACATAGTGAGGATTGACAGATTGAGAGCTCTTTCTTGATTCTATGGGTGGTGGTGCATGGCCGTTCTTAGTTGGTGGAGTGATTTGTCTGGTTAATTCCGTTAACGAACGAGACCCCCGCCTGCTAAATAGACTGGTGAATGAGTTTTCATTGACTTGGTCTTCTTAGAGGGACTTTCGGTGACTAACCGAAGGAAGTTGGGGGCA	Eukaryota	Stramenopiles	Ochrophyta	Bacillariophyta	Bacillariophyta_X	Radial-centric-basal-Coscinodiscophyceae	Aulacoseira	Aulacoseira_subarctica	photoautotrophy	phototrophs
ASV00312	GGAAAACTCACCAGGTCCAGACATGGGAAGGATTGACAGATTGACAGCTCTTTCTTGATTCTATGGGTGGTGGTGCATGGCCGTTCTTAGTTGGTGGAGTGATTTGTCTGGTTAATTCCGTTAACGAACGAGACCTTAGCCTGCTAAATAGATGATCGTAGCTTTGGTTACGTCTCAGCTTCTTAGAGGGACTTCGTGTGTTTAACACGAGGAAGTTTGAGGCA	Eukaryota	Alveolata	Apicomplexa	Coccidiomorphea	Eimeriida	Eimeriidae	Goussia1		parasitism, commensalism	parasites
ASV00313	GGGAAACTTACCAGGTCCAGACATAGTAAGGATTGACAGATTGATAGCTCTTTCTTGATTCTATGGGTGGTGGTGCATGGCCGTTCTTAGTTGGTGGAGTGATTTGTCTGGTTAATTCCGATAACGAACGAGACCTTAACCTGCTAACTAATCGTATTCATTACATGTATACTGATTTCTTAGAGGGACTATGTGTCGAAAAGCACATGGAAGTTTGAGGCA	Eukaryota	Alveolata	Ciliophora	Litostomatea	Litostomatea_X	Litostomatea_XX			bacterivory	heterotrophs
ASV00314	GGGAAACTTACCAGGTCCAGACATAGTGAGGATTGACAGATTGAGAGCTCTTTCTTGATTCTATGGGTGGTGGTGCATGGCCGTTCTTAGTTGGTGGAGTGATTTGTCTGGTTAATTCCGTTAACGAACGAGACCTCAGCCTGCTAAATAATAGGGCGAATGATTCGTCATTGGCTACTGTTTCTTAGAGGGACATGGAGTATCAAACTCCAGGAAGATTGAGGCA	Eukaryota	Stramenopiles	Ochrophyta	Bacillariophyta	Bacillariophyta_X	Polar-centric-Mediophyceae	Urosolenia	Urosolenia_eriensis	photoautotrophy	phototrophs
ASV00316	GGGAAACTTACCAGGTCCAGACATAGTAAGGATTGACAGATTGAGAGCTCTTTCTTGATTCTATGGGTGGTGGTGCATGGCCGTTCTTAGTTGGTGGAGTGATTTGTCTGGTTAATTCCGTTAACGAACGAGACCCCCGCCTGCTAAATAGTTCGCGGAATGAATTTCATTGCGTAGAGCTTCTTAGAGGGACTTTGCGTGACTAACGCAAGGAAGTTGGGGGCA	Eukaryota	Stramenopiles	Ochrophyta	Bolidophyceae	Parmales				photoautotrophy	phototrophs
ASV00318	GGGAAACTCACCAGGTCCAGACATCGTAAGGATTGACAGATTGAGAGCTCTTTCTTGATTCGATGGAAAGTGGTGCATGGCCGTTCTTAGTTGGTGGATTGCTCTGTCTGGTTTATTCCGTTAACGAACGAGACCTTAACCTGCTAAATAGTGACGGGAATCTCACAATTGATTCCCGGCTACACTTCTTAGAGGGACTATCGGTGACTAACCGATGGAAGTTTGAGGCA	Eukaryota	Opisthokonta	Choanoflagellida	Choanoflagellatea	Craspedida	Salpingoecidae_Group_C1	Salpingoecidae_Group_C1_X	Salpingoecidae_Group_C1_X_sp.	bacterivory	heterotrophs
ASV00319	GGGAAACTTACCAGGTCCAGACATAGTAAGGATTGACAGATTGATAGCTCTTTCTTGATTCTATGGGTGGTGGTGCATGGCCGTTCTTAGTTGGTGGAGTGATTTGTCTGGTTAATTCCGTTAACGAACGAGACCTTAACCTGCTAAATAGTTACACGTAACCTCGGTTACGTGGGCAACTTCTTAGAGGGACTTTGTGTGTCTAACGCAAGGAAGTTTGAGGCA	Eukaryota	Alveolata	Dinoflagellata	Dinophyceae	Peridiniales	Thoracosphaeraceae
ASV00320	GGGAAACTTACCAGGTCAAAACATGGGTGGGATTGACAGATTGAGAGCTCTTTCTTGATTCTATGGGTGGTGGTGCATGGCCGTTCTTAGTTGGTGGAGTGATTTGTCTGCTTAATTGCGTTAACGAACGAGACCTTAACCTGCTTAATAGATGCCTCGTGTCCAACGGGGTACTCTTCTTAGAGGGACTATACGGATTAAACGTATGGAAGTTTGAGGCA	Eukaryota	Alveolata	Ciliophora	Oligohymenophorea	Scuticociliatia_2	Scuticociliatia_2_X	Ancistrum	Ancistrum_crassum	bacterivory	heterotrophs
ASV00321	GGAAAACTTACCAGGTCCAGACATAGTGAGGATTGACAGATTGAGAGCTCTTTCTTGATTCTATGGGTGGTGGTGCATGGCCGTTCTTAGTTGGTGGGTTGCCTTGTCAGGTTGATTCCGGTAACGAACGAGACCTCAGCCTGCTAAATAGTGACGTCCGCTTTTTGCGGTCGGCCCACTTCTTAGAGGGACTATTGGCGTTTAGTCAATGGAAGTATGAGGCA	Eukaryota	Archaeplastida	Chlorophyta	Chlorophyceae	Sphaeropleales	Sphaeropleales_X			photoautotrophy	phototrophs
ASV00322	GGAAAACTTACCAGGTCCAGACATAGTGAGGATTGACAGATTGAAGATCTTTCTTGATTCTATGGGTGGTGGTGCATGGCCGTTCTTAGTTGGTGGATTGATCTGTCTGGTTAATTCCGATAACGAACGAGACCTCAGCCTGCTAAATAGTGCACGTCGGGCTTGCTCGGCGGCCGTCGCTTCTTAGAGGGACTATCGGTGTGTAACCGATGGAGGATTGAGGCA	Eukaryota	Rhizaria	Cercozoa	Novel-clade-10-12	Novel-clade-10	Novel-clade-10_X	Novel-clade-10_XX	Novel-clade-10_XX_sp.	heterotrophy	heterotrophs
ASV00323	GGGAAACTTACCAGGTCCAGACATAGTGAGGATTGACAGATTGAGAGCTCTTTCTTGATTCTATGGGTGGTGGTGCATGGCCGTTCTTAGTTGGTGGAGTGATTTGTCTGGTTAATTCCGTTAACGAACGAGACCCCCGCCTGCTAAATAGTTGCGCCAAATCATAGATTTGGTTGCAGCTTCTTAGAGGGACTTTCGGTGACCAACCGAAGGAAGTTGGGGGCA	Eukaryota	Stramenopiles	Ochrophyta	Chrysophyceae	Chrysophyceae_X				photoautotrophy	phototrophs
ASV00324	GGGAAACTTACCAGGTCCGGACATAGTAAGGATTGACAGATTGACAGCTCTTTCTTGATTCTATGGGTGGTGGTGCATGGCCGTTCTTAGTTGGTGGAGTGATTTGTCTGGTTAATTCCGTTAACGAACGAGACCTCCGCCTGCTAAATAGTAACAATCTTGCTTGCAAGGTTGGTTATCTTCTTAGAGGGACACTGGATTTTTAATCCAGGGAAGTTGGAGGCA	Eukaryota	Stramenopiles	Opalozoa	MAST-12	MAST-12C	MAST-12C_X	MAST-12C_XX	MAST-12C_XX_sp.	bacterivory, saprotrophy	heterotrophs
ASV00325	GGGAAACTTACCAGGTCCAGACATAGTTAGGATTGACAGATTGATAGCTCTTTCTTGATTCTATGGGTGGTGGTGCATGGCCGTTCTTAGTTGGTGGAGTGATTTGTCTGGTTAATTCCGTTAACGAACGAGACCTTAACCTGCTAAATAGTTACATGTAACTTCGGTTACATGGGCAACTTCTTAGAGGGACTTTGCGTGTCTAACGCAAGGAAGTTTGAGGCA	Eukaryota	Alveolata	Dinoflagellata	Dinophyceae	Suessiales
ASV00326	GGAAAACTCACCAGGTCCAGACATAGTGAGGATTGACAGATTGAGAGCTCTTTCTTGATTCTATGGGTGGTGGTGCATGGCCGTTCTTAGTTGGTGGAGTGATTTGTCTGGTTAATTCCGTTAACGAACGAGACCCCCGCCTGCTAAATAGTTGCCACAATGCTTTGCATTGTGCGTTCTGCTTCTTAGAGGGACTTTCGGTGACTAACCGAAGGAAGTTGGGGGCA	Eukaryota	Stramenopiles	Ochrophyta						photoautotrophy	phototrophs
ASV00328	GGGAAACTTACCAGGTCCAGACATAGTGAGGATTGACAGATTGATAGCTCTTTCTTGATTCTATGGGTGGTGGTGCATGGCCGTTCTTAGTTGGTGGAGTGATTTGTCTGGTTAATTCCGTTAACGAACGAGACCCCCGCCTGCTAAATAGTTTGGAGAATTCTTTGAATTCTTTAAAGCTTCTTAGAGGGACTTTCGGTGACTAACCGAAGGAAGTTGGGGGCA	Eukaryota	Stramenopiles	Ochrophyta	Synurophyceae	Synurales	Synurales_X	Synura	Synura_sphagnicola	photoautotrophy	phototrophs
ASV00329	GGGAAACTTACCAGGTCCAGACATAGTCAGGATGGACAGATTGAAAGCTCTTTCTTGATCCTATGGGTGGTGGTGCATGGCCGTTCTTAGTTGGTGGAGTGATTTGTCTGGTTAATTCCGTTAACGAACGAGACCTCAGCCTGCTAACTAGCTATCTCTATTCCGATAGAGAGCCAGCTTCTTAGAGGGACTATTCGTGTGCAACGAACGGAAGTTTGAGGCA	Eukaryota	Hacrobia	Cryptophyta	Cryptophyceae	Cryptomonadales	Cryptomonadales_X	Cryptomonas	Cryptomonas_ovata	mixotrophy	mixotrophs
ASV00331	GGAAAACTTACCAGGTCCAGACATAGTGAGGATTGACAGATTGAGAGTTCTTTCTTGATTCTATGGGTGGTGGTGCATGGCCGTTCTTAGTTGGTGGAGTGATTTGTCTGGTTAATTCCGTTAACGAACGAGACCGCCGCCTGCTAAATAGTTCTGCTAATGGTTTTTCATTGGCAAGAGCTTCTTAGAGGGACGTTCATTCTACAAGATGAAGGAAGATGGCGGCA	Eukaryota	Stramenopiles	Ochrophyta	Bacillariophyta	Bacillariophyta_X	Polar-centric-Mediophyceae	Cyclotella	Cyclotella_meneghiniana	photoautotrophy	phototrophs
ASV00332	GAGAAACTTACCAGGTCCAGACATAGTAAGGATTGACAGATTGAGAGCTCTTTCTTGATTCTATGGGTGGTGGTGCATGGCCGTTCTTAGTTGGTGGAGTGATTTGTCTGGTTAATTCCGTTAACGAACGAGACCTCAGCCTGCTAAATAGTCACACCGATGCTGCATCGGTGGCTGTACTTCTTAGAGGGACTATCGGCGTTTAGCCGGTGGAAGTTTGAGGCA	Eukaryota	Archaeplastida	Chlorophyta	Mamiellophyceae	Monomastigales	Monomastigaceae			photoautotrophy	phototrophs
ASV00333	GGAAAACTTACCAGGTCCAGACATAGGAAGGATTGACAGATTGAGAGCTCTTTCTTGATTCTATGGGTGGTGGTGCATGGCCGTTCTTAGTTGGTGGAGCGATTTGTCTGGTTAATTCCGTTAACGAACGAGACCACCGCCTACTATATAGAACGCGTTATGGCGACATAGCGTGAGTCTTCATAGAGGGACACTTAGGGTTTACCTGAGGGAAGTTGGTGGCA	Eukaryota	Stramenopiles	Sagenista	Labyrinthulomycetes	Thraustochytriales	Thraustochytriaceae			bacterivory	heterotrophs
ASV00334	GGAAAACTTACCAGGTCCAGACACGGGGAGGATTGACAGATTGAGAGCTCTTTCTTGATTCTGTGGGTGGTGGTGCATGGCCGTTCTTAGTTGGTGGGTTGCCTTGTCAGGTTGATTCCGGTAACGAACGAGACCTCAGCCTGCTAAATAGTCACACTTACTTTCTGTAGGTGCAAGACTTCTTAGAGGGACTATTGCCGTTAGGCAATGGAAGTGTGAGGCA	Eukaryota	Archaeplastida	Chlorophyta	Chlorophyceae	Chlamydomonadales	Chlamydomonadales_X	Phacotus	Phacotus_lenticularis	photoautotrophy	phototrophs
ASV00335	GGGAAACTCACCAGGTCCAGACATAGCAAGGATTGACAGATTGAGAGCTCTTTCTTGATTCTATGGGTGGTGGTGCATGGCCGTTCTTAGTTGGTGGAGTGATTTGTCTGGTTAATTCCGTTAACGAACGAGACCTCAGCCTGCTAAATAGCTACGCGGGGACCTTTCCTCGTGGCCAGCTTCTTAGAGGGACTGTTGGACGACTAGCCAACGGAAGTTTGAGGCA	Eukaryota	Archaeplastida	Streptophyta	Charophyceae	Charophyceae_X	Charophyceae_XX	Chara		photoautotrophy	phototrophs
ASV00337	GGGAAACTCACCAGGTCCAGACATAGTAAGGATTGACAGATTGAGAGCTCTTTCTTGATTCTATGGGTGGTGGTGCATGGCCGTTCTTAGTTGGTGGAGTGATTTGTCTGGTTAATTCCGATAACGAACGAGACCTCCGCCTGCTAAATAGAGCAGCTTCCCAAGGGAGGCTTGCTCTTCTTAGAGGGACATTTTGCGTTTAGCAAAAGGAAGTTGGAGGCA	Eukaryota
ASV00338	GGGAAACTTACCAGGTCCAGACATAGTGAGGATTGACAGATTGAGAGCTCTTTCTTGATTCTATGGGTGGTGGTGCATGGCCGTTCTTAGTTGGTGGAGTGATTTGTCTGGTTAATTCCGTTAACGAACGAGACCCCCGCCTGCTAAATAGTTGTACCAATGCCTAGCATTGGTGTCAGCTTCTTAGAGGGACTTTCGGTGACTAACCGAAGGAAGTTGGGGGCA	Eukaryota	Stramenopiles	Ochrophyta	Chrysophyceae	Chrysophyceae_X				photoautotrophy	phototrophs
ASV00339	GGGAAACTTACCAGGTCCAGACATAGTAAGGATTGACAGATTGAAAGCTCTTTCTTGATTCTATGGGTGGTGGTGCATGGCCGTTCTTAGTTGGTGGAGTGATTTGTCTGGTTAATTCCGTTAACGAACGAGACCTCAGCCTGCTAACTAGTGACGTCAATATGATTGGCGGCCACTTCTTAGAGGGACTATTTGTGTTTAATGAATGGAAGTTTGAGGCA	Eukaryota	Hacrobia	Cryptophyta	Cryptophyceae	Cryptomonadales	Cryptomonadales_X	Geminigera	Geminigera_cryophila	mixotrophy	mixotrophs
ASV00340	GGGAAACTTACCAGGTCCAGACATAGTAAGGATTGACAGATTGATAGCTCTTTCTTGATTCTATGGGTGGTGGTGCATGGCCGTTCTTAGTTGGTGGAGTGATTTGTCTGGTTAATTCCGATAACGAACGAGACCTTAACCTGCTAACTAGTCTTGCTCATTACATGGGTACTGACTTCTTAGAGGGACTATGTGTCGAAAAGCACATGGAAGTTTGAGGCA	Eukaryota	Alveolata	Ciliophora	Litostomatea	Litostomatea_X	Litostomatea_XX	Arcuospathidium_1	Arcuospathidium_cultriforme	bacterivory	heterotrophs
ASV00342	GGGAAACTTACCAGGTCCAGACATAGTCAGGATGGACAGATTGAAAGCTCTTTCTTGATTCTATGGGTGGTGGTGCATGGCCGTTCTTAGTTGGTGGAGTGATTTGTCTGGTTAATTCCGTTAACGAACGAGACCTCAGCCTGCTAACTAGCGATGCCCATCTTTTGATGGGTAGCCCGCTTCTTAGAGGGACTATTCGTGTTCAACGAATGGAAGTTTGAGGCA	Eukaryota	Hacrobia	Cryptophyta	Cryptophyceae	Cryptomonadales	Cryptomonadales_X	Cryptomonas		mixotrophy	mixotrophs
ASV00343	GGGAAACTCACCAGGTCCAGACATAGTAAGGATTGACAGATTGAGAGCTCTTTCTTGATTCTATGGGTGGTGGTGCATGGCCGTTCTTAGTTGGTGGAGTGATTTGTCTGGTTAATTCCGTTAACGAACGAGACCTTAACCTGCTAAATAGTTACGTGATTCTCGAATCACGGGCAACTTCTTAGAGGGACTATTGGCGTTTAGCCAATGGAAGTTTGAGGCA	Eukaryota	Opisthokonta
ASV00344	GGGAAACTCACCAGGTCCAGACATAGTGAGGATTGACAGATTGATGGCTCTTTCTTGATTCTATGGGTGGTGGTGCATGGCCGTTCTTAGTTGGTGGAGTGATTTGTCTGGTTAATTCCGATAACGAACGAGACCTCCGCCTGCTAAATAGAAGCGCCTGTCTAGGCAAGCACTTCTTCTTAGAGGGACAATGTATGTTTAATACATGGAAGTTGGAGGCA	Eukaryota	Stramenopiles	Opalozoa	Bicoecea	Pseudodendromonadales	Pseudodendromonadales_X	Pseudodendromonadales_XX	Pseudodendromonadales_XX_sp.	bacterivory	heterotrophs
ASV00345	GGAAAACTTACCAGGTCCGGACATAGTAAGGATTGACAGATTGAAGATCTTTCTTGATTCTATGGGTGGTGGTGCATGGCCGTTCTTAGTTGGTGGAGTGATTTGTCTGGTTAATTCCGTTAACGAACGAGACCTCATCCTACTAATTACGTCTCCCGAATCTTCGGATTCGGAAAGGCTTCTTAGAGGTACTGTTGGTTTACAAGCCAGCGGAAGTTTGAGGCA	Eukaryota	Rhizaria	Cercozoa	Endomyxa	Vampyrellida	Leptophryidae			mycotrophy or phycotrophy	heterotrophs
ASV00346	GGGAAACTCACCAGGTCCAGACATGGTAAGGATTGACAGATTGAAAGCTCTTTCTTGATTCTATGGGTGGTGGTGCATGGCCGTTCTTAGTTGGTGGAGTGATTTGTCTGGTTAATTCCGATAACGAACGAGACCTCCGCCTGCTAAATAGCGGCACCTGGCTTGCCAGGTGACCGCTTCTTAGAGGGACTATGGGTGTTTAGCTCATGGAAGTTGGAGGCA	Eukaryota	Stramenopiles	Opalozoa	Bicoecea					bacterivory	heterotrophs
ASV00347	GGGAAACTTACCAGGTCCAGACATAGTAAGGATTGACAGATTGATAGCTCTTTCTTGATTCTATGGGTGGTGGTGCATGGCCGTTCTTAGTTGGTGGAGTGATTTGTCTGGTTAATTCCGATAACGAACGAGACCTTAACCTGCTAACTAGTCGTACTCATTACATGGGTATCAACTTCTTAGAGGGACTATGTGTCGAAAAGCACATGGAAGTTTGAGGCA	Eukaryota	Alveolata	Ciliophora	Litostomatea	Haptoria_2	Haptoria_2_X	Haptoria_2_XX	Haptoria_2_XX_sp.	bacterivory	heterotrophs
ASV00348	GGGAAACTTACCAGGTCCAGACATAGTGAGGATTGACAGATTGAGAGCTCTTTCTTGATTCTATGGGTGGTGGTGCATGGCCGTTCTTAGTTGGTGGAGTGATTTGTCTGGTTAATTCCGTTAACGAACGAGACCCCCGCCTGCTAAATAGTGGTACCAATGCTTAGCATTGGTATTATCTTCTTAGAGGGACTTTTGGTGACTAACCAAAGGAAGTTGGGGGCA	Eukaryota	Stramenopiles	Ochrophyta	Chrysophyceae	Chrysophyceae_X				photoautotrophy	phototrophs
ASV00349	GGGAAACTTACCAGGTCCAGACATAGTGAGGATTGACAGATTGATAGCTCTTTCTTGATTCTATGGGTGGTGGTGCATGGCCGTTCTTAGTTGGTGGAGTGATTTGTCTGGTTAATTCCGTTAACGAACGAGACCCCCGCCTGCTAAATAGTTGTACCAATTCATTGGATTGGTTTCAGCTTCTTAGAGGGACTTTCGGTGCTTAACCGAAGGAAGTTGGGGGCA	Eukaryota	Stramenopiles	Ochrophyta	Chrysophyceae	Chrysophyceae_X	Chrysophyceae_Clade-B2	Chrysosphaerella	Chrysosphaerella_sp.	photoautotrophy	phototrophs
ASV00351	GGGAAACTTACCAGGCCCAGACATAGTAAGGATTGACAGATTGATAGCTCTTTCTTGATTCTATGGGTGGTGGTGCATGGCCGTTCTTAGTTGGTGGAGTGATTTGTCTGGTTAATTCCGTTAACGAACGAGACCTTAGCTTGCTAAATAGTTGCATGTAGCCTCGGTTATGTGGGAAGCTTCTTAGAGGGACTTTGTGTGTCTAACGCAAGGAAGTTTGAGGCA	Eukaryota	Alveolata	Dinoflagellata	Dinophyceae	Peridiniales	Peridiniaceae	Peridinium	Peridinium_gatunense	photoautotrophy	phototrophs
ASV00352	GAGAAACTTACCAGGTCCAGACATAGTAAGGATTGACAGATTGAGAGCTCTTTCTTGATTCTATGGGTGGTGGTGCATGGCCGTTCTTAGTTGGTGGAGTGATTTGTCTGGTTAATTCCGTTAACGAACGAGACCTCAGCCTGCTAAATAGTCACGCCGATGCTGCATCGGTGGCCGACTTCTTAGAGGGACTATCGGCGTTTAGCCGGTGGAAGTTTGAGGCA	Eukaryota	Archaeplastida	Chlorophyta	Mamiellophyceae	Monomastigales	Monomastigaceae	Monomastigaceae-A	Monomastigaceae-A_sp.	photoautotrophy	phototrophs
ASV00354	GGAAAACTTACCAGGTCCAGACATAGTGAGGATTGACAGATTGATAGCTCTTTCTTGATTCTATGGGTGGTGGTGCATGGCCGTTCTTAGTTGGTGGAGTGATTTGTCTGGTTAATTCCGTTAACGAACGAGACCTTAGCCTACTAACTAGTCGAGCCAATCTCCGATTGGCCGCGACTTCTTAGAGGGACTTTGTGGGTTAAACACAAGGAAGTTTGAGGCA	Eukaryota	Alveolata	Ciliophora	Spirotrichea	Hypotrichia	Halteriidae			bacterivory	heterotrophs
ASV00355	GGGAAACTTACCAGGTCCAGACATAGTGAGGATTGACAGATTGAGAGCTCTTTCTTGATTCTATGGGTGGTGGTGCATGGCCGTTCTTAGTTGGTGGAGTGATTTGTCTGGTTAATTCCGTTAACGAACGAGACCCCCGCCTGCTAAATAGTTTGGTGAATGCTTAGCATTCATGTAAGCTTCTTAGAGGGACTTTTGGTGACTAACCAAAGGAAGTTGGGGGCA	Eukaryota	Stramenopiles	Ochrophyta	Chrysophyceae	Chrysophyceae_X	Chrysophyceae_Clade-D	Chrysophyceae_Clade-D_X	Chrysophyceae_Clade-D_X_sp.	photoautotrophy	phototrophs
ASV00356	GGGAAACTTACCAGGTCCAGACATAGTGAGGATTGACAGATTGAGAGCTCTTTCTTGATTCTATGGGTGGTGGTGCATGGCCGTTCTTAGTTGGTGGAGTGATTTGTCTGGTTAATTCCGTTAACGAACGAGACCCCCGCCTGCTAAATAGTTGTGTGAATGCTTAGCATTGACGTCAGCTTCTTAGAGGGACTTTCGGTGATCAACCGAAGGAAGTTGGGGGCA	Eukaryota	Stramenopiles	Ochrophyta						photoautotrophy	phototrophs
ASV00357	GGGAAACTTACCAGGTCCAGACATAGTGAGGATTGACAGATTGAGAGCTCTTTCTTGATTCTATGGGTGGTGGTGCATGGCCGTTCTTAGTTGGTGGAGTGATTTGTCTGGTTAATTCCGTTAACGAACGAGACCCCCGCCTGCTAAATAGTGATATCAATGCTTAGCATTGGTATTATCTTCTTAGAGGGACTTTTGGTGACTAACCAAAGGAAGTTGGGGGCA	Eukaryota	Stramenopiles	Ochrophyta						photoautotrophy	phototrophs
ASV00359	GGAAAACTCACCAGGTCCAGACATGGGAAGGATTGACAGATTGATAGCTCTTTCTTGATTCTATGGGTGGTGGTGCATGGCCGTTCTTAGTTGGTGGAGTGATTTGTCTGGTTAATTCCGTTAACGAACGAGACCTTAACCTGCTAAATAGTTGCTGGTAATTTATTATCGGTGAACTTCTTAGAGGGACTTCGTGATTCAAACACGAGGAAGTTTGAGGCA	Eukaryota	Alveolata
ASV00361	GGGAAACTTACCAGGTCAAGACATAGCTGGGATTGACAGATTGAGAGCTCTTTCTTGATTCTATGGGTGGTGGTGCATGGCCGTTCTTAGTTGGTGGAGTGATTTGTCTGGTTAATTCCGTTAACGAACGAGACCTTAACCTGCTAATTAGACACTAGTATTTATAGTGGTTGTCTTCTTAGAGGGACTATGTGTCCAAGCACATGGAAGTTTGAGGCA	Eukaryota	Alveolata	Ciliophora	CONTH_7	CONTH_7_X	CONTH_7_XX	CONTH_7_XXX	CONTH_7_XXX_sp.	bacterivory	heterotrophs
ASV00363	GGGAAACTTACCAGGTCCAGACATAGTAAGGATTGACAGATTGATAGCTCTTTCTTGATTCTATGGGTGGTGGTGCATGGCCGTTCTTAGTTGGTGGAGTGATTTGTCTGGTTAATTCCGATAACGAACGAGACCTTAACCTGCTAACTAGCTTTCTTCATAAAATGGAGCTTAGCTTCTTAGAGGGACTATGCGAATATAAGCGCATGGAAGTTTGAGGCA	Eukaryota	Alveolata	Ciliophora	Litostomatea	Rhynchostomatia	Dileptidae			bacterivory	heterotrophs
ASV00364	GGGAAACTTACCAGGTCCAGACATTGTGAGGATTGACAGATTGAGAGCTCTTTCTTGATTCAATGGGTGGTGGTGCATGGCCGTTCTTAGTTGGTGGAGTGATTTGTCTGGTTAATTCCGTTAACGAACGAGACCTTAACCTGCTAAATAGTCCGCGCAACCATTGTGTTGCGTCGGCGCTTCTTAGAGGGACTATCGGTATCCAACCGATGGAAGTTTGAGGCA	Eukaryota	Hacrobia	Haptophyta	Pavlovophyceae	Pavlovales	Pavlovaceae	Diacronema	Diacronema_vlkianum	mixotrophy	mixotrophs
ASV00365	GGGAAACTTACCAGGTCCAGACACGGGAAGGATTGACAGATTGAGAGCTCTTTCTTGATTCTGTGGGTGGTGGTGCATGGCCGTTCTTAGTTGGTGGGTTGCCTTGTCAGGTTGATTCCGGTAACGAACGAGACCTCAGCCTGCTAAATAGTCAACATCGCACCTGCGGTGTGCAGACTTCTTAGAGGGACTATTGGCGTTCAGCCAATGGAAGTATGAGGCG	Eukaryota	Archaeplastida	Chlorophyta	Chlorophyceae	Chlamydomonadales	Chlamydomonadales_X	Chlamydomonas		photoautotrophy	phototrophs
ASV00366	GGGAAACTTACCAGGTCCAGACATAGTGAGGATTGACAGATTGAGAGCTCTTTCTTGATTCTATGGGTGGTGGTGCATGGCCGTTCTTAGTTGGTGGAGTGATTTGTCTGGTTAATTCCGTTAACGAACGAGACCCCCGCCTGCTAAATAGTTGTATCAATGCTTAGCATTGTTGTCAGCTTCTTAGAGGGACTTTCGGTGACTAACCGAAGGAAGTTGGGGGCA	Eukaryota	Stramenopiles	Ochrophyta	Chrysophyceae	Chrysophyceae_X				photoautotrophy	phototrophs
ASV00368	GGAAAACTCACCAGGTCCAGACATAGTAAGGATTGACAGATTGAGAGCTCTTTCTTGATTCTATGGGTGGTGGTGCATGGCCGTTCTTAGTTGGTGGAGTGATTTGTCTGCTTAATTGCGATAACGAACGAGACCTCAACCTGCTAAATAGTTGCGCCAACCTCGGTTGGTGGCAACTTCTTAGAGGGACTAACCGCAAAAAGTGGTTGGAAGTTTGAGGCA	Eukaryota
ASV00370	GGGAAACTTACCAGGTCAAAACATGGTTGGGATTGACAGATTGAGAGCTCTTTCTTGATTCTATGGGTGGTGGTGCATGGCCGTTCTTAGTTGGTGGAGTGATTTGTCTGGTTAATTCCGTTAACGAACGAGACCTTAACCTGCTAACTAGGCGCTAAATGGATAATTTAGTTGCCTTCTTAGAGGGACTATGCGTTCAAGCGCATGGAAGTTTGAGGCA	Eukaryota	Alveolata	Ciliophora	CONThreeP	CONThreeP_X	Urotrichidae	Urotricha	Urotricha_sp.	bacterivory	heterotrophs
ASV00371	GGGAAACTTACCAGGTCCAGACATAGTGAGGATTGACAGATTGAGAGCTCTTTCTTGATTCTATGGGTGGTGGTGCATGGCCGTTCTTAGTTGGTGGAGTGATTTGTCTGGTTAATTCCGTTAACGAACGAGACCCCCGCCTGCTAACTAGTCCGCGGAATGCCTAGGCATTGTGTAGGACTTCTTAGAGGGACTTTTGGTGACTAACCAAAGGAAGTTGGGGGCA	Eukaryota	Stramenopiles	Ochrophyta	Chrysophyceae	Chrysophyceae_X	Chrysophyceae_Clade_C	Ochromonas	Ochromonas_sphaerocystis	photoautotrophy	phototrophs
ASV00372	GAGAAACTTACCAGGTCCAGACATAGTAAGGATTGACAGATTGAGAGCTCTTTCTTGATTCTATGGGTGGTGGTGCATGGCCGTTCTTAGTTGGTGGAGTGATTTGTCTGGTTAATTCCGTTAACGAACGAGACCTCAGCCTGCTAAATAGTCACGCCGATGCTGCATCGGTGGCTGTACTTCTTAGAGGGACTATCGGCGTTTAGCCGGTGGAAGTTTGAGGCA	Eukaryota	Archaeplastida	Chlorophyta	Mamiellophyceae	Monomastigales	Monomastigaceae	Monomastigaceae-A	Monomastigaceae-A_sp.	photoautotrophy	phototrophs
ASV00373	GGAAAACTCACCAGGTCCAGACATGGTAAGGATTGACAGATTGAGAGCTCTTTCTTGATTCCATGAAAGGTGGCGCATGGCCGTTCTTAGTTGGTGGAGTGATTTGTCTGGTTAATTCCGTTAACGAACGAGACCTTGACCTGCTAACTAGTCACGATAAGTGCTTTGTCGCTTGTCGGTTGATCTTCTTAGAGGGACAATCTGTGTTTTCAGCAGATGGAAGTGCGAGGCA	Eukaryota	Hacrobia	Centroheliozoa	Centroheliozoa_X	Pterocystida	Heterophryidae	Sphaerastrum	Sphaerastrum_fockii	cytotrophy	heterotrophs
ASV00374	GAGAAACTTACCAGGTCCAGACATAGTAAGGATTGACAGATTGAGAGCTCTTTCTTGATTCTATGGGTGGTGGTGCATGGCCGTTCTTAGTTGGTGGAGTGATTTGTCTGGTTAATTCCGTTAACGAACGAGACCTCAGCCTGCTAAATAGTCACGCTGATGCTGCATCGGTGGCCGACTTCTTAGAGGGACTATCGGCGTTTAGCCGGTGGAAGTTTGAGGCA	Eukaryota	Archaeplastida	Chlorophyta	Mamiellophyceae	Monomastigales	Monomastigaceae	Monomastigaceae-A	Monomastigaceae-A_sp.	photoautotrophy	phototrophs
ASV00375	GGAAAACTTACCAGGTCCAGACACCGGGAGGATTGACAGATTGAGAGCTCTTTCTTGATTCGGTGGGTGGTGGTGCATGGCCGTTCTTAGTTGGTGGGTTGCCTTGTCAGGTTGATTCCGGTAACGAACGAGACCTCAGCCTGCTAAATAGTCGCGCTTGCCTCTGGCAGGTAGTTGACTTCTTAGAGGGACTATTGACGTTTAGTCAATGGAAGTATGAGGCA	Eukaryota	Archaeplastida	Chlorophyta	Chlorophyceae	Sphaeropleales	Sphaeropleales_X	Ankyra	Ankyra_judayi	photoautotrophy	phototrophs
ASV00376	GGGAAACTTACCAGGCCCAGACATAGTAAGGATTGACAGATTGATAGCTCTTTCTTGATTCTATGGGTGGTGGTGCATGGCCGTTCTTAGTTGGTGGAGTGATTTGTCTGGTTAATTCCGTTAACGAACGAGACCTTAGCTTGCTAAATAGTTGCATGTAGCCTCGGTTATGTGGGGAGTTTCTTAGAGGGACTTTGTGTGTCTAACGCAAGGAAGTTTGAGGCA	Eukaryota	Alveolata	Dinoflagellata	Dinophyceae	Peridiniales	Peridiniaceae	Peridinium	Peridinium_gatunense	photoautotrophy	phototrophs
ASV00377	GGGAAACTTACCAGGTCCAGACATAGTAAGGATTGACAGATTGATAGCTCTTTCTTGATTCTATGGGTGGTGGTGCATGGCCGTTCTTAGTTGGTGGAGTGATTTGTCTGGTTAATTCCGATAACGAACGAGACCTTAACCTGCTAACTAGTCTCGCTCATTTCATGGGCGCTGACTTCTTAGAGGGACTATGTGTCGAAAAGCACATGGAAGTTTGAGGCA	Eukaryota	Alveolata	Ciliophora	Litostomatea	Litostomatea_X	Litostomatea_XX	Spathidium_1	Spathidium_papilliferum	bacterivory	heterotrophs
ASV00378	GGGAAACTTACCAGGTCCAGACATAGTGAGGATTGACAGATTGAGAGCTCTTTCTTGATTCTATGGGTGGTGGTGCATGGCCGTTCTTAGTTGGTGGAGTGATTTGTCTGGTTAATTCCGATAACGAACGAGACCCCCGCCTGCTAAATAGTTGTATCAATGCTTAGCATTGATGTCAGCTTCTTAGAGGGACTTTCGGTGACTAACCGAAGGAAGTTGGGGGCA	Eukaryota	Stramenopiles	Ochrophyta	Chrysophyceae	Chrysophyceae_X				photoautotrophy	phototrophs
ASV00379	GGGAAACTTACCAGGTCCAGACATAGGAAGGATTGACAGATTGATAGCTCTTTCTTGATTCTATGGGTGGTGGTGCATGGCCGTTCTTAGTTGGTGGAATGATTTGTCTGGTTAATTCTGTTAACGAACGAGACCTTAACCTGCTAAATAGGTACGTGTAACTGCGGTTACGCGGGCAACTTCTTAGAGGGACTTCGTGTGTCTAACGCAAGGAAGTTTGAGGCA	Eukaryota	Alveolata	Dinoflagellata	Dinophyceae	Gymnodiniales	Gymnodiniaceae
ASV00381	GGGAAACTTACCAGGTCCAGACATAGTAAGGATTGACATATTGATAGCTCTTTTTGATTCTATGGGTGGTGGCGCATGGCCGTTATTAGTTGGTTGACTGATTTGTCTGGCTAATTCCGTTAACGAACGAGACCTTAACCTGCTAAATAGTTGCATCTTACCTTGGTTATGTGGGCATCTTATGACAGGGACTTTGTATTTTTCATGCAAGGAAGTTTAAAGCA	Eukaryota	Alveolata	Dinoflagellata	Dinophyceae	Gonyaulacales
ASV00382	GGGAAACTTACCAGGTCCAGACATAGTGAGGATTGACAGATTGAGAGCTCTTTCTTGATTCTATGGGTGGTGGTGCATGGCCGTTCTTAGTTGGTGGAGTGATTTGTCTGGTTAATTCCGTTAACGAACGAGACCCCCGCCTGCTAAATAGTCACATCAATGCTTAGCATTGGTGTTGGCTTCTTAGAGGGACTTTCGGTGACTAACCGAAGGAAGTTGGGGGCA	Eukaryota	Stramenopiles	Ochrophyta	Chrysophyceae	Chrysophyceae_X	Chrysophyceae_Clade-C			photoautotrophy	phototrophs
ASV00383	GGGAAACTTACCAGGTCCAGACATAGTCAGGATGGACAGATTGAAAGCTCTTTCTTGATTCTATGGGTGGTGGTGCATGGCCGTTCTTAGTTGGTGGAGTGATTTGTCTGGTTAATTCCGTTAACGAACGAGACCTCAGCCTGCTAACTAGCGATGCCCTTTCTTGAAAGGGTAGCCCGCTTCTTAGAGGGACTATTGGTGTGCAACCAATGGAAGTTTGAGGCA	Eukaryota	Hacrobia	Cryptophyta	Cryptophyceae	Cryptomonadales	Cryptomonadales_X	Cryptomonas		mixotrophy	mixotrophs
ASV00384	GGGAAACTTACCAGGTCCAGACATAGTGAGGATTGACAGATTGAGAGCTCTTTCTTGATTCTATGGGTGGTGGTGCATGGCCGTTCTTAGTTGGTGGAGTGATTTGTCTGGTTAATTCCGTTAACGAACGAGACCCCCGCCTGCTAAATAGTGATATCAATGCTTAGCATTGGTACTATCTTCTTAGAGGGACTTTTGGTGACTAACCAAAGGAAGTTGGGGGCA	Eukaryota	Stramenopiles	Ochrophyta						photoautotrophy	phototrophs
ASV00385	GGGAAACTTACCAGGTCAAGACATGGGTGGGATTGACAGATTGAGAGCTCTTTCTTGATTCTATGGGTGGTGGTGCATGGCCGTTCTTAGTTGGTGGAGTGATTTGTCTGGTTAATTCCGTTAACGAACGAGACCTTAACCTGCTAACTAGTTGTGCTATGAATAATGGTACTAACTTCTTAGAGGGACTATACGTTCAAGCGTATGGAAGTTTGAGGCA	Eukaryota	Alveolata	Ciliophora	CONThreeP	CONThreeP_X	CONThreeP_XX	Askenasia	Askenasia_sp.	bacterivory	heterotrophs
ASV00386	GGGAAACTTACCAGGTCCAGACATAGGTAGGATTGACAGATTGATAGCTCTTTCTTGATTCTATGGGTGGTGGTGCATGGCCGTTCTTAGTTGGTGGAGTGATTTGTCTGGTTAATTCCGTTAACGAACGAGACCCCCGCCTGCTAATTAGTTGCACCAATGCTCGCATTGGCCGCAGCTTCTTAGAGGGACTTTCGGTGTTTAACCGAAGGAAGTTGGGGGCA	Eukaryota	Stramenopiles	Ochrophyta	Synurophyceae	Synurales	Synurales_X	Synurales_XX	Synurales_XX_sp.	photoautotrophy	phototrophs
ASV00387	GGGAAACTTACCAGGTCCAGACATAGTGAGGATTGACAGATTGAGAGCTCTTTCTTGATTCTATGGGTGGTGGTGCATGGCCGTTCTTAGTTGGTGGAGTGATTTGTCTGGTTAATTCCGTTAACGAACGAGACCCCCGCCTGCTAAATAGTCAAGTAAATGCTTTGCATTTACCATGGCTTCTTAGAGGGACTTTTGGTGACTAACCAAAGGAAGTTGGGGGCA	Eukaryota	Stramenopiles	Ochrophyta	Chrysophyceae	Chrysophyceae_X				photoautotrophy	phototrophs
ASV00388	GGGAAACTTACCAGGTCCAGACATAGTCAGGATGGACAGATTGAAAGCTCTTTCTTGATTCTATGGGTGGTGGTGCATGGCCGTTCTTAGTTGGTGGAGTGATTTGTCTGGTTAATTCCGTTAACGAACGAGACCTCAGCCTGCTAACTAGCGATGCCCATTTTTAATGGGTAGCCCGCTTCTTAGAGGGACTATTCGTGATCAACGAATGGAAGTTTGAGGCA	Eukaryota	Hacrobia	Cryptophyta	Cryptophyceae	Cryptomonadales	Cryptomonadales_X	Cryptomonas		mixotrophy	mixotrophs
ASV00390	GGGAAACTCACCAGGTCCAGACATAGTAAGGATTGACAGATTGAGAGCTCTTTCTTGATTCTATGGGAAGTGGTGCATGGCCGTTCTTAGTTGGTGGAGTGATTTGTCTGGTTAATTCCGTTAACGAACGAGACCTTAACCTGCTAAATACATACGTGATTCTCGAATCACGGGCATGTTCTTAGAGGGACTATCGGTGACTAACCGATGGAAGTTTGAGGCA	Eukaryota	Opisthokonta
ASV00391	GGGAAACTTACCAGGTCCAGACATAGTGAGGATTGACAGATTGAGAGCTCTTTCTTGATTCTATGGGTGGTGGTGCATGGCCGTTCTTAGTTGGTGGAGTGATTTGTCTGGTTAATTCCGTTAACGAACGAGACCCCCGCCTGCTAAATAGTTGAATCAATGCATAGCATTGGTGTCAGCTTCTTAGAGGGACTTTTGGTGACTAACCAAAGGAAGTTGGGGGCA	Eukaryota	Stramenopiles	Ochrophyta	Chrysophyceae	Chrysophyceae_X				photoautotrophy	phototrophs
ASV00392	GGAAAACTTACCAGGTCCAGACATAGTGAGGATTGACAGATTGAGAGCTCTTTCTTGATTCTATGGGTGGTGGTGCATGGCCGTTCTTAGTTGGTGGAGTGATTTGTCTGGTTAATTCCGTTAACGAACGAGACCCCTGCCTGCTAAATAGTCCAATGAGTGATCTTCACTGGTTGTGGCTTCTTAGAGGGACGTGCAGTCGACTAGTTGCAGGAAGATAGGGGCA	Eukaryota	Stramenopiles	Ochrophyta	Bacillariophyta	Bacillariophyta_X	Raphid-pennate	Rhopalodia	Rhopalodia_gibba	photoautotrophy	phototrophs
ASV00393	GGGAAACTTACCAGGTCCAGACATAGTTAGGATTGACAGATTGAGAGCTCTTTCTTGATTCTATGGGTGGTGGTGCATGGCCGTTCTTAGTTGGTGGAGTGATTTGTCTGGTTAATTCCGTTAACGAACGAGACCTTAACCTGCTAACTAGTTACACCTATCCAATATAGGGTTAACTTCTTAGAGGGACTTTGTGTGCAAGCACAAGGAAGTTTGAGGCA	Eukaryota	Alveolata	Ciliophora	Colpodea	Colpodea_X	Cyrtolophosidida	Cyrtolophosis	Cyrtolophosis_mucicola	bacterivory	heterotrophs
ASV00394	GGAAAACTTACCAGGTCCAGACACAGTGAGGATTGACAGATTGAAGATCTTTCTTGATTCTGTGGGTGGTGGTGCATGGCCGTTCTTAGTTGGTGGAGTGATTTGTCTGGTTAATTCCGTTAACGAACGAGACCTCGACCTGCTAAATAGTCAGACTAAGCATTTTGCTTGGGCTGCTGACTTCTTAGAGGGACTATCGGTGCGTAGCCGATGGAAGTTCGAGGCA	Eukaryota	Rhizaria	Cercozoa	Filosa-Sarcomonadea	Glissomonadida	Bodomorphidae	Bodomorpha	Bodomorpha_prolixa	bacterivory	heterotrophs
ASV00395	GGGAAACTTACCAGGTCCAGACATAGTAAGGATTGACAGATTGATAGCTCTTTCTTGATTTTATGGGTGGTGGTGCATGGCCGTTCTTAGTTGGTGGAGTGATTTGTCTGGTTAATTCCGTTAACGAACGAGACCTTAACCTGCTAAATAGTTACATCTAACTTCGGTTATGTGGGCATCTTCTTAGAGGGACTTTGTATTTTTCATGCAAGGAAGTTTGAGGCA	Eukaryota	Alveolata	Dinoflagellata	Dinophyceae	Gonyaulacales	Ceratiaceae	Ceratium	Ceratium_hirundinella	mixotrophy	mixotrophs
ASV00396	GGGAAACTTACCAGGTCCAGACATAGTGAGGATTGACAGATTGAGAGCTCTTTCTTGATTCTATGGGTGGTGGTGCATGGCCGTTCTTAGTTGGTGGAGTGATTTGTCTGGTTAATTCCGATAACGAACGAGACCCCCGCCTGCTAAATAGTTGGGTCAATGCCTAGCATTGTCTACAGCTTCTTAGAGGGACTTTCGGTGACTAACCGAAGGAAGTTGGGGGCA	Eukaryota	Stramenopiles	Ochrophyta	Chrysophyceae	Chrysophyceae_X				photoautotrophy	phototrophs
ASV00400	GGAAAACTTACCAGGTCCAGACATAGTGAGGATTGACAGGTTGAAGATCTTTCTTGATTCTATGGGTGGTGGTGCATGGCCGTTCTTAGTTGGTGGATTGATCTGTCTGGTTAATTCCGATAACGAACGAGACCTCAGCCTGCTAAATAGTGGACGTCGGCTTGCCGGCGGCAATCGCTTCTTAGAGGGACTATTGGTGTTTAGCCAATGGAAGATTGAGGCA	Eukaryota	Rhizaria	Cercozoa	Novel-clade-10-12	Novel-clade-10	Novel-clade-10_X	Novel-clade-10_XX	Novel-clade-10_XX_sp.	heterotrophy	heterotrophs
ASV00401	GGAAAACTTACCAGGTCCAGACATAGTAAGGATTGACAGATTGATAGCTCTTTCTTGATTCTATGGGTGGTGGTGCATGGCCGTTCTTAGTTGGTGGAGTGATTTGTCTGGTTAATTCCGTTAACGAACGAGACCTTAGCCTGCTAACTAGTCGCGGCGATCTCGATCGTCACCGGCTTCTTAGAGGGACTTTGTGGCACTAAACACAAGGAAGTTTGAGGCA	Eukaryota	Alveolata	Ciliophora	Spirotrichea	Strombidiida				bacterivory	heterotrophs
ASV00402	GGAAAACTCACCAGGTCCGGACATAGTAAGGATTGACAGATTGAGAGCTCTTTCTTGATTCTATGGGTGGTGGTGCATGGCCGTTCTTAGTTGGTGGAGTGATTTGTCTGGTTAATTCCGTTAACGAACGAGACCTTAACCTGCTAAATAGGCGTGGGAACTTTGGTTTCTGACGACTTCTTAGAGGGACTAACCACGTTTAGTGGTTGGAAGTTTGAGGCA	Eukaryota	Opisthokonta
ASV00403	GGGAAACTTACCAGGCCCAGACATAGTAAGGATTGACAAATTGATAGCTCTTTCTTGATTCTATGGGTGGTGGTGCATGGCCGTTCTTAGTTGGTGGAGTGATTTGTCTGGTTAATTCCGTTAACGAACGAGACCTTAGCTTGCTAAATAGTTGCACGTAGCCTCGGTTATGTGGGGAGCTTCTTAGAGGGACTTTGTGTGTCTAACGCAAGGAAGTTTGAGGCA	Eukaryota	Alveolata	Dinoflagellata	Dinophyceae	Peridiniales	Peridiniaceae	Peridinium	Peridinium_gatunense	photoautotrophy	phototrophs
ASV00404	GGGAAACTTACCAGGTCCAGACATAGTGAGGATTGACAGATTGAGAGCTCTTTCTTGATTCTATGGGTGGTGGTGCATGGCCGTTCTTAGTTGGTGGAGTGATTTGTCTGGTTAATTCCGTTAACGAACGAGACCCCCGCCTGCTAACTAGTGATACGAATGCTTAGCATTGGTGTTCACTTCTTAGAGGGACTTTTGGTGACTAACCAAAGGAAGTTGGGGGCA	Eukaryota	Stramenopiles	Ochrophyta	Chrysophyceae	Chrysophyceae_X	Chrysophyceae_Clade-C	Uroglena	Uroglena_americana	photoautotrophy	phototrophs
ASV00405	GGAAAACTTACCAGGTCCAGACACCGGGAGGATTGACAGATTGAGAGCTCTTTCTTGATTCGGTGGGTGGTGGTGCATGGCCGTTCTTAGTTGGTGGGTTGCCTTGTCAGGTTGATTCCGGTAACGAACGAGACCTCAGCCTGCTAAATAGTCGCGCTTGCCTCTGGCAGGTGGTTGACTTCTTAGAGGGACTATTGACGCAAGTCAGTGGAAGTATGAGGCA	Eukaryota	Archaeplastida	Chlorophyta	Chlorophyceae	Sphaeropleales	Sphaeropleales_X	Ankyra	Ankyra_judayi	photoautotrophy	phototrophs
ASV00408	GGGAAACTTACCAGGTCCAGACATAGTGAGGATTGACAGATTGAGAGCTCTTTCTTGATTCTATGGGTGGTGGTGCATGGCCGTTCTTAGTTGGTGGAGTGATTTGTCTGGTTAATTCCGTTAACGAACGAGACCCCCGCCTGCTAAATAGTCGGGCGAATGCTTAGCATTCACACCGGCTTCTTAGAGGGACTTTCGGTGACTAACCGAAGGAAGTTGGGGGCA	Eukaryota	Stramenopiles	Ochrophyta	Chrysophyceae	Chrysophyceae_X				photoautotrophy	phototrophs
ASV00409	GGAAAACTCACCAGGTCCGGACATAGTAAGGATTGACAGATTGAGAGCTCTTTCTTGATTCTATGGGTGGTGGTGCATGGCCGTTCTTAGTTGGTGGAGTGATTTGTCTGGTTAATTCCGTTAACGAACGAGACCTTAACCTGCTAAATAGTTGCATGATTTTCGAATCATGATAAACTTCTTAGAGGGACTATTGGCGTTTAGCCAATGGAAGTTTGAGGCA	Eukaryota	Opisthokonta	Mesomycetozoa	Ichthyosporea	Ichthyosphonida	Ichthyophonidae_Freshwater	Ichthyophonidae_Freshwater_X	Ichthyophonidae_Freshwater_X_sp.	bacterivory	heterotrophs
ASV00410	GGGAAACTTACCAGGTCCAGACATAGTGAGGATTGACAGATTGATAGCTCTTTCTTGATTCTATGGGTGGTGGTGCATGGCCGTTCTTAGTTGGTGGAGTGATTTGTCTGGTTAATTCCGTTAACGAACGAGACCCCCGCCTGCTAAATAGTCATAGAAATGCTCCGCATTTCTTTTGGCTTCTTAGAGGGACTTTCGGTGACTAACCGAAGGAAGTTGGGGGCA	Eukaryota	Stramenopiles	Ochrophyta	Chrysophyceae	Chrysophyceae_X	Chrysophyceae_Clade-B2	Chrysamoeba	Chrysamoeba_tenera	photoautotrophy	phototrophs
ASV00411	GGAAAACTCACCAGGTCCAGACATGGGAAGGATTGACAGATTGATAGCTCTTTCTTGATTCTATGGGTGGTGGTGCATGGCCGTTCTTAGTTGGTGGAGTGATTTGTCTGGTTAATTCCGTTAACGAACGAGACCTTAACCTGCTAAATAGTACGCTGTAACTTGTTATAGTTGTACTTCTTAGAGGGACTTCGTGATTCAAACACGAGGAAGTTTGAGGCA	Eukaryota	Alveolata
ASV00412	GGAAAACTTACCAGGTCCGGACATAGTAAGGATTGACAGATTGAAGATCTTTCTTGATTCTATGGGTGGTGGTGCATGGCCGTTCTTAGTTGGTGGAGTGATTTGTCTGGTTAATTCCGTTAACGAACGAGACCTCAACCTACTAATTAGTATGCCGAATTTCGATTCGCGCGCACTTCTTAGAGGGACTATTGGTGTATCAAGCCAATGGAGGTTTGAGGCA	Eukaryota	Rhizaria	Cercozoa
ASV00413	GGGAAACTCACCAGGTCCAGACATAGTAAGGATTGACAGATTGAGAGCTCTTTCTTGATTCTATGGTAAGTGGTGCATGGCCGTTCTTAGTTGGTGGAGTGATTTGTCTGGTTAATTCCGTTAACGAACGAGACCTTAACCTGCTAAATACTTACGTGATCTTCGGATCACGGGCAAGTTCTTAGAGGGACTATCGGTGACTAACCGGTGGAAGTTTGAGGCA	Eukaryota	Opisthokonta
ASV00414	GGAAAACTCACCAGGTCCAGACATGGGAAGGATTGACAGATTGATAGCTCTTTCTTGATTCTATGGGTGGTGGTGCATGGCCGTTCTTAGTTGGTGGAGTGATTTGTCTGGTTAATTCCGTTAACGAACGAGACCTTAACCTGCTAAATAGTTCGCTGTAACTTGTTACAGTAGTACTTCTTAGAGGGACTTCGTGATTCAAACACGAGGAAGTTTGAGGCA	Eukaryota	Alveolata
ASV00415	GGGAAACTTACCAGGTCCAGACATAGTGAGGATTGACAGATTGAGAGCTCTTTCTTGATTCTATGGGTGGTGGTGCATGGCCGTTCTTAGTTGGTGGAGTGATTTGTCTGGTTAATTCCGTTAACGAACGAGACCCCCGCCTGCTAAATAGTCATACTAATGCTTAGCATTGGTGTTGGCTTCTTAGAGGGACTTTCGGTGACTAACCGAAGGAAGTTGGGGGCA	Eukaryota	Stramenopiles	Ochrophyta	Chrysophyceae	Chrysophyceae_X	Chrysophyceae_Clade-C	Spumella	Spumella_elongata	photoautotrophy	phototrophs
ASV00416	GGGAAACTTACCAGGTCCAGACATAGTAAGGATTGACAGATTGAAAGCTCTTTCTTGATTCTATGGGTGGTGGTGCATGGCCGTTCTTAGTTGGTGGAGTGATTTGTCTGGTTAATTCCGTTAACGAACGAGACCTCAGCCTGCTAACTAGTGACGTATATCTTTGATATACGGCCCACTTCTTAGAGGGACTATTTGTGTTTAATGAATGGAAGTTTGAGGCA	Eukaryota	Hacrobia	Cryptophyta	Cryptophyceae	Cryptomonadales	Cryptomonadales_X	Rhodomonas	Rhodomonas_sp.	mixotrophy	mixotrophs
ASV00419	GGGAAACTTACCAGGTCCAGACATAGTGAGGATTGACAGATTGAGAGCTCTTTCTTGATTCTATGGGTGGTGGTGCATGGCCGTTCTTAGTTGGTGGAGTGATTTGTCTGGTTAATTCCGTTAACGAACGAGACCCCCGCCTGCTAACTAGTCGTATCAATGCCTAGCCTTGATGTCGGCTTCTTAGAGGGACTTTCGGTGACTAATCGAAGGAAGTTGGGGGCA	Eukaryota	Stramenopiles	Ochrophyta	Chrysophyceae	Chrysophyceae_X				photoautotrophy	phototrophs
ASV00420	GGGAAACTCACCAGGTCCAGACATGGGAAGGATTGACAGATTGAGAGCTCTTTCTTGATTCTATGGGTGGTGGTGCATGGCCGTTCTTAGTTGGTGGAGTGATTTGTCTGGTTAATTCCGTTAACGAACGAGACCTCAGCCTGCTAACTAGTCACGGTAGTCTTGACTGCCGGCCGGCTTCTTAGAGGGACTGATCGAGTTTATCGATCGGAAGTTTGAGGCA	Eukaryota	Hacrobia	Cryptophyta	Cryptophyceae	Cryptophyceae_X	Basal_Cryptophyceae-1	Basal_Cryptophyceae-1_X	Basal_Cryptophyceae-1_X_sp.	mixotrophy, bacterivory	heterotrophs, mixotrophs
ASV00421	GGAAACTCATCAGGGCAAGAAGATTTTAGGATTGACAGATTGAGAGTTCTTTCTTGATTGGTCTAGTGGTGGTGCATGGCCGTTCTTAGTTGGTGGAGTGATTTGTCTGGTTAATTCCGTTAACGAACGAGACCTTAACCTGCTAACTAGTGTCTCCATCTCAAATGGAGAGCACTTCTTAGAGGGACTATGTGATGTAATCACATGGAAGTTTGAGGCA	Eukaryota	Alveolata	Ciliophora	Oligohymenophorea	Peritrichia_2	Sessilida	Vorticella	Vorticella_aequilata	bacterivory	heterotrophs
ASV00424	GGGAAACTTACCAGGTCCAGACATATAAAGGATTGACAGATTGATAGCTCTTTCTTGATTCTATGGGTGGTGGTGCATGGCCGTTCTTAGTTGGTGGAGTGATTTGTCTGGTTAATTCCGATAACGAACGAGACCTCAGCCTGCTAACTAGTTGCTGTTCATTGAGCAGTGAACTTCTTAGAGGGACTTTGGGGGCTACTCCAAGGAAGCTTGAGGCA	Eukaryota	Alveolata	Ciliophora	Heterotrichea	Heterotrichea_X				bacterivory	heterotrophs
ASV00425	GGAAAACTTACCAGGTCCAGACATAGTAAGGATTGACAGATTGATAGCTCTTTCTTGATTCTATGGGTGGTGGTGCATGGCCGTTCTTAGTTGGTGGAGTGATTTGTCTGGTTAATTCCGTTAACGAACGAGACCTCAGCCTGCTAAATAGTTGTACACTACTCTTAGTGCAGCAACTTCTTAGAGGGACTATGTGCGTTTAGCACATGGAAGTTTGAGGCA	Eukaryota	Archaeplastida	Chlorophyta	Mamiellophyceae	Mamiellales	Mamiellaceae	Micromonas	Micromonas_polaris	photoautotrophy	phototrophs
ASV00426	GGGAAACTTACCAGGTCCAGACATAGTGAGGATTGACAGATTGAGAGTTCTTTCTTGATTCTATGGGTGGTGGTGCATGGCCGTTCTTAGTTGGTGGAGTGATTTGTCTGGTTAATTCCGTTAACGAACGAGACCCCCGCCTGCTAACTAGTCGCATCAATGCCTCGGCCTTGATGTCGGCTTCTTAGAGGGACTTTCGGTGACTAATCGAAGGAAGTTGGGGGCA	Eukaryota	Stramenopiles	Ochrophyta	Chrysophyceae	Chrysophyceae_X	Chrysophyceae_Clade-C	Poteriospumella	Poteriospumella_lacustris	photoautotrophy	phototrophs
ASV00427	GGAAACTCATCAGGGCAAGAAGATTTTAGGATTGACAGATTGAGAGTTCTTTCTTGATTGGTCTAGTGGTGGTGCATGGCCGTTCTTAGTTGGTGGAGTGATTTGTCTGGTTAATTCCGTTAACGAACGAGACCTTAACCTGCTAACTAGTGTTTCGATTCATAATCGGAAGCACTTCTTAGAGGGACTATGTGATGTAATCACATGGAAGTTTGAGGCA	Eukaryota	Alveolata	Ciliophora	Oligohymenophorea	Peritrichia_2	Sessilida	Vorticella		bacterivory	heterotrophs
ASV00428	GGGAAACTTACCAGGTCCAGACATAGTAAGGATTGACAGATTGATAGCTCTTTCTTGATTCTATGGGTGGTGGTGCATGGCCGTTCTTAGTTGGTGGAGTGATTTGTCTGGTTAATTCCGTTAACGAACGAGACCTTAACCTGCTAAATAGTTACATGTAACCACGGTTACATGGGTTACTTCTTAGAGGGACTTTGCGTGTCTAACGCAAGGAAGTTTGAGGCA	Eukaryota	Alveolata	Dinoflagellata	Dinophyceae	Suessiales
ASV00429	GGAAAACTTACCAGGTCCAGACATAGTGAGGATTGACAGATTGATAGCTCTTTCTTGATTCTATGGGTGGTGGTGCATGGCCGTTCTTAGTTGGTGGAGTGATTTGTCTGGTTAATTCCGTTAACGAACGAGACCTTAGCCTGCTAACTAGGCCCGCCGTTCACGAACGACGTGGTCTTCTTAGAGGGACTTTGTGCGTTAATCACAAGGAAGTTTGAGGCA	Eukaryota	Alveolata	Ciliophora	Spirotrichea	Strombidiida	Pelagostrombidiidae	Pelagostrombidiidae_X	Pelagostrombidiidae_X_sp.	bacterivory	heterotrophs
ASV00430	GAAAACTCATCAGGACAAAAAGATTTTAGGATTGACAGATTGAGAGTTCTTTCTTGATTAATCTAATGGTGGTGCATGGCCGTTCTTAGTTGGTGGAGTGATTTGTCTGGTTAATTCCGTTAACGAACGAGACCTTAACCTACTAACTAGTGCTCCGTAACAAACGGGTGTCACTTCTTAGAGGGACAATGTGTTGTAAACACATGGAAGTTTAAGGCA	Eukaryota	Alveolata	Ciliophora	Oligohymenophorea	Peritrichia_2	Sessilida	Campanella	Campanella_sp.	bacterivory	heterotrophs
ASV00431	GGGAAACTTACCAGGCCCAGACATAGTAAGGATTGACAGATTGATAGCTCTTTCTTGATTCTATGGGTGGTGGTGCATGGCCGTTCTTAGTTGGTGGAGTGATTTGTCTGGTTAATTCCGTTAACGAACGAGACCTTAGCTTGCTAAATAGTTGCATGTAGCCTCGGTTATGTGGGGAGCTTCTTAGAGGGACTTTGTGTGTCTAATGCAAGGAAGTTTGAGGCA	Eukaryota	Alveolata	Dinoflagellata	Dinophyceae	Peridiniales	Peridiniaceae	Peridinium	Peridinium_gatunense	photoautotrophy	phototrophs
ASV00432	GGGAAACTTACCAGGTCCAGACATAGTGAGGATTGACAGATTGAGAGCTCTTTCTTGATTCTATGGGTGGTGGTGCATGGCCGTTCTTAGTTGGTGGAGTGATTTGTCTGGTTAATTCCGTTAACGAACGAGACCCCCGCCTGCTAAATAGCTGGGACAATGCTTAGCATTGACTTCAGCTTCTTAGAGGGACTTTCGGTGACTAACCGAAGGAAGTTGGGGGCC	Eukaryota	Stramenopiles	Ochrophyta	Chrysophyceae	Chrysophyceae_X				photoautotrophy	phototrophs
ASV00433	GGAAAACTTACCAGGTCCAGACATAGTGAGGATTGACAGATTGAAGATCTTTCTTGATTCTATGGGTGGTGGTGCATGGCCGTTCTTAGTTGGTGGATTGATCTGTCTGGTTAATTCCGATAACGAACGAGACCTCAGCCTGCTAAATAGTGGACGTTCGGCTTCTGCCGAGCGGCAATCGCTTCTTAGAGGGACTATCGGTGTGTAGCCGATGGAAGATTGAGGCA	Eukaryota	Rhizaria	Cercozoa	Novel-clade-10-12	Novel-clade-10	Novel-clade-10_X	Novel-clade-10_XX	Novel-clade-10_XX_sp.	heterotrophy	heterotrophs
ASV00434	GGAAAACTTACCAGGTCCAGACATAGTGAGGATTGACAGATTGAGAGCTCTTTCTTGATTCTATGGGTGGTGGTGCATGGCCGTTCTTAGTTGGTGGATTGATTTGTCTGGTTAATTCCGTTAACGAACGAGACCCCTGCCTGCTAAATAGTTGGGTGAATGAATTTTCATTGACTGCAGCTTCTTAGAGGGACGTGCGTTCTATTAGACGCAGGAAGATAGGGGCA	Eukaryota	Stramenopiles	Ochrophyta	Bacillariophyta	Bacillariophyta_X	Araphid-pennate	Tabellaria	Tabellaria_flocculosa	photoautotrophy	phototrophs
ASV00435	GGAAAACTCACCAGGTCCGGACATACGTAGGATTGACAGATTGAGAGCTCTTTCATGATTGTGTGGGTGGTGGTGCATGGCCGTTCTTAGTTGGTGGATTGATTTGTCTGGTTAATTCCGATAACGAGCGAGACCTCCACCGGTGTGTGTCGGGCGTTGGGTGACCAGCGTCGCAGACACACCGGGACTGTATGCGGTTAGCATACGGAAGTTGGAGGCA	Eukaryota	Opisthokonta
ASV00436	GGGAAACTTACCAGGTCCAGACACGGGGAGGATTGACAGATTGAGAGCTCTTTCTTGATTCTGTGGGTGGTGGTGCATGGCCGTTCTTAGTTGGTGGGTTGCCTTGTCAGGTCGATTCCGGTAACGAACGAGACCTCAGCCTGCTAAATAGTCGCACCCGCGTTCGCGCGGGCGCTCGACTTCTTAGAGGGACTATTGGCTACAAGCCAATGGAAGTGTGAGGCG	Eukaryota	Archaeplastida	Chlorophyta	Chlorophyceae	Chlamydomonadales	Chlamydomonadales_X			photoautotrophy	phototrophs
ASV00439	GGAAAACTTACCAGGTCCAGACATAGTGAGGATTGACAGATTGAGAGCTCTTTCTTGATTCTATGGGTGGTGGTGCATGGCCGTTCTTAGTTGGTGGAGTGATTTGTCTGGTTAATTCCGTTAACGAACGAGACCGCTGCCTGCTAAATAGTGCAATGAATGATTTTTCATTGATCAGCACTTCTTAGAGGGACGTGCGTTCTATAAGACGCAGGAAGATAGCGGCA	Eukaryota	Stramenopiles	Ochrophyta	Bacillariophyta	Bacillariophyta_X	Araphid-pennate	Synedra	Synedra_ulna	photoautotrophy	phototrophs
ASV00440	GGAAACTCATCAGGGCAAGAAGATTGTAGGATTGACAGATTGAGAGTTCTTTCTTGATTGGTCTAGTGGTGGTGCATGGCCGTTCTTAGTTGGTGGAGTGATTTGTCTGGTTAATTCCGTTAACGAACGAGACCTTAACCTGCTAACTAGTACGTTGATGACAAATCAACGATACTTCTTAGAGGGACTATGTGATGTAATCACATGGAAGTTTGAGGCA	Eukaryota	Alveolata	Ciliophora	Oligohymenophorea	Peritrichia_2	Sessilida	Vorticella	Vorticella_microstoma	bacterivory	heterotrophs
ASV00441	GGAAAACTTACCAGGTCCAGACATAGTGAGGATTGACAGATTGATAGCTCTTTCTTGATTCTATGGGTGGTGGTGCATGGCCGTTCTTAGTTGGTGGAGTGATTTGTCTGGTTAATTCCGTTAACGAACGAGACCCCCGCCTGCTAAATAGTCATGTCAATGTCTGACATTGACGTTGGCTTCTTAGAGGGACTTTCGGTGACTAACCGAAGGAAGTTGGGGGCA	Eukaryota	Stramenopiles	Ochrophyta	Synurophyceae	Synurales	Synurales_X	Mallomonas	Mallomonas_tonsurata	photoautotrophy	phototrophs
ASV00442	GGAAAACTCACCAGGTCCAGACATGGGAAGGATTGACAGATTGATAGCTCTTTCTTGATTCTATGGGTGGTGGTGCATGGCCGTTCTTAGTTGGTGGAGTGATTTGTCTGGTTAATTCCGTTAACGAACGAGACCTTAACCTGCTAAATAGTTGCCAGTAATCCATTACTGGTGAACTTCTTAGAGGGACTTCGTGATTCAAACACGAGGAAGTTTGAGGCA	Eukaryota	Alveolata
ASV00443	GGGAAACTTACCAGGTCCAGACATAGTAAGGATTGACAGATTGATAGCTCTTTCTTGATTCTATGGGTGGTGGTGCATGGCCGTTCTTAGTTGGTGGAGTGATTTGTCTGGTTAATTCCGATAACGAACGAGACCTCCGCCTGCTAAATAGTCACGCGGTGCCTCTGTGCACCCGCGGGGTTCGACTTCTTAGAGGGACTATGGGTGGTAAGCCCATGGAAGTTGGAGGCA	Eukaryota	Stramenopiles	Opalozoa	Bicoecea					bacterivory	heterotrophs
ASV00444	GGGAAACTTACCAGGTCCAGACATAGTAAGGATTGACAGATTGATAGCTTTTTCTTGATTCTATGGGTGGTGGTGCATGGCCGTTCTTAGTTGGTGGAGTGATTTGTCTGGTTAATTCCGTTAACGAACGAGACCTTAACCTGCTAAATAGTTACATGTAACCTCGGTTATGTGGGCAACTTCTTAGAGGGACTTTGTGAGTCTATTGCAAGGAAGTTTGAGGCA	Eukaryota	Alveolata	Dinoflagellata	Dinophyceae
ASV00445	GGAAAACTTACCAGGTCCAGACATAGTGAGGATTGACAGATTGAGAGCTCTTTCTTGATTCTATGGGTGGTGGTGCATGGCCGTTCTTAGTTGGTGGGTTGCCTTGTCAGGTTGATTCCGGTAACGAACGAGACCTCAGCCTGCTAAATATGTCACGATTGGCTCGCCAGTCGGCGGACTTCTTAGAGGGACTATTGGCGACTAGCCAATGGAAGCATGAGGCA	Eukaryota	Archaeplastida	Chlorophyta	Trebouxiophyceae	Chlorellales	Chlorellales_X	Chlorella	Chlorella_variabilis	photoautotrophy	phototrophs
ASV00446	GGAAAACTCACCAGGTCCAGACATGGTAAGGATTGACAGATTGATAGCTCTTTCTTGATTCTATGGGTGGTGGTGCATGGCCGTTCTTAGTTGGTGGAGTGATTTGTCTGGTTAATTCTATGAACGAACGAGACCTTAATCTGCTAAATAGTAGCGTAAAGCTTCGGCTTTATGATATACTTCTTAGAGGGACGTTGCGTGTCTAACGCAAGGCAGTATGAGGCA	Eukaryota	Alveolata	Apicomplexa	Colpodellidea	Colpodellida	Chrompodellids_CHR1_XX	Chrompodellids_CHR1_XXX	Chrompodellids_CHR1_XXX_sp.	cytotrophy	heterotrophs
ASV00448	GGGAAACTCACCAGGTCCAGACATGGTAAGGATTGACAGATTGAGAGCTCTTTCTTGATTCTATGGGTGGTGGTGCATGGCCGTTCTTAGTTGGTGGAGTGATTTGTCTGGTTAATTCCGATAACGAACGAGACCTCCGCCTGCTAAATAGACTGGTCTGGGATTCCAGGCCCGTCTTCTTAGAGGGACGATGTGTGTTTAGCACATGGAAGTTGGAGGCA	Eukaryota	Stramenopiles	Opalozoa	Bicoecea	Pseudodendromonadales	Pseudodendromonadales_X	Pseudodendromonadales_XX	Pseudodendromonadales_XX_sp.	bacterivory	heterotrophs
ASV00451	GGAAACTCATCAGGGCAAGAAGATTTTAGGATTGACAGATTGAGAGTTCTTTCTTGATTGGTCTAGTGGTGGTGCATGGCCGTTCTTAGTTGGTGGAGTGATTTGTCTGGTTAATTCCGTTAACGAACGAGACCTTAACCTGCTAACTAGTATACTGATTTTCAATCGGTATTACTTCTTAGAGGGACTATGTGATGTAATCACATGGAAGTTTGAGGCA	Eukaryota	Alveolata	Ciliophora	Oligohymenophorea	Peritrichia_2	Sessilida	Epistylis		bacterivory	heterotrophs
ASV00452	GGAAAACTTATCAGGTCCAGACATAGTGAGGATTGACAGATTGAGAGCTCTTTCTTGATTCTATGGGTGGTGGTGCATGGCCGTTCTTAGTTGGTGGAGTGATTTGTCTGGTTAATTCCGTTAACGAACGAGACCCCAGCCTGCTAAATAATCACGCGAATGACTCTTCATTGGCGATGGTTTCTTAGAGGGACATGTAGTACAAAGCTACAGGAAGATTGGGGCA	Eukaryota	Stramenopiles	Ochrophyta	Bacillariophyta	Bacillariophyta_X	Polar-centric-Mediophyceae	Chaetoceros	Chaetoceros_calcitrans	photoautotrophy	phototrophs
ASV00453	GGAAAACTTACCAGGTCCAGACACCGGGAGGATTGACAGATTGAGAGCTCTTTCTTGATTCGGTGGGTGGTGGTGCATGGCCGTTCTTAGTTGGTGGGTTGCCTTGTCAGGTTGATTCCGGTAACGAACGAGACCTCAGCCTGCTAAATAGTCGCGCTTGCCTCTGGCAGGTGGTTGACTTCTTAGAGGGACTATTGGCGTTTAGTCAATGGAAGTATGAGGCA	Eukaryota	Archaeplastida	Chlorophyta	Chlorophyceae	Sphaeropleales	Sphaeropleales_X	Ankyra	Ankyra_judayi	photoautotrophy	phototrophs
ASV00455	GGAAAACTTACCAGGTCCAGACACGAGGATGATTAACAGATTGAGAGCTCTTTTTTGATTTTGTGGGTGGTGGTGCATGGCCGTTCTTAGTTGGTGGGTTGCCTTGTCAGGTTGATTCCGGTAACGAACGAGACCTCAGCCTGCTAAATAGTCACGTTTCCTTTCTGGAGACGCCTGACTTCTTAGAGGGACTATTGTCGTTTAGGCAATGGAAGTGTGAGGCA	Eukaryota	Archaeplastida	Chlorophyta	Chlorophyceae	Chlamydomonadales	Chlamydomonadales_X	Chlamydomonas	Chlamydomonas_acidophila	photoautotrophy	phototrophs
ASV00457	GGAAAACTTACCAGGTCCAGACATAGTGAGGATTGACAGATTGAGAGCTCTTTCTTGATTCTATGGGTGGTGGTGCATGGCCGTTCTTAGTTGGTGGAGTGATTTGTCTGGTTAATTCCGTTAACGAACGAGACCCCCGCCTGCTAAATAGTTATAAGAATGTTTTTTCATTCTTTTCATAACTTCTTAGAGGGACTTTCGGTGACTAATCGAAGGAAGTTGGGGGCA	Eukaryota	Stramenopiles	Ochrophyta	Chrysophyceae	Chrysophyceae_X	Chrysophyceae_Clade-F	Paraphysomonas	Paraphysomonas_vestita	photoautotrophy	phototrophs
ASV00458	GGAAAACTTACCAGGTCCAGACATAGTGAGGATTGACAGATTGAGAGCTCTTTCTTGATTCTATGGGTGGTGGTGCATGGCCGTTCTTAGTTGGTGGGTTGCCTTGTCAGGTTGATTCCGGTAACGAACGAGACCTCAGCCTACTAAATATGTCATTTCCGCATCCCGCGGAAAGCCGACTTCTTAGAGGGACAGATGATGATTAATCATCGGAAGTATGAGGCA	Eukaryota	Archaeplastida	Chlorophyta	Chlorophyceae	Sphaeropleales	Sphaeropleales_X	Quadrigula	Quadrigula_closterioides	photoautotrophy	phototrophs
ASV00459	GGGAAACTTACCAGGTCCAGACATAGTGAGGATTGACAGATTGATAGCTCTTTCTTGATTCTATGGGTGGTGGTGCATGGCCGTTCTTAGTTGGTGGAGTGATTTGTCTGGTTAATTCCGTTAACGAACGAGACCCCCGCCTGCTAAATAGTTGTACCAATCAGTTTGCTTGGTGTCAGCTTCTTAGAGGGACTTTCGGTGATCAACCGAAGGAAGTTGGGGGCA	Eukaryota	Stramenopiles	Ochrophyta	Chrysophyceae	Chrysophyceae_X				photoautotrophy	phototrophs
ASV00460	GGGAAACTTACCAGGTCCAGACATAGTGAGGATTGACAGATTGATAGCTCTTTCTTGATTCTATGGGTGGTGGTGCATGGCCGTTCTTAGTTGGTGGAGTGATTTGTCTGGTTAATTCCGTTAACGAACGAGACCTTAGCCTACTAAATAGTCGTTTCAACACTGTTGACAATGACTTCTTAGAGGGACTTTGTACTAAATACAAGGAAGTTTGAGGCA	Eukaryota	Alveolata	Ciliophora	Spirotrichea	Tintinnida	Tintinnidiidae	Tintinnidium	Tintinnidium_sp.	bacterivory	heterotrophs
ASV00462	GGGAAACTCACCAGGTCCAGACATAGAGAGGATTGACAGATTGAGAGCTCTTTCTCGATCCTATGGAAAGTGGTGCATGGCCGTTCTTAGTTGGTGGAGCGATTTGTCTGGTTAATTCCGTTAACGAACGAGACCTCAAGAGAGTGTTTTGTGCTTCCTTAATTAAAGGAATGTCTATACGCTCTCGACTATCGGTTCTTAAGCCGAAGGAAGGTTGAGGCA	Eukaryota	Opisthokonta	Choanoflagellida	Choanoflagellida_X	Choanoflagellida_XX	Clade-2	Sphaeroeca	Sphaeroeca_volvox	bacterivory	heterotrophs
ASV00463	GGGAAACTTACCAGGTCCAGACATAGTGAGGATTGACAGATTGATAGCTCTTTCTTGATTCTATGGGTGGTGGTGCATGGCCGTTCTTAGTTGGTGGAGTGATTTGTCTGGTTAATTCCGTTAACGAACGAGACCCCCGCCTGCTAAATAGTCATAGAAATGCTCCGCATTCCTTTTGGCTTCTTAGAGGGACTTTCGGTGACTAATCGAAGGAAGTTGGGGGCA	Eukaryota	Stramenopiles	Ochrophyta	Chrysophyceae	Chrysophyceae_X				photoautotrophy	phototrophs
ASV00464	GGGAAACTTACCAGGCCCAGACATAGTAAGGATTGACAGATTGATAGCTCTTTCTTGATTTTATGGGTGGTGGTGCATGGCCGTTCTTAGTTGGTGGAGTGATTTGTCTGGTTAATTCCGTTAACGAACGAGACCTTAGCCTGCTAAATAGTTACATGTAGCCTCGGCTATGTGGGCAGCTTCTTAGAGGGACTTTGTGTGTCTAACGCAAGGAAGTTTGAGGCA	Eukaryota	Alveolata	Dinoflagellata	Dinophyceae	Peridiniales	Peridiniaceae	Peridinium	Peridinium_willei	photoautotrophy	phototrophs
ASV00465	GGGAAACTTACCAGGTCCAGACATAGTCAGGATGGACAGATTGAAAGCTCTTTCTTGATTCTATGGGTGGTGGTGCATGGCCGTTCTTAGTTGGTGGAGTGATTTGTCTGGTTAATTCCGTTAACGAACGAGACCTCAGCCTGCTAACTAGCGATGCCCTTCTTTGAAGGGTAGCCCGCTTCTTAGAGGGACTATTCGTGTGCAACGAATGGAAGTTTGAGGCA	Eukaryota	Hacrobia	Cryptophyta	Cryptophyceae	Cryptomonadales	Cryptomonadales_X	Cryptomonas	Cryptomonas_ovata	mixotrophy	mixotrophs
ASV00466	GGAAAACTCACCAGGTCCAGACATGGGAAGGATTGACAGATTGATAGCTCTTTCTTGATTCTATGGGTGGTGGTGCATGGCCGTTCTTAGTTGGTGGAGTGATTTGTCTGGTTAATTCCGTTAACGAACGAGACCTTAGCCTGCTAAATAGTTGTAGCTAACTTCGGTTAGTAGACAGCTTCTTAGAGGGACTTCGTGTGTTTAACACGAGGAAGTTTGAGGCA	Eukaryota	Alveolata	Perkinsea	Perkinsida	Perkinsida_X	Perkinsida_XX	Perkinsida_XXX	Perkinsida_XXX_sp.	parasitism	parasites
ASV00467	GGGAAACTTACCAGGTTAAAACAATAGTGGGATTGACAGTTTGAGAGCGCTTTCTTGATTCGTTGGGTGGTGGTGCATGGCCGTTCTTAGTTGGTGGAGTGATTTGTCTGCTTAATTGCGTTAACGAACGAGACCTTAACCTGCTTACTAGACTATTGATGTATAATCGGTAGCTCTTCTTAGAGGGACTTTGGTTGTTTTAACTCCAAGGAAGTTTGAGGCA	Eukaryota	Alveolata	Ciliophora	Oligohymenophorea	Scuticociliatia_2	Histiobalantiidae	Histiobalantium	Histiobalantium_sp.	bacterivory	heterotrophs
ASV00468	GGAAAACTCACCAGGTCCAGACATGGGAAGGATTGACAGATTGATAGCTCTTTCTTGATTCTATGGGTGGTGGTGCATGGCCGTTCTTAGTTGGTGGAGTGATTTGTCTGGTTAATTCCGTTAACGAACGAGACCTTAACCTGCTAAATAGTTCGTTGTAACTTGTTACAATAGTACTTCTTAGAGGGACTTCGTGATTCAAACACGAGGAAGTTTGAGGCA	Eukaryota	Alveolata
ASV00469	GGGAAACTTACCAGGTCCAGACATAGTGAGGATTGACAGATTGAGAGCTCTTTCTTGATTCTATGGGTGGTGGTGCATGGCCGTTCTTAGTTGGTGGAGTGATTTGTCTGGTTAATTCCGTTAACGAACGAGACCCCCGCCTGCTAAATAGTTGCGCCAAATCATAGATTTGGTGGCAGCTTCTTAGAGGGACTTTCGGTGACTAATCGAAGGAAGTTGGGGGCA	Eukaryota	Stramenopiles	Ochrophyta	Chrysophyceae	Chrysophyceae_X				photoautotrophy	phototrophs
ASV00470	GGAAAACTCACCAGGTCCAGACATGGGAAGGATTGACAGATTGATAGCTCTTTCTTGATTCTATGGGTGGTGGTGCATGGCCGTTCTTAGTTGGTGGAGTGATTTGTCTGGTTAATTCCGTTAACGAACGAGACCTTAGCCTGCTAAATAGTTGCTGGAAACTCACGTTTCTTGTCAGCTTCTTAGAGGGACTTCGTGTGTTTAACACGGGGAAGTTTGAGGCA	Eukaryota	Alveolata
ASV00471	GGGAAACTTACCAGGTCCAGACATAGGTAGGATTGACAGATTGATAGCTCTTTCTTGATTCTATGGGTGGTGGTGCATGGCCGTTCTTAGTTGGTGGAGTGATTTGTCTGGTTAATTCCGTTAACGAACGAGACCCCCGCCTGCTAATTAGTTGCGCCAATGCTTTGTATTGGTGGCAGCTTCTTAGAGGGACTTTCGGTGTTTAATCGAAGGAAGTTGGGGGCA	Eukaryota	Stramenopiles	Ochrophyta	Synurophyceae	Synurales	Synurales_X	Synurales_XX	Synurales_XX_sp.	photoautotrophy	phototrophs
ASV00473	GGGAAACTTACCAGGTCCAGACATAGTAAGGATTGACAGATTGAGAGCTCTTTCTTGATTCTATGGGTGGTGGTGCATGGCCGTTCTTAGTTGGTGGAGTGATTTGTCTGGTTAATTCCGTTAACGAACGAGACCCCCGCCTGCTAAATAGCGCGCGGTATGCTTGCATATCGTGCTCGCTTCTTAGAGGGACTTTGTGTGACTAACACAAGGAAGTTGGGGGCA	Eukaryota	Stramenopiles	Ochrophyta	Dictyochophyceae	Dictyochophyceae_X	Pedinellales	Pseudopedinella	Pseudopedinella_sp.	photoautotrophy	phototrophs
ASV00474	GGGAAACTTACCAGGTCAAAACATGGTTGGGATTGACAGATTGAGAGCTCTTTCTTGATTCTATGGGTGGTGGTGCATGGCCGTTCTTAGTTGGTGGAGTGATTTGTCTGGTTAATTCCGTTAACGAACGAGACCTTAACCTGCTAACTAGCCGTGTAATGGATAATTACATTGGCTTCTTAGAGGGACTATGCATTCAAGTGCATGGAAGTTTGAGGCA	Eukaryota	Alveolata	Ciliophora						bacterivory	heterotrophs
ASV00475	GGAAAACTTACCAGGTCCGGACATAGTGAGGATTGACAGATTAAGAGCTCTTTCTTGATTCTATGGGTGGTGGTGCATGGCCGTTCTTAGTTGGTGGAGTGATTTGTCTGGTTAATTCCGTTAACGAACGAGACCCCCGCCTGCTAAATAGCTGGGTGAATGCTTTGCATTGACTTCAGCTTCTTAGAGGGACTTTTGGTGACTAACCAAAGGAAGTTGGGGGCA	Eukaryota	Stramenopiles	Ochrophyta	Chrysophyceae	Chrysophyceae_X				photoautotrophy	phototrophs
ASV00476	GGGAAACTTACCAGGTCCAGACATAGTGAGGATTGACAGATTGAGAGCTCTTTCTTGATTCTATGGGTGGTGGTGCATGGCCGTTCTTAGTTGGTGGAGTGATTTGTCTGGTTAATTCCGTTAACGAACGAGACCCCCGCCTGCTAAATAGTCGCGCCAATGCCTAGCATTGGTTGCTGCTTCTTAGAGGGACTTTCGGTGACTAACCGAAGGAAGTTGGGGGCA	Eukaryota	Stramenopiles	Ochrophyta						photoautotrophy	phototrophs
ASV00477	GGGAAACTTACCAGGTCCAGACATAGTGAGGATTGACAGATTGAGAGCTCTTTCTTGATTCTATGGGTGGTGGTGCATGGCCGTTCTTAGTTGGTGGAGTGATTTGTCTGGTTAATTCCGTTAACGAACGAGACCCCCGCCTGCTAAATAGTCATACGAATGCTTGGCATTCGTGTTGGCTTCTTAGAGGGACTTTCGGTGACTAACCGAAGGAAGTTGGGGGCA	Eukaryota	Stramenopiles	Ochrophyta	Synurophyceae	Synurales	Synurales_X	Mallomonas	Mallomonas_heterospina	photoautotrophy	phototrophs
ASV00478	GGGAAACTCACCAGGTCCAGACATAGTAAGGATTGACAGATTGATAGCTCTTTCTAGATTCTATGGTTCGTGGTGCATGGCCGTTCTTAGTTGGTGGAGTGATTTGTCTGGTTAATTCCGATAACGAACGAGACCTTAACCTGCTAAATACGTCACGAGAAATTCGTTTCTCGGTCGACTTCTTAGAGGGACTATCGGTGACTAACCGATGGAAGTTTGAGGCA	Eukaryota	Opisthokonta
ASV00479	GGAAAACTCACCAGGTCCAGACATGGGAAGGATTGACAGATTGATAGCTCTTTCTTGATTCTATGGGTGGTGGTGCATGGCCGTTCTTAGTTGGTGGAGTGATTTGTCTGGTTAATTCCGTTAACGAACGAGACCTTAACCTGCTAAATAGTTGCAGGTAACTTGTTACCTGTATACTTCTTAGAGGGACTTCGTGATTCAAACACGAGGAAGTTTGAGGCA	Eukaryota	Alveolata
ASV00480	GGCAAGCTACCAGGTCAAGACATGGTGAGGATTGACAGATTGAGAGCTCTTTCTTGATTCTATGGGTGGTGGTGCATGGCCGTTCTTAGTTGGTGGAGTGATTTGTCTGGTTTATTCCGATAACGAACGAGACCTTTTCCTCTTGTTTTGCGCGGGGAAGCGCAGGCTTCCGGCACGCGGGATCTAGAGGGACGATGGGTGATTTATAACAAGCAATCCATGGAAGCAGGAGGCA	Eukaryota
ASV00481	GGGAAACTCACCAGGTCCAGACATAGTAAGGATTGACAGATTGAGAGCTCTTTCTTGATTCTATGGGTGGTGGTGCATGGCCGTTCTTAGTTGGTGGAGTGATTTGTCTGGTTAATTCCGTTAACGAACGAGACCTTAACCTGCTAAATAGTTACGTGATTCCCGAATCACGGACAACTTCTTAGAGGGACTATCGGTGACTAACCGATGGAAGTTTGAGGCA	Eukaryota	Opisthokonta	Choanoflagellida	Choanoflagellatea	Craspedida				bacterivory	heterotrophs
ASV00482	GGAAAACTCACCAGGTCCGGACATACGTAGGATTGACAGATTGAGAGCTCTTTCATGATTGTGTGGGTGGTGGTGCATGGCCGTTCTTAGTTGGTGGATTGATTTGTCTGGTTAATTCCGATAACGAGCGAGACCTCCACCGGTGTCTGTCGGCCCCTGAGCGATCAGGCGGACACGTCACACCGGGACTGTATGCGGTTAGCATACGGAAGTTGGAGGCA	Eukaryota
ASV00483	GGGAAACTTACCAGGTCCAGACATAGTGAGGATTGACAGATTGAGAGCTCTTTCTTGATTCTATGGGTGGTGGTGCATGGCCGTTCTTAGTTGGTGGAGTGATTTGTCTGGTTAATTCCGTTAACGAACGAGACCCCCGCCTGCTAAATAGTTGTGCTAATGCTTAGGCATTGACGTTGGCTTCTTAGAGGGACTTTCGGTGACTAACCGAAGGAAGTTGGGGGCA	Eukaryota	Stramenopiles	Ochrophyta	Synurophyceae	Synurales	Synurales_X	Mallomonas	Mallomonas_caudata	photoautotrophy	phototrophs
ASV00484	GGAAAACTTACCAGGTCCGGACATAGTGAGGATTGACAGATTGAAGATCTTTCTTGATTCTATGGGTGGTGGTGCATGGCCGTTCTTAGTTGGTGGAGTGATTTGTCTGGTTAATTCCGTTAACGAACGAGACCTCGACCTGCTAAATAGTTGACGGAACCCTTCGGGGTTCTGCATTGACTTCTTAGAGGGACTTTTGGTGAGTAGCCAAAGGAAGTTCGAGGCA	Eukaryota	Rhizaria	Cercozoa	Filosa-Thecofilosea	Cryomonadida	Rhogostoma-lineage			heterotrophy	heterotrophs
ASV00485	GGAAAACTCACCAGGTCCAGACATAGTAAGGATTGACAGATTGATGGCTCTTTCTTGATTCTATGGGTGGTGGTGCATGGTCGTTCTTAGTTGGTGGAGTGATTTGTCTGGTTAATTCCGTTAACGAACGAGACCTTTTCCTGCTAAATAGTGCTGCGTAATTTATTACGTAAGTGCTTCTTAGAGGGACTTCGTGTGTTTAACACGAGGAAGCGAGAGGCA	Eukaryota	Alveolata	Perkinsea	Perkinsida	Perkinsida_X	Parvilucifera-group	Parvilucifera-group_X	Parvilucifera-group_X_sp.	parasitism	parasites
ASV00486	GGGAAACTTACCAGGTCCAGACATAGTGAGGATTGACAGATTGAGAGCTCTTTCTTGATTCTATGGGTGGTGGTGCATGGCCGTTCTTAGTTGGTGGAGTGATTTGTCTGGTTAATTCCGTTAACGAACGAGACCCCCGCCTGCTAAATAGTTATATCAATACTTAGTATTGGTTTTAGCTTCTTAGAGGGACTTTCGGTGACTAACCGAAGGAAGTTGGGGGCA	Eukaryota	Stramenopiles	Ochrophyta	Chrysophyceae	Chrysophyceae_X				photoautotrophy	phototrophs
ASV00487	GGAAAACTCACCAGGTCCGGACATAGTAAGGATTGACAGATTGAGAGCTCTTTCTTGATTCTATGGGTGGTGGTGCATGGCCGTTCTTAGTTGGTGGAGTGATTTGTCTGGTTAATTCCGTTAACGAACGAGACCTTAACCTGCTAAATAGGTGTGTGGACTAGCGTCCATGACAGCTTCTTAGAGGGACTAACCACGTTTAGTGGTTGGAAGTTTGAGGCA	Eukaryota	Opisthokonta
ASV00488	GGGAAACTTACCAGGTCCAGACATAGTAAGGATTGACAGATTGATAGCTCTTTCTTGATTCTATGGGTGGTGGTGCATGGCCGTTCTTAGTTGGTGGAGTGATTTGTCTGGTTAATTCCGATAACGAACGAGACCTTAACCTGCTAACTAGTCTTACTCATTTCATGGGTATTGACTTCTTAGAGGGACTATGTGATTATAAGCACATGGAAGTTTGAGGCA	Eukaryota	Alveolata	Ciliophora	Litostomatea					bacterivory	heterotrophs
ASV00489	GGGAAACTCACCAGGTCCAGACATCGTAAGGATTGACAGATTGAGAGCTCTTTCTTGATTCGATGGAAAGTGGTGCATGGCCGTTCTTAGTTGGTGGATTGCTCTGTCTGGTTTATTCCGTTAACGAACGAGACCTTAACCTGCTAAATAGTTACAAAAATCTCACAATTGATTCTTGGCGCAACTTCTTAGAGGGACTATCGGTGACTAACCGATGGAAGTTTGAGGCA	Eukaryota	Opisthokonta	Choanoflagellida	Choanoflagellatea	Craspedida	Salpingoecidae_Group_C1	Salpingoecidae_Group_C1_X	Salpingoecidae_Group_C1_X_sp.	bacterivory	heterotrophs
ASV00491	GGGAAACTTACCAGGTCCAGACATAGTGAGGATTGACAGATTGAGAGTTCTTTCTTGATTCTATGGGTGGTGGTGCATGGCCGTTCTTAGTTGGTGGAGTGATTTGTCTGGTTAATTCCGTTAACGAACGAGACCCCCGCCTGCTAACTAGTCGCATCAATGCCTCGGCCTTGGTGTCGGCTTCTTAGAGGGACTTTCGGTGACTAATCGAAGGAAGTTGGGGGCA	Eukaryota	Stramenopiles	Ochrophyta	Chrysophyceae	Chrysophyceae_X	Chrysophyceae_Clade-C	Poteriospumella	Poteriospumella_lacustris	photoautotrophy	phototrophs
ASV00492	GGAAAACTTACCAGGTCCAGACATAGTGAGGATTGACAGATTGAGAGCTCTTTCTTGATTCTATGGGTGGTGGTGCATGGCCGTTCTTAGTTGGTGGGTTGCCTTGTCAGGTTGATTCCGGTAACGAACGAGACCTCAGCCTGCTAAATAGTCACGTCCGGTTTTCCGGTCGGCAGACTTCTTAGAGGGACTATCTGCGTCTAGCAGATGGAAGCATGAGGCA	Eukaryota	Archaeplastida	Chlorophyta	Trebouxiophyceae	Chlorellales	Chlorellales_X	Oocystis		photoautotrophy	phototrophs
ASV00493	GGGAAACTTACCAGGTCCAGACATAGTAAGGATTGACAGATTGAGAGCTCTTTCTTGATTCTATGGGTGGTGGTGCATGGCCGTTCTTAGTTGGTGGAGTGATTTGTCTGGTTAATTCCGATAACGAACGAGACCTCCGCCTGCTAAATAGCACGCCCTGGCTTTGCCAGGCGCGTCGCTTCTTAGAGGGACAATGTGTGTTTAGCACATGGAAGTTGGAGGCA	Eukaryota	Stramenopiles	Opalozoa	Bicoecea	Pseudodendromonadales	Pseudodendromonadales_X	Pseudodendromonadales_XX	Pseudodendromonadales_XX_sp.	bacterivory	heterotrophs
ASV00494	GGGAAACTCACCAGGTCCAGACATAGTGAGGATTGACAGATTGATAGCTCTTTCTTGATTCTATGGGTGGTGGTGCATGGCCGTTCTTAGTTGGTGGAGTGATTTGTCTGGTTAATTCCGATAACGAACGAGACCTCCGCCTGCTAAATAGAAGCGTGTGTCTAGGCACTCTCTTCTTCTTAGAGGGACAATGTATGTTTAATACATGGAAGTTGGAGGCA	Eukaryota	Stramenopiles	Opalozoa	Bicoecea	Pseudodendromonadales	Pseudodendromonadales_X			bacterivory	heterotrophs
ASV00495	GGGAAACTTACCAGGTCCAGACATAGTAAGGATTGACAGATTGATAGCTCTTTCTTGATTCTATGGGTGGTGGTGCATGGCCGTTCTTAGTTGGTGGAGTGATTTGTCTGGTTAATTCCGTTAACGAACGAGACCTTAACCTGCTAAATAGTTACATGTAACCTCGGTTACATGGGCAACTTCTTAGAGGGACTTTGCGTGTCTAACGCAAGGAAGGTTGAGGCA	Eukaryota	Alveolata	Dinoflagellata	Dinophyceae	Dinophyceae_X	Tovelliaceae	Woloszynskia	Woloszynskia_halophila	mixotrophy	mixotrophs
ASV00496	GGGAAACTTACCAGGTCCAGACATAGTGAGGATTGACAGATTGATAGCTCTTTCTTGATTCTATGGGTGGTGGTGCATGGCCGTTCTTAGTTGGTGGAGTGATTTGTCTGGTTAATTCCGTTAACGAACGAGACCTTAACCTGCTAACTAGTTACGCGTAACTTCGGCTACGTGGGCAGCTTCTTAGAGGGACTTTGTGTGTCTAGCGCAAGGAAGTTTGAGGCA	Eukaryota	Alveolata	Dinoflagellata	Dinophyceae
ASV00497	GGAAAACTCACCAGGTCCAGACGCAGTTAGGATTGACAGATTGATAGCTCTTTCTTGATTCTACGGGTGGTGGTGCATGGCCGTTCTTAGTTCGTGGAGTGATTTGTCTGGTTAATTCCGTTAACGAACGAGACCTTAACCTACTAACTAGTTTTGTTCACGTCTGTGAGCAAAATCTTCTTAGAGGGACTTTTTGTGTTAACAAAAGGAAGTTTGAGGCA	Eukaryota	Alveolata	Ciliophora						bacterivory	heterotrophs
ASV00498	GGGAAACTTACCAGGTCCAGACATAGTAAGGATTGACAGATTGATAGCTCTTTCTTGATTCTATGGGTGGTGGTGCATGGCCGTTCTTAGTTGGTGGAGTGATTTGTCTGGTTAATTCCGTTAACGAACGAGACCTTAACCTGCTAAATAGTTACACCTAACCTCGGTTAAGTGGGCAACTTCTTAGAGGGACTTTGTGTGTCTAACGCAAGGAAGTTTGAGGCA	Eukaryota	Alveolata	Dinoflagellata	Dinophyceae	Peridiniales	Thoracosphaeraceae
ASV00499	GGAAAACTCACCAGGTCCAGACATGGGAAGGATTGACAGATTGATAGCTCTTTCTTGATTCTATGGGTGGTGGTGCATGGCCGTTCTTAGTTGGTGGAGTGATTTGTCTGGTTAATTCCGTTAACGAACGAGACCTTAACCTGCTAAATAGTTACTGGTAATCTATTACCGGTGAACTTCTTAGAGGGACTTCGTGATTCAAACACGAGGAAGTTTGAGGCA	Eukaryota	Alveolata
ASV00500	GGAAAACTTACCAGGTCCGGACATAGTGAGGATTGACAGATTGAAGATCTTTCTTGATTCTATGGGTGGTGGTGCATGGCCGTTCTTAGTTGGTGGAGTGATTTGTCTGGTTAATTCCGTTAACGAACGAGACCTCTACCTGCTAAATAGCTCGCAGATGCTCATGTATCTGTGTCAGACTTCTTAGAGGGACTATCCGTTAGTATCGGTGTGGAAGTTGGAGGCA	Eukaryota	Rhizaria	Cercozoa	Filosa-Imbricatea	Thaumatomonadida	Peregriniidae	Peregrinia	Peregrinia_sp.	heterotrophy	heterotrophs
ASV00501	GGGAAACTTACCAGGTCCAGACATAGTGAGGATTGACAGATTGAGAGCTCTTTCTTGATTCTATGGGTGGTGGTGCATGGCCGTTCTTAGTTGGTGGAGTGATTTGTCTGGTTAATTCCGTTAACGAACGAGACCCCCGCCTGCTAAATAGTCACATGAATGCCTAGCATTGATGTTGGCTTCTTAGAGGGACTTTCGGTGACTAATCGAAGGAAGTTGGGGGCA	Eukaryota	Stramenopiles	Ochrophyta	Chrysophyceae	Chrysophyceae_X	Chrysophyceae_Clade-C			photoautotrophy	phototrophs
ASV00502	GGAAAACTTACCAGGTCCAGACATAGTGAGGATTGACAGGTTGAAGATCTTTCTTGATTCTATGGGTGGTGGTGCATGGCCGTTCTTAGTTGGTGGATTGATCTGTCTGGTTAATTCCGATAACGAACGAGACCTCAGCCTGCTAAATAGCAGACGCCGGCTTGCCGGTGGCAATTGCTTCTTAGAGGGACTATTGGTGTGTAGCCAATGGAAGATTGAGGCA	Eukaryota	Rhizaria	Cercozoa	Novel-clade-10-12	Novel-clade-10	Novel-clade-10_X	Novel-clade-10_XX	Novel-clade-10_XX_sp.	heterotrophy	heterotrophs
ASV00503	GGGAAACTCACCAGGTCCAGACATAGTGAGGATTGACAGATTGATAGCTCTTTCTTGATTCTATGGGTGGTGGTGCATGGCCGTTCTTAGTTGGTGGAGTGATTTGTCTGGTTAATTCCGATAACGAACGAGACCTCCGCCTGCTAAATAGAAGCGCCTGTCTAGGCAGGCTCTTCTTCTTAGAGGGACAATGTATGTTTAATACATGGAAGTTGGAGGCA	Eukaryota	Stramenopiles	Opalozoa	Bicoecea	Pseudodendromonadales	Pseudodendromonadales_X	Pseudodendromonadales_XX	Pseudodendromonadales_XX_sp.	bacterivory	heterotrophs
ASV00504	GGAAAACTCACCAGGTCCGGACATACGTAGGATTGACAGATTGAGAGCTCTTTCATGATTGTGTGGGTGGTGGTGCATGGCCGTTCTTAGTTGGTGGATTGATTTGTCTGGTTAATTCCGATAACGAGCGAGACCTCCACCGGTGTGTTTCGGGGGGTGACTCGTCATCCTTTCTTGAAACACCGGGACTGTATGCGGTTAGCATACGGAAGTTGGAGGCA	Eukaryota	Opisthokonta
ASV00505	GGGAAACTTACCAGGTCAAGACATGGGTGGGATTGACAGATTGAGAGCTCTTTCTTGATTCTATGGGTGGTGGTGCATGGCCGTTCTTAGTTGGTGGAGTGATTTGTCTGGTTAATTCCGTTAACGAACGAGACCTTAACCTGCTAACTAGTTGCCTTATGCACAATGAGGTTAACTTCTTAGAGGGACTATACGTTCAAGCGTATGGAAGTTTGAGGCA	Eukaryota	Alveolata	Ciliophora	CONThreeP	CONThreeP_X	CONThreeP_XX			bacterivory	heterotrophs
ASV00506	GGGAAACTTACCAGGTCAAAACATGGTTGGGATTGACAGATTGAGAGCTCTTTCTTGATTCTATGGGTGGTGGTGCATGGCCGTTCTTAGTTGGTGGAGTGATTTGTCTGGTTAATTCCGTTAACGAACGAGACCTTAACCTGCTAACTAGGCGTTGAATGGATAATTCAATAGCCTTCTTAGAGGGACTATGCGTTCAAGCGCATGGAAGTTTGAGGCA	Eukaryota	Alveolata	Ciliophora	CONTH_4	CONTH_4_X	CONTH_4_XX	CONTH_4_XXX	CONTH_4_XXX_sp.	bacterivory	heterotrophs
ASV00507	GGGAAACTTACCAGGTCCAGACATAGTGAGGATTGACAGATTGAGAGCTCTTTCTTGATTCTATGGGTGGTGGTGCATGGCCGTTCTTAGTTGGTGGAGTGATTTGTCTGGTTAATTCCGTTAACGAACGAGACCCCCGCCTGCTAAATAGTTGGGCTAATGCTTAGCATTGGTTACAGCTTCTTAGAGGGACTTTCGGTGACTAACCGAAGGAAGTTGGGGGCA	Eukaryota	Stramenopiles	Ochrophyta	Chrysophyceae	Chrysophyceae_X				photoautotrophy	phototrophs
ASV00508	GGAAAACTTACCAGGTCCAGACACGGGGATGATAAACAGATTGAGAGCTCTTTTTTGATTCTGTGGGTGGTGGTGCATGGCCGTTCTTAGTTGGTGGGTTGCCTTGTCAGGTTGATTCCGGTAACGAACGAGACCTCAGCCTGCTAAATAGTCACGTGTCCTTTTTGGACACGCCTGACTTCTTAGAGGGACTATTGTCGTTTAGGCAATGGAAGTGTGAGGCA	Eukaryota	Archaeplastida	Chlorophyta	Chlorophyceae	Chlamydomonadales	Chlamydomonadales_X	Chlamydomonas		photoautotrophy	phototrophs
ASV00509	GGGAAACTTACCAGGTCCAGACACAGGGAGGATTGACAGATTGAAGTTCTTTCTTGATTCTGTGGGTGGTGGTGCATGGCCGTTCTTAGTTGGTGGAGTGATTTGTCTGGTTAATTCCGTTAACGAACGAGACCTCGACCTGCTAAATAGTACGCGCTCCTCCCGGAGTTGTTCGTGCTTCTTAGAGGGACTGTCGGATTTTAGCCGAAGGAAGTTCGAGGCA	Eukaryota	Rhizaria	Cercozoa	Filosa-Sarcomonadea	Cercomonadida	Paracercomonadidae	Paracercomonas	Paracercomonas_sp.	bacterivory	heterotrophs
ASV00510	GGAAAACTCACCAGGTCCAGACATGGGAAGGATTGACAGATTGATAGCTCTTTCTTGATTCTATGGGTGGTGGTGCATGGCCGTTCTTAGTTGGTGGAGTGATTTGTCTGGTTAATTCCGTTAACGAACGAGACCTTAACCTGCTAAATAGTTGCTGGTAATATATTATCAGTGAACTTCTTAGAGGGACTTCGTGATTCAAACACGAGGAAGTTTGAGGCA	Eukaryota	Alveolata
ASV00511	GGAAAACTTACCAGGTCCAGACATAGTGAGGATTGACAGATTGAGAGCTCTTTCTTGATTCTATGGGTGGTGGTGCATGGCCGTTCTTAGTTGGTGGAGTGATTTGTCTGGTTAATTCCGTTAACGAACGAGACCCCCGCCTGCTAAATAGTTAGGTCAATGCTTAGCATTGATTGTAGCTTCTTAGAGGGACTTTCGGTGACTAACCGAAGGAAGTTGGGGGCA	Eukaryota	Stramenopiles	Ochrophyta						photoautotrophy	phototrophs
ASV00512	GGAAAACTTACCAGGTCCAGACATAGTGAGGATTGACAGATTGATAGCTCTTTCTTGATTCTATGGGTGGTGGTGCATGGCCGTTCTTAGTTGGTGGAGTGATTTGTCTGGTTAATTCCGTTAACGAACGAGACCTTAGCCTACTAACTAGTCGACTCCGATCACCGATCGGGTCGGACTTCTTAGAGGGACTTTGTGGTTTAACCACAAGGAAGTTTGAGGCA	Eukaryota	Alveolata	Ciliophora	Spirotrichea	Hypotrichia	Hypotrichia_X	Hypotrichia_XX	Hypotrichia_XX_sp.	bacterivory	heterotrophs
ASV00513	GGGAAACTTACCAGGTCCAGACATAGTCAGGATGGACAGATTGAAAGCTCTTTCTTGATCCTATGGGTGGTGGTGCATGGCCGTTCTTAGTTGGTGGAGTGATTTGTCTGGTTAATTCCGTTAACGAACGAGACCTCAGCCTGCTAACTAGCTATCTCTATCTCGATAGAGAGCAAGCTTCTTAGAGGGACTATTCGTGTGCAACGAACGGAAGTTTGAGGCA	Eukaryota	Hacrobia	Cryptophyta	Cryptophyceae	Cryptomonadales	Cryptomonadales_X	Cryptomonas	Cryptomonas_ozolini	mixotrophy	mixotrophs
ASV00514	GGAAAACTTACCAGGTCCAGACACGAGGATGATTAACAGATTGAGAGCTCTTTTTTGATTTTGTGGGTGGTGGTGCATGGCCGTTCTTAGTTGGTGGGTTGCCTTGTCAGGTTGATTCCGGTAACGAACGAGACCTCAGCCTGCTAAATAGTCACGTTTCCTTTCTGGAGACGTCTGACTTCTTAGAGGGACTATTGTCGTTTAGGCAATGGAAGTGTGAGGCA	Eukaryota	Archaeplastida	Chlorophyta	Chlorophyceae	Chlamydomonadales	Chlamydomonadales_X	Chlamydomonas	Chlamydomonas_acidophila	photoautotrophy	phototrophs
ASV00515	GGAAAACTCACCAGGTCCGGACATAGTAAGGATTGACAGATTGAGAGCTCTTTCTTGATTCTATGGGTGGTGGTGCATGGCCGTTCTTAGTTGGTGGAGTGATTTGTCTGGTTAATTCCGTTAACGAACGAGACCTTAACCTGCTAAATAGGCGCGGGGACGCGAGTTTCTGGCGGCTTCTTAGAGGGACTAAGCACGTTTAGTGCTTGGAAGTTTGAGGCA	Eukaryota	Opisthokonta
ASV00517	GGGAAACTTACCAGGTCCAGACATAGTGAGGATTGACAGATTGATAGCTCTTTCTTGATTCTATGGGTGGTGGTGCATGGCCGTTCTTAGTTGGTGGAGTGATTTGTCTGGTTAATTCCGTTAACGAACGAGACCCCCGCCTGCTAAATAGTTGTGCCAATGCTTCGCATTGGTTTCAGCTTCTTAGAGGGACTTTCGGTGACTAACCGAAGGAAGTTGGGGGCA	Eukaryota	Stramenopiles	Ochrophyta	Chrysophyceae	Chrysophyceae_X	Chrysophyceae_Clade-B2	Chrysosphaerella		photoautotrophy	phototrophs
ASV00518	GGGAAACTTACCAGGTCAAGACATGGGTGGGATTGACAGATTGAGAGCTCTTTCTTGATTCTATGGGTGGTGGTGCATGGCCGTTCTTAGTTGGTGGAGTGATTTGTCTGGTTAATTCCGTTAACGAACGAGACCTTAACCTGCTAACTAGTTGCCTGATGAATAATTGGGTTAACTTCTTAGAGGGACTATACGTTCAAGCGTATGGAAGTTTGAGGCA	Eukaryota	Alveolata	Ciliophora	CONThreeP	CONThreeP_X				bacterivory	heterotrophs
ASV00519	GGGAAACTTACCAGGTCCAGACATAGTGAGGATTGACAGATTGAGAGCTCTTTCTTGATTCTATGGGTGGTGGTGCATGGCCGTTCTTAGTTGGTGGAGTGATTTGTCTGGTTAATTCCGTTAACGAACGAGACCCCCGCCTGCTAAATAGTTGTGTGAATGCCTAGCATTCTCGTCAGCTTCTTAGAGGGACTTTTGGTGATCAACCAAAGGAAGTTGGGGGCA	Eukaryota	Stramenopiles	Ochrophyta	Chrysophyceae	Chrysophyceae_X				photoautotrophy	phototrophs
ASV00520	GGGAAACTTACCAGGTCCAGACATAGTAAGGATTGACAGATTGATAGCTCTTTCTTGATTCTATGGGTGGTGGTGCATGGCCGTTCTTAGTTGGTGGAGTGATTTGTCTGGTTAATTCCGATAACGAACGAGACCTTAACCTGCTAACTAGTCTTGCTCATTTCATGAGCACTGTACTTCTTAGAGGGACTATGTGTCGAAAAGCACATGGAAGTTTGAGGCA	Eukaryota	Alveolata	Ciliophora	Litostomatea	Litostomatea_X	Litostomatea_XX			bacterivory	heterotrophs
ASV00521	GGGAAACTTACCAGGTCCAGACATAGTAAGGATTGACAGATTGAGAGCTCTTTCTTGATTCTATGGGTGGTGGTGCATGGCCGTTCTTAGTTGGTGGAGTGATTTGTCTGGTTAATTCCGTTAACGAACGAGACCTCCGCGTGCTAAATAGTTTCAATTGCTCATTGAGCAGTTTGAAACTTCTTAGAGGGACTTTTGGCGATTAGCCAAAGGAAGTTGGAGGCA	Eukaryota	Stramenopiles	Pseudofungi	Oomycota	Oomycota_X	Haptoglossales	Haptoglossa	Haptoglossa_sp.	heterotrophy, parasitism	heterotrophs, parasites
ASV00522	GGAAAACTCACCAGGTCCAGACATGGGAAGGATTGACAGATTGATAGCTCTTTCTTGATTCTATGGGTGGTGGTGCATGGCCGTTCTTAGTTGGTGGAGTGATTTGTCTGGTTAATTCCGTTAACGAACGAGACCTTAGCCTGCTAAATAGTTGTACGTAACTTCGGTTATGTTTCAGCTTCTTAGAGGGACTTCGTGTGTTTAACACGAGGAAGTTTGAGGCA	Eukaryota	Alveolata
ASV00523	GGGAAACTTACCAGGTCCAGACATAGTCAGGATGGACAGATTGAAAGCTCTTTCTTGATTCTATGGGTGGTGGTGCATGGCCGTTCTTAGTTGGTGGAGTGATTTGTCTGGTTAATTCCGTTAACGAACGAGACCTCAGCCTGCTAACTAGCTATGCTCTTCTTTGAAGGGTAGCCAGCTTCTTAGAGGGACTATTCGTGTTCAACGAATGGAAGTTTGAGGCA	Eukaryota	Hacrobia	Cryptophyta	Cryptophyceae	Cryptomonadales	Cryptomonadales_X	Cryptomonas		mixotrophy	mixotrophs
ASV00524	GGGAAACTTACCAGGTCAAAACATGGTTGGGATTGACAGATTGAGAGCTCTTTCTTGATTCTATGGGTGGTGGTGCATGGCCGTTCTTAGTTGGTGGAGTGATTTGTCTGGTTAATTCCGTTAACGAACGAGACCTTAACCTGCTAACTAGGCGTGTAATGGATAATTACATTGCCTTCTTAGAGGGACTATGCGTTCAAGCGCATGGAAGTTTGAGGCA	Eukaryota	Alveolata	Ciliophora	CONTH_4	CONTH_4_X	CONTH_4_XX	CONTH_4_XXX	CONTH_4_XXX_sp.	bacterivory	heterotrophs
ASV00525	GGAAAACTTACCAGGTCCAGACATAGTGAGGATTGACAGATTGAGAGCTCTTTCTTGATTCTATGGGTGGTGGTGCATGGCCGTTCTTAGTTGGTGGAGTGATTTGTCTGGTTAATTCCGTTAACGAACGAGACCCCCGCCTGCTAAATAGTCCGGTGAATGAGTTTTCATTGACCTGGTCTTCTTAGAGGGACTTTCGGTGACTAACCGAAGGAAGTTGGGGGCA	Eukaryota	Stramenopiles	Ochrophyta	Bacillariophyta	Bacillariophyta_X	Radial-centric-basal-Coscinodiscophyceae	Aulacoseira	Aulacoseira_ambigua	photoautotrophy	phototrophs
ASV00526	GGAAAACTCACCAGGTCCAGACATAGTAAGGATTGACAGATTGATAGCTCTTTCTTGATTCTATGGGTGGTGGTGCATGGCCGTTCTTAGTTGGTGGAGTGATTTGTCTGGTTAATTCCGTTAACGAACGAGACCTTAACCTGCTAAATAGTAACACAAAGCTCCGGCTTCGTGGTATACTTCTTAGAGGGACTTTGTGTGTCTAACACAAGGAAGTTTGAGGCA	Eukaryota	Alveolata	Apicomplexa	Colpodellidea	Colpodellida	Chrompodellids_CHR1_XX	Chrompodellids_CHR1_XXX	Chrompodellids_CHR1_XXX_sp.	cytotrophy	heterotrophs
ASV00527	GGAAAACTCACCAGGTCCGGACATGCGTAGGATTGACAGATTGAGAGCTCTTTCATGATTGTGTGGGTGGTGGTGCATGGCCGTTCTTAGTTGGTGGATTGATTTGTCTGGTTAATTCCGATAACGAGCGAGACCTCCACTGGTGTCTGTTGGGCTGCCAAGCGATTGGGGGCTGCGACACACTGGGACTGCACACGGTTAGTGTGCGGAAGTTGGAGGCA	Eukaryota
ASV00529	GGGAAACTTACCAGGTCCAGACATAGTGAGGATTGACAGATTGAGAGCTCTTTCTTGATTCTATGGGTGGTGGTGCATGGCCGTTCTTAGTTGGTGGAGTGATTTGTCTGGTTAATTCCGTTAACGAACGAGACCCCCGCCTGCTAAATAGTCATATGAATGCTTAGCATTGATGTTGGCTTCTTAGAGGGACTTTTGGTGACTAACCAAAGGAAGTTGGGGGCA	Eukaryota	Stramenopiles	Ochrophyta	Synurophyceae	Synurales	Synurales_X	Mallomonas	Mallomonas_akrokomos	photoautotrophy	phototrophs
ASV00532	GGAAACCTTACTAGGGTATGACATTAGTATGATTGACAGATTACTTGATCTTTCTTGATTTGGTGGGTGGTGGTGCATGGCCGATCTTAGTTGGTGGGGTGACCCGTCTGGTTAATTTCGATAACGAACGAGATCCGAGCTGTTTAGTTGGCCTGCTCCGCTTTGCGGTGTAGTGTCTCCTATATGGACTGTCAGTTTGAGGCTGAAGGAAGTTTCGGGCT	Eukaryota	Alveolata	Apicomplexa	Gregarinomorphea	Eugregarinorida	Eugregarinorida_EUG3	Eugregarinorida_EUG3_X	Eugregarinorida_EUG3_X_sp.	parasitism, commensalism	parasites
ASV00533	GGGAAACTTACCAGGTCCAGACATAGTTAGGATTGACAGATTGATAGCTCTTTCTTGATTCTATGGGTGGTGGTGCATGGCCGTTCTTAGTTGGTGGAGTGATTTGTCTGGTTAATTCCGTTAACGAACGAGACCTTAACCTGCTAAATAGTTACATGTAGCTTCGGTTACATGGGCAACTTCTTAGAGGGACTTTGCGTGTCTAACGCAAGGAAGTTTGAGGCA	Eukaryota	Alveolata	Dinoflagellata	Dinophyceae	Suessiales
ASV00534	GGGAAACTCACCAGGTCCAGACATGGGAAGGATTGACAGATTGAGAGCTCTTTCTTGATTCTATGGGTGGTGGTGCATGGCCGTTCTTAGTTGGTGGAGTGATTTGTCTGGTTAATTCCGTTAACGAACGAGACCTCAGCCTGCTAACTAGTCACAGTAGTATTCACTGCTGGCCGGCTTCTTAGAGGGACTGATCGAGTTTATCGATCGGAAGTTTGAGGCA	Eukaryota	Hacrobia	Cryptophyta	Cryptophyceae	Cryptophyceae_X				mixotrophy, bacterivory	heterotrophs, mixotrophs
ASV00535	GGGAAACTTACCAGGTCCAGACATAGTGAGGATTGACAGATTGATAGCTCTTTCTTGATTCTATGGGTGGTGGTGCATGGCCGTTCTTAGTTGGTGGAGTGATTTGTCTGGTTAATTCCGTTAACGAACGAGACCCCCGCCTGCTAAATAGTTGTGTCAATGCTTTGCATTGGCGTCAGCTTCTTAGAGGGACTTTCGGTGACTAACCGAAGGAAGTTGGGGGCA	Eukaryota	Stramenopiles	Ochrophyta	Chrysophyceae	Chrysophyceae_X	Chrysophyceae_Clade-B2	Chrysosphaerella	Chrysosphaerella_sp.	photoautotrophy	phototrophs
ASV00537	GGAAAACTTACCAGGTCCAGACATAGTGAGGATTGACAGATTGAGAGCTCTTTCTTGATTCTATGGGTGGTGGTGCATGGCCGTTCTTAGTTGGTGGGTTGCCTTGTCAGGTTGATTCCGGTAACGAACGAGACCTCAGCCTGCTAACTAGTCACGCGTGCTCCGGCACGCGGCGGACTTCTTAGAGGGACTATTGGCGATTAGCCAGTGGAAGCATGAGGCA	Eukaryota	Archaeplastida	Chlorophyta	Trebouxiophyceae	Chlorellales	Chlorellales_X	Nannochloris	Nannochloris_sp.	photoautotrophy	phototrophs
ASV00538	GGGAAACTTACCAGGTCCAGACATAGTGAGGATTGACAGATTGATAGCTCTTTCTTGATTCTATGGGTGGTGGTGCATGGCCGTTCTTAGTTGGTGGAGTGATTTGTCTGGTTAATTCCGTTAACGAACGAGACCCCCGCCTGCTAAATAGTTATATTAATACATAGTATTAGTGTTAGCTTCTTAGAGGGACTTTCGGTGACTAATCGAAGGAAGTTGGGGGCA	Eukaryota	Stramenopiles	Ochrophyta	Chrysophyceae	Chrysophyceae_X	Chrysophyceae_Clade-B1	Chrysophyceae_Clade-B1_X	Chrysophyceae_Clade-B1_X_sp.	photoautotrophy	phototrophs
ASV00539	GGGAAACTTACCAGGTCCAGACATAGTAAGGATTGACAGATTGAGAGCTCTTTCTTGATTCTATGGGTGGTGGTGCATGGCCGTTCTTAGTTGGTGGAGTGATTTGTCTGGTTAATTCCGTTAACGAACGAGACCTCCGCATGCTAAATAGTCTCGCTTACAATTTTTTGTAGGTTTTGAGACTTCTTAGAGGGACTTTTGGGTAATCAAACCAAAGGAAGTTGGAGGCA	Eukaryota	Stramenopiles	Pseudofungi	Oomycota	Oomycota_X	Peronosporales	Peronosporales_X	Peronosporales_X_sp.	saprotrophy or parasitism	heterotrophs, parasites
ASV00540	GAGAAACTTACCAGGTCCAGACATAAAAAGGATTGACAGATTGAGAGCTCTTTCTTGATTCTATGGGTGGTGGTGCATGGCCGTTCTTAGTTGGTGGAGTGATTTGTCTGGTTAATTCCGTTAACGAACGAGACCTCAGCCTGCTAAATAGTCACGCCGATGCTGCATCGGTGGCTGTACTTCTTAGAGGGACTATCGGCGTTTAGCCGGTGGAAGTTTGAGGCA	Eukaryota	Archaeplastida	Chlorophyta	Mamiellophyceae	Monomastigales	Monomastigaceae	Monomastix	Monomastix_minuta	photoautotrophy	phototrophs
ASV00541	GGGAAACTTACCAGGTCCAGACATAGTAAGGATTGACAGATTGAGAGCTCTTTCTTGATTCTATGGGTGGTGGTGCATGGCCGTTCTTAGTTGGTGGAGTGATTTGTCTGGTTAATTCCGTTAACGAACGAGACCTCAGCCTGCTAAATAGTCACTCGATTTCTGAAATCGTGGCCGACTTCTTAGAGGGACTATGTGCGATTAGCACATGGAAGTTTGAGGCA	Eukaryota	Archaeplastida	Chlorophyta	Mamiellophyceae	Dolichomastigales	Crustomastigaceae	Crustomastigaceae-AB	Crustomastigaceae-AB_sp.	photoautotrophy	phototrophs
ASV00542	GGGAAACTTACCAGGTCCAGACATAGTGAGGATTGACAGATTGAGAGCTCTTTCTTGATTCTATGGGTGGTGGTGCATGGCCGTTCTTAGTTGGTGGAGTGATTTGTCTGGTTAATTCCGTTAACGAACGAGACCCCCGCCTGCTAAATAGTCGGGCGAATGCTTAGCATTGGCTACGGCTTCTTAGAGGGACTTTCGGTGACTAACCGAAGGAAGTTGGGGGCA	Eukaryota	Stramenopiles	Ochrophyta	Chrysophyceae	Chrysophyceae_X	Chrysophyceae_Clade-E	Chrysophyceae_Clade-E_X	Chrysophyceae_Clade-E_X_sp.	photoautotrophy	phototrophs
ASV00543	GAGAAACTTACCAGGTCCAGACATAGTAAGGATTGACAGATTGAGAGCTCTTTCTTGATTCTATGGGTGGTGGTGCATGGCCGTTCTTAGTTGGTGGAGTGATTTGTCTGGTTAATTCCGTTAACGAACGAGACCTCAGCCTGCTAAATAGTCACGCTGATGCTGCATCGGCGGCCGACTTCTTAGAGGGACTATCGGCGTTTAGCCGGTGGAAGTTTGAGGCA	Eukaryota	Archaeplastida	Chlorophyta	Mamiellophyceae	Monomastigales	Monomastigaceae	Monomastigaceae-A	Monomastigaceae-A_sp.	photoautotrophy	phototrophs
ASV00545	GGGAAACTTACCAGGTCAAGACATGGGTGGGATTGACAGATTGAGAGCTCTTTCTTGATTCTATGGGTGGTGGTGCATGGCCGTTCTTAGTTGGTGGAGTGATTTGTCTGGTTAATTCCGTTAACGAACGAGACCTTAACCTGCTAACTAGTCGCAATATGAAATATATTGTTGGCTTCTTAGAGGGACTATACGTTCAAGCGTATGGAAGTTTGAGGCA	Eukaryota	Alveolata	Ciliophora	CONThreeP	CONThreeP_X				bacterivory	heterotrophs
ASV00546	GGGAAACTTACCAGGTCAAGACATGGGTGGGATTGACAGATTGAGAGCTCTTTCTTGATTCTATGGGTGGTGGTGCATGGCCGTTCTTAGTTGGTGGAGTGATTTGTCTGGTTAATTCCGTTAACGAACGAGACCTTAACCTGCTAACTAGTTGTGCTATGAACAATGGTACTAACTTCTTAGAGGGACTATACGTTCAAGCGTATGGAAGTTTGAGGCA	Eukaryota	Alveolata	Ciliophora	CONThreeP	CONThreeP_X	CONThreeP_XX	Askenasia	Askenasia_sp.	bacterivory	heterotrophs
ASV00547	GGAAACTCATCAGGGCAAGAAGATTTTAGGATTGACAGATTGAGAGTTCTTTCTTGATTGGTCTAGTGGTGGTGCATGGCCGTTCTTAGTTGGTGGAGTGATTTGTCTGGTTAATTCCGTTAACGAACGAGACCTTAACCTGCTAACTAGTACTCTGATGACAAATCAGAGTTACTTCTTAGAGGGACTATGTGATGTAATCACATGGAAGTTTGAGGCA	Eukaryota	Alveolata	Ciliophora	Oligohymenophorea	Peritrichia_2	Sessilida			bacterivory	heterotrophs
ASV00548	CGAAAACTCACCAGGTCCAGACATAGTAAGGATTGACAGATTGAGAGCTCTTTCTTGATTCTATGGGTGGTGGTGCATGGCCGTTCTTAGTTGGTGGGGTGACCTGTCTGGTTAATTCCGATAACGAACGAGATTTCGCCTCCTAAATAGTTGCAGCAAGCATTTGTTTGCTATGGCAACTTCTTAGGAGGACTACTGGTTTCTAACCAGAGGAGGCTTGAAGCA	Eukaryota	Opisthokonta
ASV00549	GGGAAACTTACCAGGTCCAGACATAGTGAGGATTGACAGATTGAGAGCTCTTTCTTGATTCTATGGGTGGTGGTGCATGGCCGTTCTTAGTTGGTGGAGTGATTTGTCTGGTTAATTCCGTTAACGAACGAGACCCCCGCCTGCTAAATAGTTGAACGAATTCCTAGTGAATTGGTTACAGCTTCTTAGAGGGACTTTCGGTGACTAACCGAAGGAAGTTGGGGGCA	Eukaryota	Stramenopiles	Ochrophyta						photoautotrophy	phototrophs
ASV00550	GGGAAACTTACCAGGTCCAGACATAGTAAGGATTGACAGATTGAGAGCTCTTTCTTGATTCTATGGGTGGTGGTGCATGGCCGTTCTTAGTTGGTGGAGTGATTTGTCTGGTTAATTCCGTTAACGAACGAGACCCCCGCCTGCTAAATAGCGCCGGGAATGCTCCGCATTGCCGCGCGCTTCTTAGAGGGACTGTGTATGACTAATACACTGAAGTTGGGGGCA	Eukaryota	Stramenopiles	Ochrophyta	Dictyochophyceae	Dictyochophyceae_X	Pedinellales	Pedinellales_X	Pedinellales_X_sp.	photoautotrophy	phototrophs
ASV00551	GGAAAACTCACCAGGTCCAGACATAGTAAGGATTGACAGATTGATAGCTCTTTCTTGATTCTATGGGTGGTGGTGCATGGCCGTTCTTAGTTGGTGGAGTGATTTGTCTGGTTAATTCCGTTAACGAACGAGACCTTAACCTGCTAAATAGTAGCACGAAGCTTATGCTTCATGATTTACTTCTTAGAGGGACTTTACGTGTCTAACGTAAGGAAGTTTGAGGCA	Eukaryota	Alveolata	Dinoflagellata	Dinophyceae
ASV00552	GGAAAACTCACCAGGTCCAGACATGGGAAGGATTGACAGATTGATAGCTCTTTCTTGATTCTATGGGTGGTGGTGCATGGCCGTTCTTAGTTGGTGGAGTGATTTGTCTGGTTAATTCCGTTAACGAACGAGACCTTAGCCTGCTAAATAGTTGGTGCTAACCTAGGTTAGTTCTCAGCTTCTTAGAGGGACTTCGTGTGTTTAACACGAGGAAGTTTGAGGCA	Eukaryota	Alveolata	Apicomplexa	Coccidiomorphea	Eimeriida	Eimeriidae	Goussia1		parasitism, commensalism	parasites
ASV00553	GGGAAACTTACCAGGTCCAGACATAGTGAGGATTGACAGATTGAGAGCTCTTTCTTGATTCTATGGGTGGTGGTGCATGGCCGTTCTTAGTTGGTGGAGTGATTTGTCTGGTTAATTCCGTTAACGAACGAGACCCCCGCCTGCTAACTAGTCGTGCGAATGCTTAGCATTGGCGTCGGCTTCTTAGAGGGACTTTCGGTGACTAACCGAAGGAAGTTGGGGGCA	Eukaryota	Stramenopiles	Ochrophyta	Chrysophyceae	Chrysophyceae_X				photoautotrophy	phototrophs
ASV00554	GGGAAACTTACCAGGTCCAGACATAGTGAGGATTGACAGATTGATAGCTTTTTCTTGATTCTATGGGTGGTGGTGCATGGCCGTTCTTAGTTGGTGGAGTGATTTGTCTGGTTAATTCCGTTAACGAACGAGACCCCCGCCTGCTAATTAGTGCAAGTAATACTTCGTATTGGTCTGTACTACTTAGAGGGACTTTTGGTGACTAACCAAAGGAAGTTGGGGGCA	Eukaryota	Stramenopiles	Ochrophyta	Chrysophyceae	Chrysophyceae_X				photoautotrophy	phototrophs
ASV00555	GGGAAACTTACCAGGTCCAGACATAGTGAGGATTGACAGATTGATAGCTCTTTCTTGATTCTATGGGTGGTGGTGCATGGCCGTTCTTAGTTGGTGGAGTGATTTGTCTGGTTAATTCCGTTAACGAACGAGACCTTAGCCTGCTAAATAGTCGCTGCAATCATGATTGTCCGCGACTTCTTAGAGGGACTTTGTAAGCAAATACAAGGAAGTTTGAGGCA	Eukaryota	Alveolata	Ciliophora	Spirotrichea	Choreotrichida				bacterivory	heterotrophs
ASV00556	GGAAAACTCACCAGGTCCAGACATGGGAAGGATTGACAGATTGATAGCTCTTTCTTGATTCTATGGGTGGTGGTGCATGGCCGTTCTTAGTTGGTGGAGTGATTTGTCTGGTTAATTCCGTTAACGAACGAGACCTTAACCTGCTAAATAGTTGCCAGTAATTTATTATTGGTGAACTTCTTAGAGGGACTTCGTGATTCAAACACGAGGAAGTTTGAGGCA	Eukaryota	Alveolata	Dinoflagellata	Dinophyceae	Prorocentrales	Prorocentraceae	Prorocentrum	Prorocentrum_sp.	mixotrophy	mixotrophs
ASV00557	GGAAAACTTACCAGGTCCGGACATAGTAAGGATTGACAGATTGAAGATCTTTCTTGATTCTATGGATGGTGGTGCATGGCCGTTCTTAGTTGGTGGAGTGATTTGTCTGGTTAATTCCGTTAACGAACGAGACCTCAGCCTACTAATTAGGTTTAGCAACTGCCAATTGCGAAAACTTCTTAGAGGGACTATTGGTGATTAGCCAATGGAGGTATGAGGCA	Eukaryota	Rhizaria	Cercozoa	Endomyxa	Vampyrellida	Vampyrellidae	Vampyrella	Vampyrella_sp.	mycotrophy or phycotrophy	heterotrophs
ASV00558	GGGAAACTTACCAGGTCCAGACATAGTGAGGATTGACAGATTGATAGCTCTTTCTTGATTCTATGGGTGGTGGTGCATGGCCGTTCTTAGTTGGTGGAGTGATTTGTCTGGTTAATTCCGTTAACGAACGAGACCCCCGCCTGCTAAATAGTTGTATCAATGCTTTGCATTGGTGTCAGCTTCTTAGAGGGACTTTCGGTGACTAACCGAAGGAAGTTGGGGGCA	Eukaryota	Stramenopiles	Ochrophyta	Chrysophyceae	Chrysophyceae_X	Chrysophyceae_Clade-B2			photoautotrophy	phototrophs
ASV00559	GGGAAACTTACCAGGTCCAGACATAGTAAGGATTGACAGATTGAGAGCTCTTTCTTGATTCTATGGGTGGTGGTGCATGGCCGTTCTTAGTTGGTGGAGTGATTTGTCTGGTTAATTCCGTTAACGAACGAGACCCCCGCCTGCTAAATAGTTCTTGGGATGCGTTTGCATCTCCTGACACTTCTTAGAGGGACTTTCGGTGTTTAATCGAAGGAAGTTGGGGGCA	Eukaryota	Stramenopiles	Ochrophyta						photoautotrophy	phototrophs
ASV00560	GGAAAACTCACCAGGTCCAGACATGGGAAGGATTGACAGATTGATAGCTCTTTCTTGATTCTATGGGTGGTGGTGCATGGCCGTTCTTAGTTGGTGGAGTGATTTGTCTGGTTAATTCCGTTAACGAACGAGACCTTATCCTGCTAAATAGTTGCTGGTAATCTAATTATCGGTGAACTTCTTAGAGGGACTTCGTAAATCAAATACGAGGAAGTTTGAGGCA	Eukaryota	Alveolata
ASV00561	GGGAAACTCACCAGGTCCAGACATGGTAAGGATTGACAGATTGACAGCTCTTTCTTGATTCTATGGGTGGTGGTGCATGGCCGTTCTTAGTTGGTGGAGTGATTTGTCTGGTTAATTCCGATAACGAACGAGACCTCCGCCTGCTAAATAGCGCCGCTTGGCTTGCCAGACGCGCGCTTCTTAGAGGGACTTTGGGTGTTTAGCTCAAGGAAGTTGGAGGCA	Eukaryota	Stramenopiles	Opalozoa	Bicoecea	Pseudodendromonadales	Pseudodendromonadales_X			bacterivory	heterotrophs
ASV00564	GGAAAACTCACCAGGTCCGGACATGGTAAGGATTGACAGATTGAGAGCTCTTTCTTGATTCTGTGGGTGGTGGTGCATGGCCGTTCTTAGTTGGTGGAGTGATTTGTCTGGTTAATTCCGATAACGAACGAGACCTTATCTGCATTTTTGGGTGTGCTATGAGAATAGTGTGCTATGTTTTGCGGGACTGACTACGCTTAGTAGTCGGAAGTTTGAGGCA	Eukaryota	Opisthokonta
ASV00565	GGAAAACTTACCAGGTCCAGACATAGTGAGGATTGACAGATTGAAGATCTTTCTTGATTCTATGGGTGGTGGTGCATGGCCGTTCTTAGTTGGTGGATTGATCTGTCTGGTTAATTCCGATAACGAACGAGACCTCAGCCTGCTAAATAGCTGGCGCCGGCTTCGGCCGGTGATACAAGCTTCTTAGAGGGACTATCGGTGTGTAGCCGATGGAAGATTGAGGCA	Eukaryota	Rhizaria	Cercozoa	Novel-clade-10-12	Novel-clade-10	Novel-clade-10_X	Novel-clade-10_XX	Novel-clade-10_XX_sp.	heterotrophy	heterotrophs
ASV00566	GGGAAACTTACCAGGTCCAGACATAGTGAGGATTGACAGATTGAGAGCTCTTTCTTGATTCTATGGGTGGTGGTGCATGGCCGTTCTTAGTTGGTGGAGTGATTTGTCTGGTTAATTCCGTTAACGAACGAGACCCCCGCCTGCTAAATAGTTGGTCTAATGCTTAGCATTGGATTCAGCTTCTTAGAGGGACTTTCGGTGACTAACCGAAGGAAGTTGGGGGCA	Eukaryota	Stramenopiles
ASV00567	GGAAAACTTACCAGGTCCAGACATAGTGAGGATTGACAGATTGATAGCTCTTTCTTGATTCTATGGGTGGTGGTGCATGGCCGTTCTTAGTTGGTGGAGTGATTTGTCTGGTTAATTCCGTTAACGAACGAGACCTTAGCCTACTAACTAGTCGATTCAATTTTGATTGATTCCGACTTCTTAGAGGGACTTTGTGGTACAAACACAAGGAAGTTTGAGGCA	Eukaryota	Alveolata	Ciliophora	Spirotrichea	Hypotrichia	Oxytrichidae			bacterivory	heterotrophs
ASV00569	GGGAAACTCACCAGGTCCAGACATAGAGAGGATTGACAGATTGAGAGCTCTTTCTCGATCCTATGGAAAGTGGTGCATGGCCGTTCTTAGTTGGTGGAGTGATTTGTCTGGTTAATTCCGTTAACGAACGAGACCTCAAGAGAGTGTTTTGTGCTTCCTTGTCAAAGGAATGTCTATCCGCTCTCGACTATCGGTTCTTAAGCCGAAGGAAGGTTGAGGCA	Eukaryota	Opisthokonta	Choanoflagellida	Choanoflagellida_X	Choanoflagellida_XX	Clade-2	Sphaeroeca	Sphaeroeca_leprechaunica	bacterivory	heterotrophs
ASV00570	GGAAAACTTACCAGGTCCAGACACGGGGATGATAAACAGATTGAGAGCTCTTTTTTGATTCTGTGGGTGGTGGTGCATGGCCGTTCTTAGTTGGTGGGTTGCCTTGTCAGGTTGATTCCGGTAACGAACGAGACCTCAGCCTGCTAAATAGTCACGTGTCCTTTTTGGATACGCCTGACTTCTTAGAGGGACTATTGTCGTTTAGGCAATGGAAGTGTGAGGCA	Eukaryota	Archaeplastida	Chlorophyta	Chlorophyceae	Chlamydomonadales	Chlamydomonadales_X	Chlamydomonas	Chlamydomonas_hedleyi	photoautotrophy	phototrophs
ASV00571	GGGAAACTTACCAGGTCCAGACATAGTGAGGATTGACAGATTGAGAGCTCTTTCTTGATTCTATGGGTGGTGGTGCATGGCCGTTCTTAGTTGGTGGAGTGATTTGTCTGGTTAATTCCGTTAACGAACGAGACCCCCGCCTGCTAAATAGTTGTGCAAATGCTTAGCATTCGCGTCAGCTTCTTAGAGGGACTTTCGGTGACTAACCGAAGGAAGTTGGGGGCA	Eukaryota	Stramenopiles	Ochrophyta	Chrysophyceae	Chrysophyceae_X	Chrysophyceae_Clade-D	Chrysophyceae_Clade-D_X	Chrysophyceae_Clade-D_X_sp.	photoautotrophy	phototrophs
ASV00572	GGAAAACTTACCAGGTCCAGACATAGTGAGGATTGACAGATTGAGAGCTCTTTCTTGATTCTATGGGTGGTGGTGCATGGCCGTTCTTAGTTGGTGGGTTGCCTTGTCAGGTTGATTCCGGTAACGAACGAGACCTCAGCCTGCTAAATAGTCACGGTTGGCTCGCCAGCCGGCGGACTTCTTAGAGGGACTATTGGCGACTAGCCAATGGAAGCATGAGGCA	Eukaryota	Archaeplastida	Chlorophyta	Trebouxiophyceae	Chlorellales	Chlorellales_X	Micractinium	Micractinium_pusillum	photoautotrophy	phototrophs
ASV00573	GGAAAACTTACCAGGTCCGGACATAGGAAGGATTGACAGATTGAGAGCTCTTTCTTGATTCTATGAGTGGTGGTGCATGGCCGTTCTTAGTTGGTGGAGTGATTTGTCTGGTTAATTCCGTTAACGAACGAGACCTTAGCTTGCTAATTAGATACCTGGATGTTCTGCATCCAAGGAAATATCCATTTTTTTAGCAGGACGATCTGCGATCAGCGGAGGGAGGAATAAGGCA	Eukaryota
ASV00574	GGAAAACTTACCAGGTCCAGACATAGTGAGGATTGACAGATTGAGAGCTCTTTCTTGATTCTATGGGTGGTGGTGCATGGCCGTTCTTAGTTGGTGGAGTGATTTGTCTGGTTAATTCCGTTAACGAACGAGACCCCCGCCTGCTAAATAGTTGGATGAATGCTTTGCATTGATTACAGCTTCTTAGAGGGACTTTTGGTGACTAACCAAAGGAAGTTGGGGGCA	Eukaryota	Stramenopiles	Ochrophyta	Chrysophyceae	Chrysophyceae_X	Chrysophyceae_Clade-E			photoautotrophy	phototrophs
ASV00575	GGGAAACTCACCAGGTCCAGACATAGTAAGGATTGACAGATTGAGAGCTCTTTCTTGATTCTATGGGTGGTGGTGCATGGCCGTTCTTAGTTGGTGGAGTGATTTGTCTGGTTAATTCCGTTAACGAACGAGACCTTAACCTGCTAAATAGTTACGTGATTCTCGAATCACGGGCAACTTCTTAGAGGGACTATCGGCGTTTAGCCGATGGAAGTTTGAGGCA	Eukaryota	Opisthokonta	Choanoflagellida	Choanoflagellatea	Acanthoecida	Stephanoecidae_Group_D	Stephanoecidae_Group_D_X	Stephanoecidae_Group_D_X_sp.	bacterivory	heterotrophs
ASV00576	GGGAAACTTACCAGGTCCAGACATAGTAAGGATTGACAGATTGATAGCTCTTTCTTGATTCTATGGGTGGTGGTGCATGGCCGTTCTTAGTTGGTGGAGTGATTTGTCTGGTTAATTCCGATAACGAACGAGACCTTAACCTGCTAACTAGATATGCTCATTATATGGGTACATTCTTCTTAGAGGGACTATGTGTCGATAAGCGCATGGAAGTTTGAGGCA	Eukaryota	Alveolata	Ciliophora	Litostomatea	Haptoria_4	Didiniidae	Didiniidae_X	Didiniidae_X_sp.	bacterivory	heterotrophs
ASV00578	GGAAAACTTACCAGGTCCGGACATAGTGAGGATTGACAGATTGAAGATCTTTCTTGATTCTATGGGTGGTGGTGCATGGCCGTTCTTAGTTGGTGGAGTGATTTGTCTGGTTAATTCCGTTAACGAACGAGACCTCGACCTGCTAAATAGTCGACAGAACCCTTCGGGGTTGTGATTGACTTCTTAGAGGGACTTTTGGTGATTAGCCGAAGGAAGTTCGAGGCA	Eukaryota	Rhizaria	Cercozoa	Filosa-Thecofilosea	Cryomonadida	Cryomonadida_X	Cryomonadida_XX	Cryomonadida_XX_sp.	heterotrophy	heterotrophs
ASV00579	GGGAAACTTACCAGGTCCAGACATAGTGAGGATTGACAGATTGAGAGCTCTTTCTTGATTCTATGGGTGGTGGTGCATGGCCGTTCTTAGTTGGTGGAGTGATTTGTCTGGTTAATTCCGTTAACGAACGAGACCCCCGCCTGCTAAATAGTTGTGTGAATGCCTAGCATTGACGTCAGCTTCTTAGAGGGACTTTTGGTGATCAACCAAAGGAAGTTGGGGGCA	Eukaryota	Stramenopiles	Ochrophyta	Chrysophyceae	Chrysophyceae_X				photoautotrophy	phototrophs
ASV00581	GGGAAACTTACCAGGTCCAGACATAGTAAGGATTGACAGATTGAGAGCTCTTTCTTGATTCTATGGGTGGTGGTGCATGGCCGTTCTTAGTTGGTGGAGTGATTTGTCTGGTTAATTCCGTTAACGAACGAGACCTCAGCCTGCTAAATAGTCACGCGATTTCTGAAATCTCGGCCGACTTCTTAGAGGGACTATGTGCGATTAGCACATGGAAGTTTGAGGCA	Eukaryota	Archaeplastida	Chlorophyta	Mamiellophyceae	Dolichomastigales	Crustomastigaceae	Crustomastix	Crustomastix_didyma	photoautotrophy	phototrophs
ASV00582	GGAAAACTCACCAGGGCCAGACATGGGAAGGATTGACAGATTGATAGCTCTTTCTTGATTCTATGGGTGGTGGTGCATGGCCGTTCTTAGTTGGTGGAGTGATTTGTCTGGTTAATTCCGTTAACGAACGAGACCTTAGCCTGCTAAATAGTTGAGTGTAACCTCGGTTATGTTGCAGCTTCTTAGAGGGACTTCGTGTGTTTAACACGAGGAAGTTTGAGGCA	Eukaryota	Alveolata
ASV00583	GGGAAACTTACCAGGTCCAGACATAGTGAGGATTGACAGATTGATAGCTCTTTCTTGATTCTATGGGTGGTGGTGCATGGCCGTTCTTAGTTGGTGGAGTGATTTGTCTGGTTAATTCCGTTAACGAACGAGACCCCCGCCTGCTAAATAGTTGTACCAATCAGTTTGCTTGGTTTCAGCTTCTTAGAGGGACTTTCGGTGATCAACCGAAGGAAGTTGGGGGCA	Eukaryota	Stramenopiles	Ochrophyta	Chrysophyceae	Chrysophyceae_X				photoautotrophy	phototrophs
ASV00584	GGGAAACTTACCAGGTCCAGACATAGTGAGGATTGACAGATTGAGAGCTCTTTCTTGATTCTATGGGTGGTGGTGCATGGCCGTTCTTAGTTGGTGGAGTGATTTGTCTGGTTAATTCCGTTAACGAACGAGACCCCCGCCTGCTAAATAGTTGGACGAATTCCTAGTGAATTGGTTACAGCTTCTTAGAGGGACTTTTGGTGACTAACCAAAGGAAGTTGGGGGCA	Eukaryota	Stramenopiles	Ochrophyta	Chrysophyceae	Chrysophyceae_X				photoautotrophy	phototrophs
ASV00585	GGAAAACTTACCAGGTCCAGACATAGTGAGGATTGACAGATTGATAGCTCTTTCTTGATTCTATGGGTGGTGGTGCATGGCCGTTCTTAGTTGGTGGAGTGATTTGTCTGGTTAATTCCGTTAACGAACGAGACCTTAGCCTACTAACTAGTCGAGCTAATTTCGATTGGCTGCGACTTCTTAGAGGGACTTTGTGGTTCAAACACAAGGAAGTTTGAGGCA	Eukaryota	Alveolata	Ciliophora	Spirotrichea	Hypotrichia	Oxytrichidae			bacterivory	heterotrophs
ASV00586	GGAAACCTTACTAGGGTAAGACATTAGTATGATTGACAGATTACTTGATCTTTCTTGATTTGGTGGGTGGTGGTGCATGGCCGATCTTAGTTGGTGGGGTGACCCGTCTGGTTAATTTCGATAACGAACGAGATCCGAGCTGTTTAGTTGGCTGCTATCGTTTTTGCGATAGTTTGCCTCCTATATGGACTATCAGTTTGAGGCTGAAGGAAGTTTCGGGCT	Eukaryota	Alveolata	Apicomplexa	Gregarinomorphea	Eugregarinorida	Eugregarinorida_EUG3	Eugregarinorida_EUG3_X	Eugregarinorida_EUG3_X_sp.	parasitism, commensalism	parasites
ASV00587	GGAAAACTCACCAGGTCCAGACATGGGAAGGATTGACAGATTGATAGCTCTTTCTTGATTCTATGGGTGGTGGTGCATGGCCGTTCTTAGTTGGTGGAGTGATTTGTCTGGTTAATTCCGTTAACGAACGAGACCTTAACCTGCTAAATAGTTGCCAGTAATCTATTACTGGTGTACTTCTTAGAGGGACTTCGTGATTCAAACACGAGGAAGTTTGAGGCA	Eukaryota	Alveolata
ASV00588	GGGAAACTCACCAGGTCCAGACATGAAAAGGATTGACAGATTGATAGCTCTTTCTTGATTTTATGGGTGGTGGTGCATGGCCGTTCTTAGTTGGTGGAGTGATTTGTCTGGTTAATTCCGTTAACGAACGAGACCTTAACCTGCTAAATAGTAACGCGAACCTTGTGTTCGTGGCGACTTCTTAGAGGGACTATGAACGTTTAGTTCATGGAAGTTTGAGGCA	Eukaryota	Opisthokonta
ASV00590	GGGAAACTTACCAGGTCCAGACATAGTAAGGATTGACAGATTGATAGCTCTTTCTCGATTCTATGGGTGGTGGTGCATGGCCGTTCTTAGTTGGTGGAGTGATTTGTCTGGTTAATTCCGTTAACGAACGAGACCTTAACCTGCTAAATAGTTACATGTAACCCCGGTTACATGGGCAACTTCTTAGAGGGACTTTGTGTGTCTAACGCAAGGAAGTTTGAGGCA	Eukaryota	Alveolata	Dinoflagellata	Dinophyceae	Suessiales	Suessiaceae	Symbiodinium		photoautotrophy, mixotrophy, bacterivory	phototrophs, heterotrophs, mixotrophs
ASV00593	GGAAAACTCACCAGGTCCAGACATGGGAAGGATTGACAGATTGATAGCTCTTTCTTGATTCTATGGGTGGTGGTGCATGGCCGTTCTTAGTTGGTGGAGTGATTTGTCTGGTTAATTCCGTTAACGAACGAGACCTTAACCTGCTAAATAGTCGCCTGTAACTTGTTACAGTTGTACTTCTTAGAGGGACTTCGTGATTCAAACACGAGGAAGTTTGAGGCA	Eukaryota	Alveolata	Dinoflagellata	Dinophyceae	Prorocentrales	Prorocentraceae	Prorocentrum	Prorocentrum_sp.	mixotrophy	mixotrophs
ASV00594	GGAAACTTTACCAGGTCCGGACATTATGAGGATTGACAGATTGAAAGCTCTTTCTTGATTTGATGGTTGGTGGTGCATGGCCGTTCTTAGTTGGTGGTGTGAACCGTCTGCTTAATTGCGATAACGAACGAGACCTTCATTTGCTAAATAGTTACGCGCAAGCAATTGCGACGGACAACTTCTTAGAAAGACTAACGGGGTCTTACCCGTGGGAAGCTGGAGGCA	Eukaryota	Apusozoa	Hilomonadea	Planomonadida	Planomonadidae	Planomonadidae_Group-1	Ancyromonas	Ancyromonas_limna	bacterivory	heterotrophs
ASV00595	GGAAAACTTACCAGGTCCAGACACGGGGATGATAAACAGATTGAGAGCTCTTTTTTGATTCTGTGGGTGGTGGTGCATGGCCGTTCTTAGTTGGTGGGTTGCCTTGTCAGGTTGATTCCGGTAACGAACGAGACCTCAGCCTGCTAAATAGTCAAGTGTCCTTTCTGGATACGCCTGACTTCTTAGAGGGACTATTGTCGTTTAGGCAATGGAAGTGTGAGGCA	Eukaryota	Archaeplastida	Chlorophyta	Chlorophyceae	Chlamydomonadales	Chlamydomonadales_X			photoautotrophy	phototrophs
ASV00596	GGAAAACTCACCAGGTCCGGACATAGTAAGGATTGACAGATTGAGAGCTCTTTCATGATTCTATGGGTGGTGGTGCATGGCCGTTCTTAGTTGGTGGAGTGATTTGTCTGGTTAATTCCGTTAACGAACGAGACCTTAACCTGCTAAATAGATGCGTGAACGCGAGTTCATGGTGTCTTCTTAGAGGGACAAACCACGTTTAGTGGTTGGAAGTTTGAGGCA	Eukaryota	Opisthokonta
ASV00597	GGGAAACTTACCAGGTCCAGACATAGTAAGGATTGACAGATTGAGAGCTCTTTCTTGATTCTATGGGTGGTGGTGCATGGCCGTTCTTAGTTGGTGGAGTGATTTGTCTGGTTAATTCCGTTAACGAACGAGACCCCCGCCTGCTAAATAGCGCAGGGAATGCTCTGCATTGCCTGATCGCTTCTTAGAGGGACTGTGTATGACTAATACACTGAAGTTGGGGGCA	Eukaryota	Stramenopiles	Ochrophyta	Dictyochophyceae	Dictyochophyceae_X	Pedinellales	Pedinellales_X	Pedinellales_X_sp.	photoautotrophy	phototrophs
ASV00598	GGAAAACTTACCAGGTCCAGACATAGTGAGGATTGACAGATTGAGAGCTCTTTCTTGATTCTATGGGTGGTGGTGCATGGCCGTTCTTAGTTGGTGGAGTGATTTGTCTGGTTAATTCCGTTAACGAACGAGACCGCTGCCTGCTAAATAGTCGGGTTAATGATTTTTCATTGGCTACGTCTTCTTAGAGGGACGTGCGTTCTATAAGACGCAGGAGGATAGCGGCA	Eukaryota	Stramenopiles	Ochrophyta	Bacillariophyta	Bacillariophyta_X	Araphid-pennate	Fragilaria	Fragilaria_bidens	photoautotrophy	phototrophs
ASV00599	GGGAAACTTACCAGGTCCAGACATAATAAGGATTGACAGATTGATAGCTCTTTCTTGATTCTATGGGTGGTGGTGCATGGCCGTTCTTAGTTGGTGGAGTGATTTGTCTGGTTAATTCCGTTAACGAACGAGACCTTAACCTGCTAAATAGTTACATGTAACCTCGGTTACATGGGCAACTTCTTAGAGGGACTTTGTGTGTCTAACGCAAGGAAGTTTGAGGCA	Eukaryota	Alveolata	Dinoflagellata	Dinophyceae	Suessiales	Suessiaceae	Symbiodinium	Symbiodinium_sp.	photoautotrophy, mixotrophy, bacterivory	phototrophs, heterotrophs, mixotrophs
ASV00600	GGGAAACTTACCAGGTCCAGACATAGTGAGGATTGACAGATTGAGAGCTCTTTCTTGATTCTATGGGTGGTGGTGCATGGCCGTTCTTAGTTGGTGGAGTGATTTGTCTGGTTAATTCCGTTAACGAACGAGACCCCCGCCTGCTAAATAGTCACATCAATGCCTAGCCTTGATGTTGGCTTCTTAGAGGGACTTTCGGTGACTAACCGAAGGAAGTTGGGGGCA	Eukaryota	Stramenopiles	Ochrophyta	Chrysophyceae	Chrysophyceae_X				photoautotrophy	phototrophs
ASV00601	GGAAAACTCACCAGGTCCAGACATGGGAAGGATTGACAGATTGATAGCTCTTTCTTGATTCTATGGGTGGTGGTGCATGGCCGTTCTTAGTTGGTGGAGTGATTTGTCTGGTTAATTCCGTTAACGAACGAGACCTTAGCCTGCTAAATAGTTGCGTGTAACCTCGGTTACATGGCAGCTTCTTAGAGGGACTTCGTGTGTTTAACACGAGGAAGTTTGAGGCA	Eukaryota	Alveolata	Apicomplexa	Coccidiomorphea	Eimeriida	Eimeriidae	Goussia1		parasitism, commensalism	parasites
ASV00604	GGGAAACTTACCAGGTCCAGACATAGTGAGGATTGACAGATTGAGAGCTCTTTCTTGATTCTATGGGTGGTGGTGCATGGCCGTTCTTAGTTGGTGGAGTGATTTGTCTGGTTAATTCCGTTAACGAACGAGACCCCCGCCTGCTAACTAGTCGCCTGAATGCCTAGCATTGAGGTGTACTTCTTAGAGGGACTTTCGGTGATTAATCGAAGGAAGTTGGGGGCA	Eukaryota	Stramenopiles	Ochrophyta	Chrysophyceae	Chrysophyceae_X	Chrysophyceae_Clade-C	Poterioochromonas	Poterioochromonas_malhamensis	photoautotrophy	phototrophs
ASV00605	GGGAAACTCACCAGGTCCGGACATTGGAAGGATTGACAGATTGAGAGCTCTTTCTTGATTCTATGGGTGGTGGTGCATGGCCGTTCTTAGTTGGTGGAGTGATTTGTCTGGTTAATTCCGTTAACGAACGAGACCTTAACCTACTAAATAGTCACGTAATTTTCGAATTACGGATGTACTTCTTAGAGGGACTGTTGATGCTAAGTCAACGGAAGTTTGAGGCA	Eukaryota	Opisthokonta	Mesomycetozoa	Ichthyosporea	Ichthyosphonida	Abeoformidae_Group_MAIP_2	Abeoformidae_Group_MAIP_2_X	Abeoformidae_Group_MAIP_2_X_sp.	bacterivory	heterotrophs
ASV00606	GGAAAACTTACCAGGTCCAGACACAGTGAGGATTGACAGATTGAAGATCTTTCTTGATTCTGTGGGTGGTGGTGCATGGCCGTTCTTAGTTGGTGGAGTGATTTGTCTGGTTAATTCCGTTAACGAACGAGACCTCGACCTGCTAAATAGGACCGCGCTACCCGTAGCGCAGGGCCTTCTTAGAGGGACTATCGGTGCTTAGCCGATGGAAGTTCGAGGCA	Eukaryota	Rhizaria	Cercozoa	Filosa-Sarcomonadea	Glissomonadida	Bodomorphidae	Bodomorpha		bacterivory	heterotrophs
ASV00607	GGGAAACTTACCAGGTCCAGACATAGTGAGGATTGACAGATTGAGAGCTCTTTCTTGATTCTATGGGTGGTGGTGCATGGCCGTTCTTAGTTGGTGGAGTGATTTGTCTGGTTAATTCCGTTAACGAACGAGACCCCCGCCTGCTAAATAGTTGTATTAATGCTTAGCATTGATTTCAGCTTCTTAGAGGGACTTTCGGTGACTAACCGAAGGAAGTTGGGGGCA	Eukaryota	Stramenopiles	Ochrophyta	Chrysophyceae	Chrysophyceae_X				photoautotrophy	phototrophs
ASV00608	GGGAAACTTACCAGGTCCAGACATAGTGAGGATTGACAGATTGAGAGCTCTTTCTTGATTCTATGGGTGGTGGTGCATGGCCGTTCTTAGTTGGTGGAGTGATTTGTCTGGTTAATTCCGTTAACGAACGAGACCCCCGCCTGCTAAATAGTTGAGCGAATGCCTAGCATTGGCTACAGCTTCTTAGAGGGACTTTCGGTGACTAACCGAAGGAAGTTGGGGGCA	Eukaryota	Stramenopiles	Ochrophyta	Chrysophyceae	Chrysophyceae_X				photoautotrophy	phototrophs
ASV00609	GGAAACTCATCAGGGCAAGAAGATTTTAGGATTGACAGATTGAGAGTTCTTTCTTGATTGGTCTAGTGGTGGTGCATGGCCGTTCTTAGTTGGTGGAGTGATTTGTCTGGTTAATTCCGTTAACGAACGAGACCTTAACCTGCTAACTAGTACTTCGATGCACAATCGTTGTTACTTCTTAGAGGGACTATGTGATGTAATCACATGGAAGTTTGAGGCA	Eukaryota	Alveolata	Ciliophora	Oligohymenophorea	Peritrichia_2	Sessilida	Zoothamnium_1		bacterivory	heterotrophs
ASV00610	GGGAAACTTACCAGGTCCAGATTAGATGAGGATTGACAGATTGATAGCTCTTTCTTGATATTTAAGGTGGTGGTGCATGGCCGTTCTTAGTTGGTGGAGTGATTTGTCTGGTTAATTCCGTTAACGAACGAGACCCCCGCCTGCTAATTAGTTTGGTTAATGCTTCGCATTGATTCAAGCTTCTTAGAGGGACTTGCGGTGACTAACCGAAGGAAGTTGGGGGCA	Eukaryota	Stramenopiles	Ochrophyta						photoautotrophy	phototrophs
ASV00611	GGAAAACTTACCAGGTCCGGACATAGGAAGGATTGACAGATTGAGAGCTCTTTCTTGATTCTATGGGTGGTGGTGCATGGCCGTTCTTAGTTGGTGGAGTGATTTGTCTGGTTAATTCCGTTAACGAACGAGACCTTAACCTACTAACTAGTAACTTGGATGGCAACATTCAATAAAGACTTCTTAGAGGAACGATTCGTGAATAACGGATGGAAGAATAAGGCA	Eukaryota
ASV00612	GGAAAACTTACCAGGTCCAGACATAGTGAGGATTGACAGATTGAGAGCTCTTTCTTGATTCTATGGGTGGTGGTGCATGGCCGTTCTTAGTTGGTGGAGTGATTTGTCTGGTTAATTCCGTTAACGAACGAGACCCCCGCCTGCTAAATAGTTGGACCAATGCTTAGCATTGATACCATCTTCTTAGAGGGACTTTTGGTGACTAACCAAAGGAAGTTGGGGGCA	Eukaryota	Stramenopiles	Ochrophyta	Chrysophyceae	Chrysophyceae_X	Chrysophyceae_Clade-F			photoautotrophy	phototrophs
ASV00613	GGAAAACTTACCAGGTCCAGACATAGTGAGGATTGACAGATTGAGAGCTCTTTCTTGATTCTATGGGTGGTGGTGCATGGCCGTTCTTAGTTGGTGGGTTGCCTTGTCAGGTTGATTCCGGTAACGAACGAGACCTCAGCCTGCTAAATAGTCACGGGTGCTCCGGCAGCCGGCGGACTTCTTAGAGGGACTATTGGCGACTAGCCAATGGAAGCATGAGGCA	Eukaryota	Archaeplastida	Chlorophyta	Trebouxiophyceae					photoautotrophy	phototrophs
ASV00614	GGAAAGCTTACCAGGTCCAGACATAGTGAGGATTGACAGATTGAGAGCTCTTTCTTGATTCTATGGGTGGTGGTGCATGGCCGTTCTTAGTTGGTGGAGTGATTTGTCTGGTTAATTCCGTTAACGAACGAGACCCCTGCCTGCTAAATAGTTGGGTGAATGAATTTTCATTGACTACAGCTTCTTAGAGGGACGTGCGTTCTATTAGACGCAGGAAGATAGGGGCA	Eukaryota	Stramenopiles	Ochrophyta	Bacillariophyta	Bacillariophyta_X	Araphid-pennate	Asterionella	Asterionella_formosa	photoautotrophy	phototrophs
ASV00615	GGAAAACTCACCAGGTCCAGACATGGGAAGGATTGACAGATTGATAGCTCTTTCTTGATTCTATGGGTGGTGGTGCATGGCCGTTCTTAGTTGGTGGAGTGATTTGTCTGGTTAATTCCGTTAACGAACGAGACCTTATCCTGCTAAATAGTTATTGGTAAATTCTTATCAATGAACTTCTTAGAGGGACTTCGTATAAAAAATACGTAGGAAGCTTGAGGCA	Eukaryota	Alveolata
ASV00616	GGAAAACTCACCAGGTCCAGACATGGGAAGGATTGACAGATTGATAGCTCTTTCTTGATTCTATGGGTGGTGGTGCATGGCCGTTCTTAGTTGGTGGAGTGATTTGTCTGGTTAATTCCGTTAACGAACGAGACCTTAACCTGCTAAATAGTTGCTGGTAATTTAATTATCGGTGAACTTCTTAGAGGGACTTCGTAAATCAAATACGAGGAAGTTTGAGGCA	Eukaryota	Alveolata
ASV00618	GGGAAACTCACCAGGTCCAGACATAGTAAGGATTGACAGATTGAGAGCTCTTTCTTGATTCTATGGGTGGTGGTGCATGGCCGTTCTTAGTTGGTGGAGTGATTTGTCTGGTTAATTCCGTTAACGAACGAGACCTTAACCTGCTAAATAGTTACGTGATTCCCGTAATCACGGAAAACTTCTTAGAGGGACTATCGGCGTTTAGCCGATGGAAGTTTGAGGCA	Eukaryota	Opisthokonta
ASV00620	GGAAAACTCACCAGGTCCAGACATGGTAAGGATTGACAGATTGATGGTTCTTTCTTGATTCTATGGGTGGTGGTGCATGGCCGTTCTTAGTTGGTGGAGTGATTTGTCTGGTTAATTCCGTTAACGAACGAGACCTTAACCTGCTAACTAGTTCCATGTAACTTATGTTACGTGAGTAGCTTCTTAGAGGGACTTTGTGGGTTTACCACAAGGAAGTTTGAGGCA	Eukaryota	Alveolata
ASV00622	GGGAAACTCACCAGGTCCAGACATAGTAAGGATTGACAGATTGATAGCTCTTTCTTGATTCTATGGGTGGTGGTGCATGGCCGTTCTTAGTTGGTGGAGTGATTTGTCTGGTTAATTCCGTTAACGAACGAGACCTTAACCTGCTAAATAGTTACACCTAATCTCGGTTAGGTGGGCAGCTTCTTAGAGGGACTTTGTGTGTCTAACGCAAGGAAGTTTGAGGCA	Eukaryota	Alveolata	Dinoflagellata	Dinophyceae	Gymnodiniales	Gymnodiniaceae	Gyrodinium		cytotrophy	heterotrophs
ASV00623	GGAAAACTTACCAGGTCCAGACACGGGGAGGATTGACAGATTGAGAGCTCTTTCTTGATTCTGTGGGTGGTGGTGCATGGCCGTTCTTAGTTGGTGGGTTGCCTTGTCAGGTTGATTCCGGTAACGAACGAGACCTCAGCCTGCTAAATAGTCAAAGTTACTTTTTGTAGCTTCCAGACTTCTTAGAGGGACTATTGTCGTTTAGGCAATGGAAGTGTGAGGCA	Eukaryota	Archaeplastida	Chlorophyta	Chlorophyceae	Chlamydomonadales	Chlamydomonadales_X			photoautotrophy	phototrophs
ASV00624	GGGAAACTTACCAGGTCCAGACATAGTAAGGATTGACAGATTGATAGCTCTTTCTTGATTCTATGGGTGGTGGTGCATGGCCGTTCTTAGTTGGTGGAGTGATTTGTCTGGTTAATTCCGATAACGAACGAGACCTTAACCTGCTAACTAGTCTCGCCTATTTCATAGGTGCAGACTTCTTAGAGGGACTATGTCACGATGAGTGCATGGAAGTTTGAGGCA	Eukaryota	Alveolata	Ciliophora	Litostomatea	Haptoria_5	Pleurostomatida	Hemiophrys	Hemiophrys_procera	bacterivory	heterotrophs
ASV00625	GGAAAACTTACCAGGTCCAGACATAGTGAGGATTGACAGATTGAGAGCTCTTTCTTGATTCTATGGGTGGTGGTGCATGGCCGTTCTTAGTTGGTGGGTTGCCTTGTCAGGTTGATTCCGGTAACGAACGAGACCTCAGCCTGCTAAATAGTCACTGGTGCTTTTTGCACCTGGCAGACTTCTTAGAGGGACTATTGGCGTATAGTCAATGGAAGTATGAGGCA	Eukaryota	Archaeplastida	Chlorophyta	Chlorophyceae	Sphaeropleales	Sphaeropleales_X			photoautotrophy	phototrophs
ASV00626	GGAAAACTTACCAGGTCCAGACACGGGAAGGATTGACAGATTGAGAGCTCTTTCTTGATTCTGTGGGTGGTGGTGCATGGCCGTTCTTAGTTGGTGGGTTGCCTTGTCAGGTTGATTCCGGTAACGAACGAGACCTCAGCCTGCTAAATAGTCAGCATCGCACCTGCGGTGCGCGGACTTCTTAGAGGGACTATTGGCGTTTAGCCAATGGAAGTATGAGGCG	Eukaryota	Archaeplastida	Chlorophyta	Chlorophyceae	Chlamydomonadales	Chlamydomonadales_X	Hemiflagellochloris	Hemiflagellochloris_kazakhstanica	photoautotrophy	phototrophs
ASV00627	GGGAAACTTACCAGGTCCAGACATAGTGAGGATTGACAGATTGATAGCTCTTTCTTGATTCTATGGGTGGTGGTGCATGGCCGTTCTTAGTTGGTGGAGTGATTTGTCTGGTTAATTCCGTTAACGAACGAGACCCCCGCCTGCTAAATAGTTGTGCCAATGCTTTGCATTGGCGTCAGCTTCTTAGAGGGACTTTCGGTGACTAACCGAAGGAAGTTGGGGGCA	Eukaryota	Stramenopiles	Ochrophyta	Chrysophyceae	Chrysophyceae_X	Chrysophyceae_Clade-B2	Chrysosphaerella		photoautotrophy	phototrophs
ASV00628	GGGAAACTTACCAGGTCCGGACACAGTGAGGATTGACAGATTGAAGATCTTTCTTGATTCTGTGGGTGGTGGTGCATGGCCGTTCTTAGTTGGTGGAGTGATTTGTCTGGTTTATTCCGTTAACGAACGAGACCTCGACCTGCTAAATAGATCGGTCTATTTCTCCGGAAATAGCAACTGTATCTTCTTAGAGGGACTATCGGTGTGTAGCCGAAGGAAGTTCGAGGCA	Eukaryota	Rhizaria	Cercozoa	Filosa-Sarcomonadea	Pansomonadida	Agitatidae	Agitatidae_X	Agitatidae_X_sp.	heterotrophy	heterotrophs
ASV00630	GGAAAACTCACCAGGTCCAGACATAATAAGGATTGACAGATTGATAGCTCTTTCTTGATTCTATGGGTGGTGGTGCATGGCCGTTCTTAGTTGGTGGAGTGATTTGTCTGGTTAATTCCGTTAACGAACGAGACCTTAACCTGCTAAATAGTTCGCTCTAACTTGTTAGAGTAGTACTTCTTAGAGGGACTTCGTGATTCAAACACGAGGAAGTTTGAGGCA	Eukaryota	Alveolata
ASV00631	GGGAAACTTACCAGGTCCAGACATAGTGAGGATTGACAGATTGATAGCTCTTTCTTGATTCTATGGGTGGTGGTGCATGGCCGTTCTTAGTTGGTGGAGTGATTTGTCTGGTTAATTCCGTTAACGAACGAGACCCCCGCCTGCTAAATAGTTGTATCAATGCTCTGCATTGGTGTCAGCTTCTTAGAGGGACTTTCGGTGACTAACCGAAGGAAGTTGGGGGCA	Eukaryota	Stramenopiles	Ochrophyta	Chrysophyceae	Chrysophyceae_X	Chrysophyceae_Clade-B2	Chrysophyceae_Clade-B2_X	Chrysophyceae_Clade-B2_X_sp.	photoautotrophy	phototrophs
ASV00632	GGGAAACTTACCAGGTCAAAACATGGTTGGGATTGACAGATTGAGAGCTCTTTCTTGATTCTATGGGTGGTGGTGCATGGCCGTTCTTAGTTGGTGGAGTGATTTGTCTGGTTAATTCCGTTAACGAACGAGACCTTAACCTGCTAAATAGGCGCTTTATGAGTAATATTGTTGCCTTCTTAGAGGGACTATGCGTTCAAGCGCATGGAAGTTTGAGGCA	Eukaryota	Alveolata	Ciliophora						bacterivory	heterotrophs
ASV00633	GGGAAACTTACCAGGTCCAGACATAGTGAGGATTGACAGATTGATAGCTCTTTCTTGATTCTATGGGTGGTGGTGCATGGCCGTTCTTAGTTGGTGGAGTGATTTGTCTGGTTAATTCCGTTAACGAACGAGACCTTAGCCTGCTAACTAGTCGCTTCAATCATGATTGACTGCGACTTCTTAGAGGGACTTTGTAAGCAAATACAAGGAAGTTTGAGGCA	Eukaryota	Alveolata	Ciliophora	Spirotrichea	Choreotrichida	Strobilidiidae_J	Strobilidiidae_J_X	Strobilidiidae_J_X_sp.	bacterivory	heterotrophs
ASV00634	GGGAAACTCACCAGGTCCAGACATAGTAAGGATTGACAGATTGAGAGCTCTTTCTTGATTCTATGGGTGGTGGTGCATGGCCGTTCTTAGTTGGTGGAGTGATTTGTCTGGTTAATTCCGTTAACGAACGAGACCTTAACCTGCTAAATAGTTACGTGATTCTCGAATCACGGGCAACTTCTTAGAGGGACTTTTGATGACTAATCAAAGGAAGTTTGAGGCA	Eukaryota	Opisthokonta	Choanoflagellida	Choanoflagellatea					bacterivory	heterotrophs
ASV00635	GGGAAACTTACCAGGTCCAGACATAGTAAGGATTGACAGATTGATAGCTCTTTCTTGATTCTATGGGTGGTGGTGCATGGCCGTTCTTAGTTGGTGGAGTGATTTGTCTGGTTAATTCTGTTAACAAACGAGACCTTAGCCTGCTAAATAGGTACGCGTAACTTCGGTTACACGGGCAACTTCTTAGAGGGACTTCGTGTGTCTAACGCAAGAAAGTTTGAGGCA	Eukaryota	Alveolata	Dinoflagellata	Dinophyceae	Gymnodiniales	Gymnodiniaceae
ASV00638	GGAAAACTCACCAGGTCCGGACATAGTGAGGATTGACAGATTGAAGATCTTTCTTGATTCTATGGGTGGTGGTGCATGGCCGTTCTTAGTTGGTGGAGTGATTTGTCTGGTTAATTCCGTTAACGAACGAGACCTCGACCTGCTAAATAGCTTACGCGTTTCTCAACGTCGCACAGCTTCTTAGAGGGACTTTGGCCTATAAGGCTATAGGAAGTTCGAGGCA	Eukaryota	Rhizaria	Cercozoa	Filosa-Imbricatea	Filosa-Imbricatea_X	Novel-clade-2	Novel-clade-2_X	Novel-clade-2_X_sp.	heterotrophy	heterotrophs
ASV00639	GGAAATCTTACCAGGTCCGGACATAGGAAGGATTGACAGATTGAGAGCTCTTTCTTGATTCTATGGGTGGTGGTGCATGGCCGTTCTTAGTTGGTGGAGTGATTTGTCTGGTTAATTCCGTTAACGAACGAGACCTTAACCTACTAACTAGTGGCTTGAGTGGCAACATTCAATGGTAACTTCTTAGAGGAACGATTCGTGAATAGCGGATGGAAGAATAAGGCA	Eukaryota
ASV00640	GGGAAACTTACCAGGTCCAGACATAGTGAGGATTGACAGATTGAGAGCTCTTTCTTGATTCTATGGGTGGTGGTGCATGGCCGTTCTTAGTTGGTGGAGTGATTTGTCTGGTTAATTCCGTTAACGAACGAGACCCCCGCCTGCTAAATAGTCATACGAATGCTTAGCATTCGTGTTGGCTTCTTAGAGGGACTTTCGGTGACTAACCGAAGGAAGTTGGGGGCA	Eukaryota	Stramenopiles	Ochrophyta	Synurophyceae	Synurales	Synurales_X	Mallomonas	Mallomonas_heterospina	photoautotrophy	phototrophs
ASV00641	GGGAAACTTACCAGGTCCAGACATAGTAAGGATTGACAGATTGAGAGCTCTTTCTTGATTCTATGGGTGGTGGTGCATGGCCGTTCTTAGTTGGTGGAGTGATTTGTCTGGTTAATTCCGTTAACGAACGAGACCCCCGCCTGCTAAATAGCGCCGGGAATGCCCCGCATTGCCGAGCGCTTCTTAGAGGGACTGTGTATGACTAATACACTGAAGTTGGGGGCA	Eukaryota	Stramenopiles	Ochrophyta	Dictyochophyceae	Dictyochophyceae_X				photoautotrophy	phototrophs
ASV00642	GGGAAACTTACCAGGTCCAGACATAGGTAGGATTGACAGATTGATAGCTCTTTCTTGATTCTATGGGTGGTGGTGCATGGCCGTTCTTAGTTGGTGGAGTGATTTGTCTGGTTAATTCCGTTAACGAACGAGACCCCCGCCTGCTAATTAGTCGCTCCAATGCTTCGCATTGGTGTCGGCTTCTTAGAGGGACTTTCGGTGTTTAACCGAAGGAAGTTGGGGGCA	Eukaryota	Stramenopiles	Ochrophyta	Synurophyceae	Synurales	Synurales_X	Synurales_XX	Synurales_XX_sp.	photoautotrophy	phototrophs
ASV00643	GGGACACTTTCCAGGTCCAGACATAAACTATTTAGAGATTGATAACTTGTTCTTGTTTCTATGGGTGTTGGTGCATGGCCGTTCTTAGTTGGTGGAGTGATTTGCCTTGTTAATTCCGCTTACGAACAAGACATTAACTTGCTAAATAATTGTAGCTAACTTCGGTTATGTGGGCTTACAGGGACGTTAAATTGTTCATGCCAGGGAGTTTGAGGCA	Eukaryota
ASV00644	GGGAAACTTACCAGGTCCAGACATAGTGAGGATTGACAGATTGAGAGCTCTTTCTTGATTCTATGGGTGGTGGTGCATGGCCGTTCTTAGTTGGTGGAGTGATTTGTCTGGTTAATTCCGTTAACGAACGAGACCCCCGCCTGCTAAATAGTCACATCAATGCCTAGCCTTGGTGTTGGCTTCTTAGAGGGACTTTCGGTGACTAATCGAAGGAAGTTGGGGGCA	Eukaryota	Stramenopiles	Ochrophyta	Chrysophyceae	Chrysophyceae_X	Chrysophyceae_Clade-C			photoautotrophy	phototrophs
ASV00645	GGGAAACTTACCAGGTCCAGACATAGTGAGGATTGACAGATTGAGAGCTCTTTCTTGATTCTATGGGTGGTGGTGCATGGCCGTTCTTAGTTGGTGGAGTGATTTGTCTGGTTAATTCCGTTAACGAACGAGACCCCCGCCTGCTAAATAGTTGGGTAAATGCTTAGCATTCACTTCAGCTTCTTAGAGGGACTTTTGGTGACTAACCAAAGGAAGTTGGGGGCA	Eukaryota	Stramenopiles	Ochrophyta	Chrysophyceae	Chrysophyceae_X	Chrysophyceae_Clade-E	Chrysophyceae_Clade-E_X	Chrysophyceae_Clade-E_X_sp.	photoautotrophy	phototrophs
ASV00646	GGGAAACTTACCAGGTCCAGACATAGTAAGGATTGACAGATTGATAGCTCTTTCTTGATTCTATGGGTGGTGGTGCATGGCCGTTCTTAGTTGGTGGAGTGATTTGTCTGGTTAATTCCGTTAACGAACGAGGCCTTAACCTGCTAAATAGTTACATGTAACCTCGGTTACATGGGCAACTTCTTAGAGGGACTTTGCGTGTCTAACGCAAGGAAGGTTGAGGCA	Eukaryota	Alveolata	Dinoflagellata	Dinophyceae	Dinophyceae_X	Tovelliaceae	Woloszynskia	Woloszynskia_halophila	mixotrophy	mixotrophs
ASV00647	GGGAAACTTACCAGGTCCAGACATAGTAAGGATTGACAGATTGATAGCTCTTTCTTGATTCTATGGGTGGTGGTGCATGGCCGTTCTTAGTTGGTGGAGTGATTTGTCTGGTTAATTCCGTTAACGAACGAGACCTTAACCTGCTAAATAGTTACATCTAACTTCGGTTATGTGGGCATCTTCTTAGAGGGACTTTGTATTTTTCATGCATGGAAGTTTGAGGCA	Eukaryota	Alveolata	Dinoflagellata	Dinophyceae	Gonyaulacales	Ceratiaceae	Ceratium	Ceratium_hirundinella	mixotrophy	mixotrophs
ASV00648	GGAAAACTTACCAGGTCCAGACATAGTGAGGATTGACAGATTGAGAGCTCTTTCTTGATTCTATGGGTGGTGGTGCATGGCCGTTCTTAGTTGGTGGAGTGATTTGTCTGGTTAATTCCGTTAACGAACGAGACCCCCGCCTGCTAAATAGTTATAAGAATGTTTTTTCATTCTTTTTATTAACTTCTTAGAGGGACTTTTGGTGACTAACCAAAGGAAGTTGGGGGCA	Eukaryota	Stramenopiles	Ochrophyta	Chrysophyceae	Chrysophyceae_X	Chrysophyceae_Clade-F	Monas	Monas_sp.	photoautotrophy	phototrophs
ASV00650	GGAAAACTTACCAGGTCCAGACACGGGAAGGATTGACAGATTGAGAGCTCTTTCTTGATTCTGTGGGTGGTGGTGCATGGCCGTTCTTAGTTGGTGGGTTGCCTTGTCAGGTTGATTCCGGTAACGAACGAGACCTCAGCCTGCTAAATAGTCACGGGTGCCTTCGGCATCTGCCTGACTTCTTAGAGGGACTATTGGCGTTTAGCCAATGGAAGTGTGAGGCA	Eukaryota	Archaeplastida	Chlorophyta	Chlorophyceae	Chlamydomonadales	Chlamydomonadales_X			photoautotrophy	phototrophs
ASV00651	GGAAAACTCACCAGGTCCAGACATGGGAAGGATTGACAGATTGATAGCTCTTTCTTGATTCTATGGGTGGTGGTGCATGGCCGTTCTTAGTTGGTGGAGTGATTTGTCTGGTTAATTCCGTTAACGAACGAGACCTTAACCTGCTAAATAGTCGACTGTAACTTGTTACAGCTGTACTTCTTAGAGGGACTTCGTGATTCAAACACGAGGAAGTTTGAGGCA	Eukaryota	Alveolata
ASV00652	GGAAAACTTACCAGGTCCAGACATAGTGAGGATTGACAGGTTGAAGATCTTTCTTGATTCTATGGGTGGTGGTGCATGGCCGTTCTTAGTTGGTGGATTGATCTGTCTGGTTAATTCCGATAACGAACGAGACCTCAGCCTGCTAAATAGCGGATGCCGGCGTGCCGGTAGCAATCGCTTCTTAGAGGGACTATTGGTGTGTAGCCAATGGAAGATTGAGGCA	Eukaryota	Rhizaria	Cercozoa	Novel-clade-10-12	Novel-clade-10	Novel-clade-10_X	Novel-clade-10_XX	Novel-clade-10_XX_sp.	heterotrophy	heterotrophs
ASV00653	GGAAAACTCACCAGGTCCAGACATAGTGAGGATTGACAGAATAATAGCTTTTTCATGATTCTATGGGTGGTGGTGCATGGCCGTTCTTAGTTGGTGGAGTGATCTGTCTGGTTAATTCCGATAACGAACGAGACCTTAACCTGCTAAATAGTCAATTTAACTTTGGTTTGGTATGACTTCTTAGAGGGACTGTTGACGCTTAGTCAATGGAAGTTTGAGGCA	Eukaryota	Opisthokonta
ASV00656	GGAAAACTTACCAGGTCCAGACATAGTGAGGATTGACAGGTTGAAGATCTTTCTTGATTCTATGGGTGGTGGTGCATGGCCGTTCTTAGTTGGTGGATTGATCTGTCTGGTTAATTCCGATAACGAACGAGACCTCAGCCTGCTAAATAGTGAACGTCGGCGTGCCGGCGGATATCGCTTCTTAGAGGGACTATTGGCGTTTAGTCAATGGAAGATTGAGGCA	Eukaryota	Rhizaria	Cercozoa	Novel-clade-10-12	Novel-clade-10	Novel-clade-10_X	Novel-clade-10_XX	Novel-clade-10_XX_sp.	heterotrophy	heterotrophs
ASV00657	GGAAAACTCACCAGGTCCAGACATGGTAAGGATTGACAGATTGAGAGCTCTTTCTTGATTCCATGAAAGGTGGCGCATGGCCGTTCTTAGTTGGTGGAGTGATTTGTCTGGTTAATTCCGTTAACGAACGAGACCTTTACCTGCTAAATAGTCCTGGCAAATCTCTGATGGTTTGTCCAGCTGACTTCTTAGAGGGACAAGCTGTATCTAGCAGCTGGAAGCTGGAGGCA	Eukaryota	Hacrobia	Centroheliozoa	Centroheliozoa_X	Centroheliozoa_XX	Centroheliozoa_XXX	Centroheliozoa_XXXX	Centroheliozoa_XXXX_sp.	cytotrophy	heterotrophs
ASV00658	CGAAAATTTACCAGGTCAGGACATAGTAAGGATTGACAGATTGAGAGCTCTTTCTTGATTCTATGGGTGGTGGTGCATGGCCGTTCTTAGTTGGTGGAGTGATCTGTCTGGTTAATTCCGATAACGAACGAGATCTCGACCTTTAAATAGTGCCGACAAGTTGTTACTTGTCCGGGACTTCTTAGAGGGACTATTGATGTTTAATCAATGGAAGCTTGAGGCA	Eukaryota	Opisthokonta
ASV00659	GGAAAACTTACCAGGTCCAGACATAGTGAGGATTGACAGATTGAGAGCTCTTTCTTGATTCTATGGGTGGTGGTGCATGGCCGTTCTTAGTTGGTGGGTTGCCTTGTCAGGTTGATTCCGGTAACGAACGAGACCTCAGCCTGCTAAATAGTCACGGTCGCTTTTTGCGGCCGGTTGACTTCTTAGAGGGACTATTGGCGTTTAGTCAATGGAAGTATGAGGCA	Eukaryota	Archaeplastida	Chlorophyta	Chlorophyceae	Sphaeropleales	Sphaeropleales_X	Pediastrum	Pediastrum_duplex	photoautotrophy	phototrophs
ASV00660	GGGAAACTTACCAGGTCCAGACATAGTTAGGATTGACAGATTGAGAGCTCTTTCTTGATTCTATGGGTGGTGGTGCATGGCCGTTCTTAGTTGGTGGAGTGATTTGTCTGGTTAATTCCGTTAACGAACGAGACCTTAACCTGCTAAATAGTAGTCCTTAATCATTTAGGGATTTACTTCTTAGAGGGACTTTGTGTGCAAGCACAAGGAAGTTTGAGGCA	Eukaryota	Alveolata	Ciliophora	Colpodea	Colpodea_X	Bursariomorphida	Bursariomorphida_X	Bursariomorphida_X_sp.	bacterivory, cytotrophy	heterotrophs
ASV00661	GGGAAACTTACCAGGTCCAGACATAGTGAGGATTGACAGATTGAGAGCTCTTTCTTGATTCTATGGGTGGTGGTGCATGGCCGTTCTTAGTTGGTGGAGTGATTTGTCTGGTTAATTCCGTTAACGAACGAGACCCCCGCCTGCTAAATAGTTGCGTTAATGCTTAGCATTGACGTCAGCTTCTTAGAGGGACTTTCGGTGACTAACCGAAGGAAGTTGGGGGCA	Eukaryota	Stramenopiles	Ochrophyta	Synurophyceae	Synurales	Synurales_X	Mallomonas	Mallomonas_annulata	photoautotrophy	phototrophs
ASV00662	GGAAAACTCACCAGGTCCAGACATGGGAAGGATTGACAGATTGATAGCTCTTTCTTGATTCTATGGGTGGTGGTGCATGGCCGTTCTTAGTTGGTGGAGTGATTTGTCTGGTTAATTCCGTTAACGAACGAGACCTTAACCTGCTAAATAGTTGCTGGTAATTTATTATCGGTAAACTTCTTAGAGGGACTTCGTGATTCAAACACGAGGAAGTTTGAGGCA	Eukaryota	Alveolata
ASV00663	GGGAAACTTACCAGGTCCAGACATAGTGAGGATTGACAGATTGAGAGCTCTTTCTTGATTCTATGGGTGGTGGTGCATGGCCGTTCTTAGTTGGTGGAGTGATTTGTCTGGTTAATTCCGTTAACGAACGAGACCCCCGCCTGCTAACTAGTGATACGAATGCTTAGCATTGGTGTTCGCTTCTTAGAGGGACTTTTGGTGACTAATCAAAGGAAGTTGGGGGCA	Eukaryota	Stramenopiles	Ochrophyta	Chrysophyceae	Chrysophyceae_X	Chrysophyceae_Clade-C	Uroglena	Uroglena_americana	photoautotrophy	phototrophs
ASV00664	GGGAAACTTACCAGGTCCAGACATAGTGAGGATTGACAGATTGAGAGCTCTTTCTTGATTCTATGGGTGGTGGTGCATGGCCGTTCTTAGTTGGTGGAGTGATTTGTCTGGTTAATTCCGTTAACGAACGAGACCCCCGCCTGCTAAATAGTCGAGCGAATGCTTAGCATTGGCTACGGCTTCTTAGAGGGACTTTTGGTGACTAACCAAAGGAAGTTGGGGGCA	Eukaryota	Stramenopiles	Ochrophyta	Chrysophyceae	Chrysophyceae_X	Chrysophyceae_Clade-E	Chrysophyceae_Clade-E_X	Chrysophyceae_Clade-E_X_sp.	photoautotrophy	phototrophs
ASV00665	GGAAAACTTACCAGGTCCAGACACAGGGAGGATTGACAGATTGAGAGCTCTTTCTTGATTCTGTGGGTGGTGGTGCATGGCCGTTCTTAGTTGGTGGGTTGCCTTGTCAGGTTGATTCCGGTAACGAACGAGACCTCAGCCTGCTAAATAGTCACGGTCACTTTTTGTGGCCGGCAGCACTTCTTAGAGGGACTATTGGCGTTTAGTCAATGGAAGTATGAGGCA	Eukaryota	Archaeplastida	Chlorophyta	Chlorophyceae	Chlamydomonadales	Chlamydomonadales_X			photoautotrophy	phototrophs
ASV00666	GGGAAACTTACCAGGTCCAGACATAGTAAGGATTGACAGATTGATAGCTCTTTCTTGATTCTATGGGTGGTGGTGCATGGCCGTTCTTAGTTGGTGGAGTGATTTGTCTGGTTAATTCCGATAACGAACGAGACCTTAACCTGCTAACTAGTCTTGCCTATTTTATAGGTATAGACTTCTTAGAGGGACTATGTCACGATGAGTGCATGGAAGTTTGAGGCA	Eukaryota	Alveolata	Ciliophora	Litostomatea	Haptoria_5	Pleurostomatida	Litonotus		bacterivory	heterotrophs
ASV00667	GGGAAACTTACCAGGTCCAGACATAGTAAGGATTGACAGATTGATAGCTCTTTCTTGATTCTATGGGTGGTGGTGCATGGCCGTTCTTAGTTGGTGGAATGATTTGTCTGGTTAATTCTGTTAACGAACGAGACCTTAACCTGCTGAATAGGTACGTGTAACTGCGGTTACGCGGGCAACTTCTTAGAGGGACTTCGTGTGTCTAACGCAAGGAAGTTTGAGGCA	Eukaryota	Alveolata	Dinoflagellata	Dinophyceae	Gymnodiniales	Gymnodiniaceae
ASV00668	GGGAAACTCACCAGGTCCAGACATAGAGAGGATTGACAGATTGAGAGCTCTTTCTCGATCCTATGGAAAGTGGTGCATGGCCGTTCTTAGTTGGTGGAGTGATTTGTCTGGTTAATTCCGTTAACGAACGAGACCTCAAGAGGGTGTTCAGAGCTTCCTTATCTTTTTAAGGATGTCTTTGCGCCCTCGACTATCGGTTCTTAAGCCGAAGGAAGGTTGAGGCA	Eukaryota	Opisthokonta	Choanoflagellida	Choanoflagellida_X	Choanoflagellida_XX	Clade-2	Sphaeroeca	Sphaeroeca_leprechaunica	bacterivory	heterotrophs
ASV00670	GGAAAACTTACCAGGTCCGGACATAGTAAGGATTGACAGATTGATAGCTCTTTCTTGATTCTATGGGTGGTGGTGCATGGCCGTTCTTAGTTGGTGGAGTGATTTGTCTGGTTAATTCCGTTAACGAACGAGACCTCAGCCTGCTAAATAGCCGGGCTATTCTTCGGAATGGTGCTGCGCTTCTTAGAGGGACTAACCGCGTTTAGCGGTTGGAAGTTTGAGGCA	Eukaryota
ASV00671	GGAAAACTTACCAGGTCCAGACATAGTGAGGATTGACAGATTGAGAGCTCTTTCTTGATTCTATGGGTGGTGGTGCATGGCCGTTCTTAGTTGGTGGGTTGCCTTGTCAGGTTGATTCCGGTAACGAACGAGACCTCAGCCTGCTAAATAGTCATGATCGCTTTTTGCGGTTAGCCGACTTCTTAGAGGGACTATTGGCGTTTAGTCAATGGAAGTATGAGGCA	Eukaryota	Archaeplastida	Chlorophyta	Chlorophyceae	Sphaeropleales	Sphaeropleales_X	Tetraedron	Tetraedron_minimum	photoautotrophy	phototrophs
ASV00672	GGGAAACTTACCAGGTCCAGACATAGTGAGGATTGACAGATTGAGAGCTCTTTCTTGATTCTATGGGTGGTGGTGCATGGCCGTTCTTAGTTGGTGGAGTGATTTGTCTGGTTAATTCCGTTAACGAACGAGACCCCCGCCTGCTAAATAGTCATGTTAATGCTTAGCATTGACGTTGGCTTCTTAGAGGGACTTTCGGTGACTAACCGAAGGAAGTTGGGGGCA	Eukaryota	Stramenopiles	Ochrophyta	Synurophyceae	Synurales	Synurales_X	Mallomonas		photoautotrophy	phototrophs
ASV00673	GGAAAACTTACCAGGTCCAGACATAGTGAGGATTGACAGATTGAGAGCTCTTTCTTGATTCTATGGGTGGTGGTGCATGGCCGTTCTTAGTTGGTGGAGTGATTTGTCTGGTTAATTCCGTTAACGAACGAGACCCCCGCCTGCTAAATAGTTATGCCAATGCTTTGCATTGGATATAGCTTCTTAGAGGGACTTTTGGTGACTAACCAAAGGAAGTTGGGGGCA	Eukaryota	Stramenopiles	Ochrophyta	Chrysophyceae	Chrysophyceae_X	Chrysophyceae_Clade-E	Chrysophyceae_Clade-E_X	Chrysophyceae_Clade-E_X_sp.	photoautotrophy	phototrophs
ASV00674	GGGAAACTTACCAGGTCCAGACATAGTGAGGATTGACAGATTGAGAGCTCTTTCTTGATTCTATGGGTGGTGGTGCATGGCCGTTCTTAGTTGGTGGAGTGATTTGTCTGGTTAATTCCGTTAACGAACGAGACCCCCGCCTGCTAACTAGTGCTAGGAATGCTTAGCATTTCTGTTCGCTTCTTAGAGGGACTTTCGGTGACTAACCGAAGGAAGTTGGGGGCA	Eukaryota	Stramenopiles	Ochrophyta	Chrysophyceae	Chrysophyceae_X				photoautotrophy	phototrophs
ASV00675	GGGAAACTTACCAGGTCCAGACATAGTAAGGATTGACAGATTGATAGCTCTTTCTTGATTCTATGGGTGGTGGTGCATGGCCGTTCTTAGTTGGTGGAGTGATTTGTCTGGTTAATTCCGTTAACGAACGAGACCTTAACCTGCTAAATAGTTACATCTAACTTCGGTTATGTGGGCATCTTCTTAGAGGGAATTTGTATTTTTCATGCAAGGAAGTTTGAGGCA	Eukaryota	Alveolata	Dinoflagellata	Dinophyceae	Gonyaulacales	Ceratiaceae	Ceratium	Ceratium_hirundinella	mixotrophy	mixotrophs
ASV00676	GGGAAACTTACCAGGTCCAGACATAGTAAGGATTGACAGATTGACAGCTCTTTCTTGATTCTATGGGTGGTGGTGCATGGCCGTTCTTAGTTGGTGGAGTGATTTGTCTGGTTAATTCCGTTAACGAACGAGACCTTAACCTGCTAAATAGTTACATGTAACCTCGGTTACATGGGCAACTTCTTAGAGGGACTTTGTGTGTCTAACGCAAGGAAGTTTGAGGCA	Eukaryota	Alveolata	Dinoflagellata	Dinophyceae	Suessiales	Suessiaceae	Symbiodinium		photoautotrophy, mixotrophy, bacterivory	phototrophs, heterotrophs, mixotrophs
ASV00677	GGGAAACTTACCAGGTCCAGACATAGTGAGGATTGACAGATTGAGAGCTCTTTCTTGATTCTATGGGTGGTGGTGCATGGCCGTTCTTAGTTGGTGGAGTGATTTGTCTGGTTAATTCCGTTAACGAACGAGACCCCCGCCTGCTAAATAGTGGTACCAATGCTTAGCATTGGTGTTATCTTCTTAGAGGGACTTTTGGTGACTAACCAAAGGAAGTTGGGGGCA	Eukaryota	Stramenopiles	Ochrophyta	Chrysophyceae	Chrysophyceae_X				photoautotrophy	phototrophs
ASV00678	GGGAAACTTACCAGGTCAAGACATGGGTGGGATTGACAGATTGAGAGCTCTTTCTTGATTCTATGGGTGGTGGTGCATGGCCGTTCTTAGTTGGTGGAGTGATTTGTCTGGTTAATTCCGTTAACGAACGAGACCTTAACCTGCTAACTAGTCGCCTTGTGCAATACGGGGTTGACTTCTTAGAGGGACTTTACGTTCAAGCGTAAGGAAGTTTGAGGCA	Eukaryota	Alveolata	Ciliophora	CONThreeP	CONThreeP_X	Cryptocaryonidae	Cryptocaryon	Cryptocaryon_irritans	bacterivory	heterotrophs
ASV00679	GGAAATCTTACCAGGTCCAGACATAGGAAGGATTGACAGATTGAGAGCTCTTTCTTGATTCTATGGGTGGTGGTGCATGGCCGTTCTTAGTTGGTGGAGTGATTTGTCTGGTTAATTCCGATAACGAACGAGACTTTGACCTGCTAATTAGACTTTGTAGGGAAACCTATTGAATGTGCTTCTTAGAGGGACTTTGTGTGTTTAACACAAGGAAGTTCAAGGCA	Eukaryota	Alveolata	Apicomplexa	Gregarinomorphea	Neogregarinorida	Actinocephalidae	Hoplorhynchus	Hoplorhynchus_acanthatholius	parasitism, commensalism	parasites
ASV00680	GGAAAACTTACCAGGTCCAGACATAGTGAGGATTGACAGATTGAGAGCTCTTTCTTGATTCTATGGGTGGTGGTGCATGGCCGTTCTTAGTTGGTGGAGTGATTTGTCTGGTTAATTCCGTTAACGAACGAGACCCCCGCCTGCTAAATAGTTATAAGAATGTTTTTTCATTCTTTTTATTAACTTCTTAGAGGGACTTTCGGTGACTAACCGAAGGAAGTTGGGGGCA	Eukaryota	Stramenopiles	Ochrophyta	Chrysophyceae	Chrysophyceae_X	Chrysophyceae_Clade-F	Paraphysomonas		photoautotrophy	phototrophs
ASV00681	GGAAAACTCACCAGGTCCAGACATAGTAAGGATTGACAGATTGATAGCTCTTTCTTGATTCTATGGGTGGTGGTGCATGGCCGTTCTTAGTTGGTGGAGTGATTTGTCTGGTTAATTCCGTTAACGAACGAGACCTTAACCTGCTAAATAGTAGCACGAAGCTTCGGCTTCGTGATTTACTTCTTAGAGGGACTTTGTGTGTCTAACACAAGGAAGTTTGAGGCA	Eukaryota	Alveolata	Dinoflagellata	Dinophyceae	Gonyaulacales	Ceratiaceae	Ceratium	Ceratium_sp.	mixotrophy	mixotrophs
ASV00682	GGAAAACTTACCAGGTCCAGACATAGTGAGGATTGACAGATTGATAGCTCTTTCTTGATTCTATGGGTGGTGGTGCATGGCCGTTCTTAGTTGGTGGAGTGATTTGTCTGGTTAATTCCGTTAACGAACGAGACCTTAGCCTGCTAACTAGTCACGCCGATCTCGATCGACGATGGCTTCTTAGAGGGACTTTGTGACGTTAAGCACAAGGAAGTTTGAGGCA	Eukaryota	Alveolata	Ciliophora	Spirotrichea	Strombidiida				bacterivory	heterotrophs
ASV00683	GGGAAACTTACCAGGTCCAGACATAGTGAGGATTGACAGATTGAGAGCTCTTTCTTGATTCTATGGGTGGTGGTGCATGGCCGTTCTTAGTTGGTGGAGTGATTTGTCTGGTTAATTCCGTTAACGAACGAGACCCCCGCCTGCTAAATAGTCATATGAATGCTTAGCATTGATGTTGACTTCTTAGAGGGACTTTTGGTGACTAACCAAAGGAAGTTGGGGGCA	Eukaryota	Stramenopiles	Ochrophyta	Synurophyceae	Synurales	Synurales_X	Mallomonas	Mallomonas_sp.	photoautotrophy	phototrophs
ASV00684	GGGAAACTCACCAGGTCCAGACATAGTAAGGATTGACAGATTGAGAGCTCTTTCTTGATTCTATGGGTGGTGGTGCATGGCCGTTCTTAGTTGGTGGAGTGATTTGTCTGGTTAATTCCGTTAACGAACGAGACCTCAGCCTGCTAAATAGCCACGCGAACATTCGTGTTTGCGGCCGGCTTCTTAGAGGGACTATTGGCGTTTAGCCGACTGGAAGTTTGAGGCA	Eukaryota	Archaeplastida	Streptophyta	Zygnemophyceae	Zygnemophyceae_X	Zygnemophyceae_XX	Closterium		photoautotrophy	phototrophs
ASV00685	GGGAAACTTACCAGGTCCAGACATAGTAAGGATTGACAGATTGATAGCTCTTTCTTGATTCTATGGGTGGTGGTGCATGGCCGTTCTTAGTTGGTGGAATGATTTGTCTGGTTAATTCCGTTAACGAACGAGACCTTAACCTGCTAAATAGTTACATGTAACCTCGGTTACATGGGCAACTTCTTAGAGGGACTTTGCGTGTCTAACGCAAGGAAGTTTGAGGCA	Eukaryota	Alveolata	Dinoflagellata	Dinophyceae	Dinophyceae_X	Tovelliaceae	Woloszynskia	Woloszynskia_halophila	mixotrophy	mixotrophs
ASV00686	GGGAAACTTACCAGGTCCAGACATAGCGAGGATTGACAGATTGATAGCTCTTTCTTGATTCTATGGGTGGTGGTGCATGGCCGTTCTTAGTTGGTGGAGTGATTTGTCTGGTTAATTCCGATAACGAACGAGACCTCCGCCTGCTAAATAGAGCGCGTCGGGTTCGCCCGGCGGCGCCCTTCTTAGAGGGACAATGGGTGTTTAGCCCATGGAAGTTGGAGGCA	Eukaryota	Stramenopiles	Opalozoa	Bicoecea					bacterivory	heterotrophs
ASV00687	GGAAACTCATCAGGGCAAGAAGATTTTAGGATTGACAGATTGAGAGTTCTTTCTTGATTGGTCTAGTGGTGGTGCATGGCCGTTCTTAGTTGGTGGAGTGATTTGTCTGGTTAATTCCGTTAACGAACGAGACCTTAACCTGCTAACTAGTATATTGATTTTCAATCGGTATTACTTCTTAGAGGGACTATGTGATGTAATCACATGGAAGTTTGAGGCA	Eukaryota	Alveolata	Ciliophora	Oligohymenophorea	Peritrichia_2	Sessilida	Epistylis	Epistylis_chlorelligerum	bacterivory	heterotrophs
ASV00690	GGGAAACTCACCAGGTCCAGACATAGAGAGGATTGACAGATTGAGAGCTCTTTCTCGATCCTATGGAAAGTGGTGCATGGCCGTTCTTAGTTGGTGGAGTGATTTGTCTGGTTAATTCCGTTAACGAACGAGACCTCAAGAGGGTGTTCAGAGCTTCTTTATCTTTTTAAGGATGTCTTTGCGCCCTCGACTATCGGTTCTTAAGCCGAAGGAAGGTTGAGGCA	Eukaryota	Opisthokonta	Choanoflagellida	Choanoflagellida_X	Choanoflagellida_XX	Clade-2	Sphaeroeca		bacterivory	heterotrophs
ASV00691	GGGAAACTTACCAGGTCCAGACATAGTGAGGATTGACAGATTGATAGCTCTTTCTTGATTCTATGGGTGGTGGTGCATGGCCGTTCTTAGTTGGTGGAGTGATTTGTCTGGTGAATTCCGTTAACGAACGAGACCCCCGCCTGGTAAATAGTGTGGGTAATGCTTATGCATTGCCTTTTCTACTTCTTCAAGGGACTTTCAGTCACTAACTGAAGGAAGTTGGGGGCA	Eukaryota	Stramenopiles	Ochrophyta	Raphidophyceae	Raphidophyceae_X	Raphidophyceae_XX	Gonyostomum	Gonyostomum_semen	photoautotrophy	phototrophs
ASV00692	GGAAAACTTACCAGGTCCAGACATAGTTAGGATTGACAGGTTGAAGACCTTTCTTGATTCTATGGGTGGTGGTGCATGGCCGTTCTTAGTTGGTGGAGTGATTTGTCTGGTTAATTCCGTTAACGAACGAGACCTCGACCTGCTAAATAGTTCGGCGTATTCTAGGATACGTACGTGACTTCTTAGAGGGACTATCAGGAGAGTATCCGATGGAAGTTCGAGGCA	Eukaryota	Rhizaria	Cercozoa	Filosa-Thecofilosea	Filosa-Thecofilosea_X	Mataza-lineage	Mataza-lineage_X	Mataza-lineage_X_sp.	heterotrophy	heterotrophs
ASV00693	GGAAAACTTACCAGGTCCAGACATAGTAAGGATTGACAGATTGAGAGCTCTTTCTTGATTCTATGGGTGGTGGTGCATGGCCGTTCTTAGTTGGTGGAGTGATTTGTCTGGTTAATTCCGATAACGAACGAGACCTTAACCTGCTAAATAGCCCGTCTAATTTATATTGGACTTTTTTGGGCTTCTTAGAGGGACTGCAGGTGTTTAACTTGCGGAAGTTTGAGGCA	Eukaryota
ASV00694	GGGAAACTTACCAGGTCCAGACATAGTGAGGATTGACAGATTGAGAGCTCTTTCTTGATTCTATGGGTGGTGGTGCATGGCCGTTCTTAGTTGGTGGAGTGATTTGTCTGGTTAATTCCGTTAACGAACGAGACCCCCGCCTGCTAAATAGTCACGCCAATGCGTAGCATTGACGATGGCTTCTTAGAGGGACTTTCGGTGACTAACCGAAGGAAGTTGGGGGCA	Eukaryota	Stramenopiles	Ochrophyta						photoautotrophy	phototrophs
ASV00695	GGGAAACTCACCAGGTCCAGACATAGTAAGGATTGACAGATTGAGAGCTCTTTCTTGATTCTATGGGTGGTGGTGCATGGCCGTTCTTAGTTGGTGGAGTGATTTGTCTGGTTAATTCCGATAACGAACGAGACCTCCGCCTGCTAAATAGACTGGTCTGGGATTCCAGGCCCGTCTTCTTAGAGGGACGATGTGTGTTTAGCACATGGAAGTTGGAGGCA	Eukaryota	Stramenopiles	Opalozoa	Bicoecea	Pseudodendromonadales	Pseudodendromonadales_X	Pseudodendromonadales_XX	Pseudodendromonadales_XX_sp.	bacterivory	heterotrophs
ASV00696	GGAAAACTTACCAGGTCCAGACATAGTGAGGATTGACAGATTGAGAGCTCTTTCTTGATTCTATGGGTGGTGGTGCATGGCCGTTCTTAGTTGGTGGAGTGATTTGTCTGGTTAATTCCGTTAACGAACGAGACCCCCGCCTGCTAAATAGCTGGGCCAATGCATAGCATTGGTACCAGCTTCTTAGAGGGACTTTTGGTGACTAACCAAAGGAAGTTGGGGGCA	Eukaryota	Stramenopiles	Ochrophyta	Chrysophyceae	Chrysophyceae_X				photoautotrophy	phototrophs
ASV00697	GGGAAACTTACCAGGTCCAGACATAGTGAGGATTGACAGATTGATAGCTCTTTCTTGATTCTATGGGTGGTGGTGCATGGCCGTTCTTAGTTGGTGGAGTGATTTGTCTGGTTAATTCCGTTAACGAACGAGACCCCCGCCTGGTAAATAGTGTGGGTAATGCTTATGCATTGCCTTTTCTACTTCTTCGAGGGACTTTCAGTGACTAACTGAAGGAAGTTGGGGGCA	Eukaryota	Stramenopiles	Ochrophyta	Raphidophyceae	Raphidophyceae_X	Raphidophyceae_XX	Gonyostomum	Gonyostomum_semen	photoautotrophy	phototrophs
ASV00698	GGAAAACTTACCAGGTCCAGACATAGTGAGGATTGACAGATTGAGAGCTCTTTCTTGATTCTATGGGTGGTGGTGCATGGCCGTTCTTAGTTGGTGGATTGATTTGTCTGGTTAATTCCGTTAACGAACGAGACCCCTGCCTGCTAAATAGTTGGGTGAATGAATTTTCATTGACTACAGCTTCTTAGAGGGACGTGCGTTCTATTAGACGCAGGAAGATAGGGGCA	Eukaryota	Stramenopiles	Ochrophyta	Bacillariophyta	Bacillariophyta_X	Araphid-pennate			photoautotrophy	phototrophs
ASV00699	GGGAAACTCACCAGGCCAGAACATAAGAAGGATTGACAGATTGAGAGCTCTTTCTTGATTTTATGGGTGGTGGTGCATGGCCGTTCTTAGTTGGTGGAGTGATTTGTCTGGTTAATTCCGATAACGAACGAGACCTTATCCTGCTAAATAGTCCCGTGGAGCCTTGCTCCATGGCCGACTTCTTAGAGGGACTATTGCTGTTTAAGCAATGGAAGTTTGAGGCA	Eukaryota	Opisthokonta
ASV00701	GGAAAACTCACCAGGTCCAGACATGGGAAGGATTGACAGATTGATAGCTCTTTCTTGATTCTATGGGTGGTGGTGCATGGCCGTTCTTAGTTGGTGGAGTGATTTGTCTGGTTAATTCCGTTAACGAACGAGACCTTAACCTGCTAAATAGTTCGCTGAAACTTGTTTCAGTAGTACTTCTTAGAGGGACTTCGTGATTCAAACACGAGGAAGTTTGAGGCA	Eukaryota	Alveolata
ASV00702	GGGAAACTTACCAGGTCCAGACATAGTGAGGATTGACAGATTGAAAGCTCTTTCTTGATTCTATGGGTGGTGGTGCATGGCCGTTCTTAGTTGGTGGAGTGATTTGTCTGGTTAATTCCGATAACGAACGAGACCTTAACCTGCTAAATAGTGACGGGAATCTTCGGATTGCTGGGACACTTCTTAGAGGGACTTTTTGCGTTTAGCAAAAGGAAGTTTGAGGCA	Eukaryota
ASV00703	GGAAAACTCACCAGGTCCAGACATGGGAAGGATTGACAGATTGATAGCTCTTTCTTGATTCTATGGGTGGTGGTGCATGGCCGTTCTTAGTTGGTGGAGTGATTTGTCTGGTTAATTCCGTTAACGAACGAGACCTTAACCTGCTAAATAGTTGTTGGTGATACGTCATCAACTAACTTCTTAGAGGGACTTCGTAAATCAAATACGAGGAAGTTTGAGGCA	Eukaryota	Alveolata
ASV00704	GGAAAACTCACCAGGTCCAGACATGGTAAGGATTGACAGATTGATAGCTCTTTCTTGATTCTATGGGTGGTGGTGCATGGCCGTTCTTAGTTGGTGGAGTGATTTGTCTGGTTAATTCCGTTAACGAACGAGACCTTAACCTGCTAAATAGTTGGGCGAAACTTATGTTTTGTCATTAACTTCTTAGAGGGACTTTGCGAGTTTATCGCAAGGAAGTTTGAGGCA	Eukaryota	Alveolata	Apicomplexa	Colpodellidea	Colpodellida	Alphamonaceae	Aphamonas	Aphamonas_edax	cytotrophy	heterotrophs
ASV00705	GGAAAACTCACCAGGTCCAGACATAGTAAGGATTGACAGATTGATAGCTCTTTCTTGATTCTATGGGTGGTGGTGCATGGCCGTTCTTAGTTGGTGGAGTGATTTGTCTGGTTAATTCCGTTAACGAACGAGACCTTAACCTGCTAAATAGTAGCACGAAGCTTCTGCTTCGTGATTTACTTCTTAGAGGGACTTTGTGTGTCTAACACAAGGAAGTTTGAGGCA	Eukaryota	Alveolata	Dinoflagellata	Dinophyceae	Gonyaulacales	Ceratiaceae	Ceratium	Ceratium_sp.	mixotrophy	mixotrophs
ASV00706	GGAAACCTTACCAGGTCCAGACATAGTGAGGATTGACAGATTGAGAGCTCTTTCTTGATTCTATGGGTGGTGGTGCATGGCCGTTCTTAGTTGGTGGGTTGCCTTGTCAGGTTGATTCCGGTAACGAACGAGACCTCAGCCGCTAAATAGTCACTTCCGGTCCGCCGGTCGGTAGACTTCTTAGAGGGACTTTCACCGTCTAGGTGAAGGAAGCATGAGGCG	Eukaryota	Archaeplastida	Chlorophyta	Trebouxiophyceae	Chlorellales	Chlorellales_X	Ecballocystis	Ecballocystis_hubeiensis	photoautotrophy	phototrophs
ASV00707	GGAAAACTTACCAGGTCCGGACATAGGAAGGATTGACAGATTGAGAGCTCTTTCTTGATTCTATGAGTGGTGGTGCATGGCCGTTCTTAGTTGGTGGAGTGATTTGTCTGGTTAATTCCGTTAACGAACGAGATCTCAGCTTTGCTAATTGGTGACCTGGGCGATTGTTCGCCCAAGGAAACATTATTATTTAGCGGGACGATCCGCGACCAGCGGAGGGAAGCATGAGGCA	Eukaryota
ASV00708	GGAAAACTTACCAGGTCCAGACATAGTGAGGATTGACAGATTGAGAGTTCTTTCTTGATTCTATGGGTGGTGGTGCATGGCCGTTCTTAGTTGGTGGAGTGATTTGTCTGGTTAATTCCGTTAACGAACGAGACCGCCGCCTGCTAAATAGTTCTGCAAATGGCTTTTCATTGGCAAGAGCTTCTTAGAGGGACGTTCATTCTACAAGATGAAGGAAGATGGCGGCA	Eukaryota	Stramenopiles	Ochrophyta	Bacillariophyta	Bacillariophyta_X	Polar-centric-Mediophyceae	Cyclotella	Cyclotella_meneghiniana	photoautotrophy	phototrophs
ASV00709	GGAAAACTTACCAGGTCCAGACATAGTGAGGATTGACAGATTGATAGCTCTTTCTTGATTCTATGGGTGGTGGTGCATGGCCGTTCTTAGTTGGTGGAGTGATTTGTCTGGTTAATTCCGTTAACGAACGAGACCTTAGCCTACTAACTAGTCGAGCCAATCTCGATTGGCCGCGACTTCTTAGAGGGACTTTGTGGTTCAAACACAAGGAAGTTTGAGGCA	Eukaryota	Alveolata	Ciliophora	Spirotrichea	Hypotrichia				bacterivory	heterotrophs
ASV00711	GGGAAACTTACCAGGTCCAGACATAGTGAGGATTGACAGATTGATAGCTCTTTCTTGATTCTATGGGTGGTGGTGCATGGCCGTTCTTAGTTGGTGGAGTGATTTGTCTGGTTAATTCCGTTAACGAACGAGACCTTAGCCTACTAAATAGTTGCTCCAATCATGATTGGATCAACTTCTTAGAGGGACTTTGTAAGCAAATACAAGGAAGTTTGAGGCA	Eukaryota	Alveolata	Ciliophora	Spirotrichea	Choreotrichida	Strobilidiidae_E	Strobilidium_E	Strobilidium_caudatum	bacterivory	heterotrophs
ASV00712	GGAAAACTCACCAGGTCCGGACATACGTAGGATTGACAGATTGAGAGCTCTTTCATGATTGTGTGGGTGGTGGTGCATGGCCGTTCTTAGTTGGTGGATTGATTTGTCTGGTTAATTCCGATAACGAGCGAGACCTCCACCGGTGTGTGTCTATTCTTGAGAGATCAGGGATCAAGACACACCGGGACTGTATGCGGTTAGCATACGGAAGTTGGAGGCA	Eukaryota	Opisthokonta
ASV00713	GGAAACTCATCAGGGCAAGAAGATTTTAGGATTGACAGATTGAGAGTTCTTTCTTGATTGGTCTAGTGGTGGTGCATGGCCGTTCTTAGTTGGTGGAGTGATTTGTCTGGTTAATTCCGTTAACGAACGAGACCTTAACCTACTAACTAGTGTTTTGATCTCAAATCAAAAGCACTTCTTAGAGGGACTATGTGATGTAATCACATGGAAGTTTGAGGCA	Eukaryota	Alveolata	Ciliophora	Oligohymenophorea	Peritrichia_2	Sessilida	Carchesium	Carchesium_polypinum	bacterivory	heterotrophs
ASV00714	GGAAAACTTACCAGGTCCAGACATAGTGAGGATTGACAGGTTGAAGATCTTTCTTGATTCTATGGGTGGTGGTGCATGGCCGTTCTTAGTTGGTGGATTGATCTGTCTGGTTAATTCCGATAACGAACGAGACCTCAGCCTGCTAAATAGTGCCGTCCGCTTACGCGGATAGGTTGGCTTCTTAGAGGGACTATTGGTGTGTAGCCAATGGAAGATTGAGGCA	Eukaryota	Rhizaria	Cercozoa	Novel-clade-10-12	Novel-clade-10	Novel-clade-10_X	Novel-clade-10_XX	Novel-clade-10_XX_sp.	heterotrophy	heterotrophs
ASV00715	GGGAAACTTACCAGGTCCAGACATAGTCAGGATGGACAGATTGAAAGCTCTTTCTTGATTCTATGGGTGGTGGTGCATGGCCGTTCTTAGTTGGTGGAGTGATTTGTCTGGTTAATTCCGTTAACGAACGAGACCTCAGCCTGCTAACTAGCATTGCTCTTTTCGAAGAGTATATGCTTCTTAGAGGGACTATTCGTGTTCAACGAATGGAAGTTTGAGGCA	Eukaryota	Hacrobia	Cryptophyta	Cryptophyceae	Cryptomonadales	Cryptomonadales_X	Cryptomonas	Cryptomonas_borealis	mixotrophy	mixotrophs
ASV00716	GGAAAACTTACCAGGTCCAGACACGGGGAGGATTGACAGATTGAGAGCTCTTTCTTGATTCTGTGGGTGGTGGTGCATGGCCGTTCTTAGTTGGTGGGTTGCCTTGTCAGGTTGATTCCGGTAACGAACGAGACCTCAGCCTGCTAAATAGTCACAGTTACTTCCTGTAGCTGCAAGACTTCTTAGAGGGACTATTGCCGTTAGGCAATGGAAGTGTGAGGCA	Eukaryota	Archaeplastida	Chlorophyta	Chlorophyceae	Chlamydomonadales	Chlamydomonadales_X	Phacotus	Phacotus_lenticularis	photoautotrophy	phototrophs
ASV00717	GGAAACCTTACCAGGTCCGGACATAGGAAGGATTGACAGATTGAGAGCTCTTTCTTGATTCTATGGGTGGTGGTGCATGGCCGTTCTTAGTTGGTGGAGTGATTTGTCTGGTTAATTCCGTTAACGAACGAGACCTTAACCTACTAACTGGCCGCCTGAGTGGCAACGCTCAGGAATAAGGCCTCTTAGAGGGACGATCTGTGATTAGCAGATGGAGGAATAAGGCA	Eukaryota
ASV00718	GGAAAACTTACCAGGTCCAGACATAGTGAGGATTGACAGATTGAGAGCTCTTTCTTGATTCTATGGGTGGTGGTGCATGGCCGTTCTTAGTTGGTGGAGTGATTTGTCTGGTTAATTCCGTTAACGAACGAGACCCCCGCCTGCTAAATAGTTGAGCTAATGCCTAGCATTGGCTTCAACTTCTTAGAGGGACTTTTGGTGACTAACCAAAGGAAGTTGGGGGCA	Eukaryota	Stramenopiles	Ochrophyta	Chrysophyceae	Chrysophyceae_X	Chrysophyceae_Clade-F	Paraphysomonas	Paraphysomonas_foraminifera	photoautotrophy	phototrophs
ASV00719	GGGAAACTTACCAGGTCCAGACATAGTAAGGATTGACAGATTGAGAGCTCTTTCTTGATTCTATGGGTGGTGGTGCATGGCCGTTCTTAGTTGGTGGAGTGATTTGTCAGGTTAATTCCGGTAACGAACGAGACCTCCGCCTGCTAAATAGTCACGTCATGCTTTGCATGCACGGGCGACTTCTTAGAGGGACTACGGGCGGTGAGCTCGCGGAAGTTGGAGGCA	Eukaryota	Stramenopiles	Opalozoa	Bicoecea	Bicoecales	Bicoecaceae	Bicoecaceae_X	Bicoecaceae_X_sp.	bacterivory	heterotrophs
ASV00720	GGAAAACTTACCAGGTCCAGACACGAGGATGATTAACAGATTGAGAGCTCTTTTTTGATTTTGTGGGTGGTGGTGCATGGCCGTTCTTAGTTGGTGGGTTGCCTTGTCAGGTTGATTCCGGTAACGAACGAGACCTCAGCCTGCTAAATAGTCACGTTTCCTTTCTGGATACGCTTGACTTCTTAGAGGGACTATTGTCGTTTAGGCAATGGAAGTGTGAGGCA	Eukaryota	Archaeplastida	Chlorophyta	Chlorophyceae	Chlamydomonadales	Chlamydomonadales_X	Chlamydomonas	Chlamydomonas_acidophila	photoautotrophy	phototrophs
ASV00721	GGAAAACTTACCAGGTCCAGACATAGTGAGGATTGACAGATTGAGAGCTCTTTCTTGATTCTATGGGTGGTGGTGCATGGCCGTTCTTAGTTGGTGGGTTGCCTTGTCAGGTTGATTCCGGTAACGAACGAGACCTCAGCCTGCTAAATAGTCACGCCCGCTTTTTGCGGATGGCAGACTTCTTAGAGGGACTATTGGCGTTTAGTCAATGGAAGTATGAGGCA	Eukaryota	Archaeplastida	Chlorophyta	Chlorophyceae					photoautotrophy	phototrophs
ASV00722	GGGAAACTCACCAGGTCCAGACATAGTAAGGATTGACAGATTGAGAGCTCTTTCTTGATTCTATGGGTGGTGGTGCATGGCCGTTCTTAGTTGGTGGAGTGATTTGTCTGGTTAATTCCGATAACGAACGAGACCTCCGCCTGCTAAATAGCTGCGCCTGGAATTCCAGTCGTAGCTTCTTAGAGGGACAATGTGTGTTTAGCACATGGAAGTTGGAGGCA	Eukaryota	Stramenopiles	Opalozoa	Bicoecea	Pseudodendromonadales	Pseudodendromonadales_X			bacterivory	heterotrophs
ASV00723	GGAAAACTTACCAGGTCCAGACATAGTAAGGATTGACAGATTGAGAGCTCTTTCTTGATTCTATGGGTGGTGGTGCATGGCCGTTCTTAGTTGGTGGAGTGATTTGTCTGGTTAATTCCGTTAACGAACGAGACCTCCGCGTGCTAAATAGTTCCGCTTACAATTTTTTGTAGGTAGTGGACTTCTTAGAGGGACTTTCGGGTAATCAAACCGAAGGAAGTTGGAGGCA	Eukaryota	Stramenopiles	Pseudofungi	Oomycota	Oomycota_X	Peronosporales			saprotrophy or parasitism	heterotrophs, parasites
ASV00724	GGAAAACTCACCAGGTCCAGACATGGGAAGGATTGACAGATTGATAGCTCTTTCTTGATTCTATGGGTGGTGGTGCATGGCCGTTCTTAGTTGGTGGAGTGATTTGTCTGGTTAATTCCGTTAACGAACGAGACCTTAACCTGCTAAATAGTTGCCAGTAATTTATTATTGGTGTACTTCTTAGAGGGACTTCGTGATTCAAACACGAGGAAGTTTGAGGCA	Eukaryota	Alveolata	Dinoflagellata	Dinophyceae
ASV00727	GGAAAACTTACCAGGTCCAGACACGGGGAGGATTGACAGATTGAGAGCTCTTTCTTGATTCTGTGGGTGGTGGTGCATGGCCGTTCTTAGTTGGTGGGTTGCCTTGTCAGGTTGATTCCGGTAACGAACGAGACCTCAGCCTGCTAAATAGTCACGACCACCTTCGGTGGGCGCTTGACTTCTTAGAGGGACTATTGGCGTTTAGCCAATGGAAGTGTGAGGCA	Eukaryota	Archaeplastida	Chlorophyta	Chlorophyceae	Chlamydomonadales	Chlamydomonadales_X			photoautotrophy	phototrophs
ASV00728	GGGAAACTTACCAGGTCCAGACATAGTAAGGATTGACAGATTGATAGCTCTTTCTTGATTCTATGGGTGGTGGTGCATGGCCGTTCTTAGTTGGTGGAGTGATTTGTCTGGTTAATTCCGATAACGAACGAGACCTTAACCTGCTAACTAGTCTTGCTCATTTCATGAGTACTGACTTCTTAGAGGGACTATGTGTCGAAAAGCACATGGAAGTTTGAGGCA	Eukaryota	Alveolata	Ciliophora	Litostomatea	Litostomatea_X	Litostomatea_XX			bacterivory	heterotrophs
ASV00729	GGGAAACTTACCAGGTCCAGACATAGTAAGGATTGACAGATTGATAGCTCTTTCTTGATTCTATGGGTGGTGGTGCATGGCCGTTCTTAGTTGGTGGAGTGATTTGTCTGGTTAATTCCGTTAACGAACGAGACCTTAACCTGCTAAATAGTTACACGTAACCTCGGTTACGTGGGCAACTTCTTAGAGGGACTTTGCGTGTTTAACGCAAGGAAGTTTGAGGCA	Eukaryota	Alveolata	Dinoflagellata	Dinophyceae	Peridiniales	Peridiniopsidaceae	Parvodinium	Parvodinium_inconspicuum	photoautotrophy	phototrophs
ASV00731	GGAAAACTCACCAGGTCCAGACATGGGAAGGATTGACAGATTGATAGCTCTTTCTTGATTCTATGGGTGGTGGTGCATGGCCGTTCTTAGTTGGTGGAGTGATTTGTCTGGTTAATTCCGTTAACGAACGAGACCTTAGCCTGCTAAATAGTTGTGCGTAACCTCGGTTATACAATCAGCTTCTTAGAGGGACTTCGTGTGTTTAACACGAGGAAGTTTGAGGCA	Eukaryota	Alveolata	Apicomplexa	Coccidiomorphea	Eimeriida				parasitism, commensalism	parasites
ASV00732	GGGAAACTCACCAGGTCCAGACATAGTGAGGATTGACAGATTGAGAGCTCTTTCTTGATTCTATGGGTGGTGGTGCATGGCCGTTCTTAGTTGGTGGGGCGACTTGTCTGGTTAATTCCGTTAACGAACGAGACCTTTTGGGGTGGTTGTGGCGGCGCGGGGAGCAATCTGCGGCAGCTGCTGAGCAACTCCGACAATCGGTGTATTTTAAGATTGAAACCGAGGGAAGGTAAAGGCA	Eukaryota	Opisthokonta	Choanoflagellida	Choanoflagellatea	Craspedida	Monosigidae_Group_A	Codosiga	Codosiga_botrytis	bacterivory	heterotrophs
ASV00733	GGGAAACTTACCAGGTCCAGACATAGTGAGGATTGACAGATTGAGAGCTCTTTCTTGATTCTATGGGTGGTGGTGCATGGCCGTTCTTAGTTGGTGGAGTGATTTGTCTGGTTAATTCCGTTAACGAACGAGACCCCCGCCTGCTAAATAGTTCTACTAATGCTTAGCATTGGTGTTAGCTTCTTAGAGGGACTTTTGGTGACTAACCAAAGGAAGTTGGGGGCA	Eukaryota	Stramenopiles	Ochrophyta	Chrysophyceae	Chrysophyceae_X	Chrysophyceae_Clade-C			photoautotrophy	phototrophs
ASV00734	GGGAAACTTACCAGGTCCGGACATAGTAAGGATTGACAGATTGACAGCTCTTTCTTGATTCTATGGGTGGTGGTGCATGGCCGTTCTTAGTTGGTGGAGTGATTTGTCTGGTTAATTCCGTTAACGAACGAGACCTCCGCCTGCTAAATAGTAACATTCTTGCTGGTCAAGGGTGGTTATCTTCTTAGAGGGACACTGGATTTTTAATCCAGGGAAGTTGGAGGCA	Eukaryota	Stramenopiles	Opalozoa	MAST-12	MAST-12C	MAST-12C_X	MAST-12C_XX	MAST-12C_XX_sp.	bacterivory, saprotrophy	heterotrophs
ASV00736	GGGAAACTCACGAGCGCAAGACAGAGAAGGGATTGACAGATTGAGAGCTCTTTCTTGATTCTTTGGGTGGTGGTGCATGGCCGTTCTTAGTTGGTGGAGTGATTTGTCTGGTTAATTCCGTTAACGAACGAGACCTTAACCTGCTAACTAGTCGACCTGTGAACAACGGGTTGTACTTCTTAGAGGGACTATTGTGCATTTAAGCCAATGGAAGTTTAAGGCA	Eukaryota	Alveolata	Ciliophora	Oligohymenophorea	Hymenostomatia	Ophryoglenida	Ichthyophthirius	Ichthyophthirius_multifiliis	bacterivory	heterotrophs
ASV00737	GGGAAACTTACCAGGTCCGGACATAGTAAGGATTGACAGATTGACAGCTCTTTCTTGATTCTATGGGTGGTGGTGCATGGCCGTTCTTAGTTGGTGGAGTGATTTGTCTGGTTAATTCCGTTAACGAACGAGACCTCCGCCTGCTAAATAGAAATGATCATTTCGATGGTCAGTATATCTTCTTAGAGGGACACTTGGTTTTTAGCCAAGGGAAGTTGGAGGCA	Eukaryota	Stramenopiles	Opalozoa	MAST-12	MAST-12A	MAST-12A_X	MAST-12A_XX	MAST-12A_XX_sp.	bacterivory, saprotrophy	heterotrophs
ASV00738	GGGAAACTTACCAGGTCCAGACACGGGAAGGATTGACAGATTGAGAGCTCTTTCTTGATTCTGTGGGTGGTGGTGCATGGCCGTTCTTAGTTGGTGGGTTGCCTTGTCAGGTTGATTCCGGTAACGAACGAGACCTCAGCCTGCTAAATAGTCAGCATCGCACCTGCGGTGCGCGGACTTCTTAGAGGGACTATTGGCGTTTAGCCAATGGAAGTATGAGGCG	Eukaryota	Archaeplastida	Chlorophyta	Chlorophyceae	Chlamydomonadales	Chlamydomonadales_X			photoautotrophy	phototrophs
ASV00739	GGGAAACTTACCAGGTCCAGACATAGTGAGGATTGACAGATTGAGAGCTCTTTCTTGATTCTATGGGTGGTGGTGCATGGCCGTTCTTAGTTGGTGGAGTGATTTGTCTGGTTAATTCCGTTAACGAACGAGACCCCCGCCTGCTAAATAGTTGGATCAATGCATGGCATTGGTTGCAGCTTCTTAGAGGGACTTTCGGCGACCAGCCGAAGGAAGTTGGGGGCA	Eukaryota	Stramenopiles	Ochrophyta	Chrysophyceae	Chrysophyceae_X				photoautotrophy	phototrophs
ASV00740	GGAAAACTCACCAGGTCCAGACATGGTAAGGATTGACAGATTGATAGCTCTTTCTTGATTCTATGGGTGGTGGTGCATGGCCGTTCTTAGTTGGTGGAGTGATTTGTCTGGTTAATTCCGTTAACGAACGAGACCTTAACCTGCTAAATAGTTGGGCGAAACTTATGTTTCGTCATTAACTTCTTAGAGGGACTTTGCGAGTCTATCGCAAGGAAGTTTGAGGCA	Eukaryota	Alveolata	Apicomplexa	Colpodellidea	Colpodellida	Alphamonaceae	Aphamonas	Aphamonas_edax	cytotrophy	heterotrophs
ASV00741	GGGAAACTTACCAGGTCCAGACATAGTGAGGATTGACAGATTGAGAGCTCTTTCTTGATTCTATGGGTGGTGGTGCATGGCCGTTCTTAGTTGGTGGAGTGATTTGTCTGGTTAATTCCGTTAACGAACGAGACCCCCGCCTGCTAAATAGTCATACCAATGCTTTGCATTGGTGTTGGCTTCTTAGAGGGACTTTTGGTGACTAACCAAAGGAAGTTGGGGGCA	Eukaryota	Stramenopiles	Ochrophyta	Chrysophyceae	Chrysophyceae_X				photoautotrophy	phototrophs
ASV00742	GGGAAACTTACCAGGTCCAGACACAGTAAGGATTGACAGATTGAGAGCTCTTTCTTGATTCTGTGGGTGGTGGTGCATGGCCGTTCTTAGTTGGTGGAGTGATTTGTCTGGTTAATTCCGTTAACGAACGAGACCTTAACCTGCTAAATAGTCCATGTTTGGTTCGCCCAAGCATGCTTGACTTCTTAGAGGGACTAGTCGATTTTTGTGCGACTGGAAGTTTGAGGCA	Eukaryota	Amoebozoa	Lobosa	Tubulinea	Echinamoebida	Echinamoebidae	Echinamoeba	Echinamoeba_sp.	bacterivory	heterotrophs
ASV00743	GGAAAACTCACCAGGTCCAGACATGGGAAGGATTGACAGATTGATAGCTCTTTCTTGATTCTATGGGTGGTGGTGCATGGCCGTTCTTAGTTGGTGGAGTGATTTGTCTGGTTAATTCCGTTAACGAACGAGACCTTAGCCTGCTAAATAGTTGTTCATAACTTCGGTTATGGCACAGCTTCTTAGAGGGACTTCGTGTGTTTAACACGAGGAAGTTTGAGGCA	Eukaryota	Alveolata
ASV00744	GGAAATCTCACCAGGTCCAGACATTTTCAGGAAGATCAGATTGAAAGCTCTTATTTGATTAGATGGGTGGTGGTGCATGGCCGTTCTTAGTTGGTGGAGTGATTTGTCTGGTTAATTCCGTTAACGAACGAGACCTCAGCCTGCTAAGTAGGGGACGTGGCTATTTTGGCCGGCGTTCAAAAATTACCTTCTTAGAGGGACTATTTGTGTTTAACGAATGGAAGTTTGAGGCA	Eukaryota	Hacrobia	Cryptophyta	Cryptophyceae	Goniomonadales	Goniomonadales_X	Goniomonas	Goniomonas_truncata	bacterivory	heterotrophs
ASV00745	GGGAAACTTACCAGGTCCAGACATAGTGAGGATTGACAGATTGAGAGCTCTTTCTTGATTCTATGGGTGGTGGTGCATGGCCGTTCTTAGTTGGTGGAGTGATTTGTCTGGTTAATTCCGTTAACGAACGAGACCCCCGCCTGCTAAATAGTTGTGAGAATGCTTAGCATTTTCTTCAGCTTCTTAGAGGGACTTTCGGTGACTAACCGAAGGAAGTTGGGGGCA	Eukaryota	Stramenopiles	Ochrophyta						photoautotrophy	phototrophs
ASV00746	GGGAAACTTACCAGGTCCGGACATAGTGAGGATTGACAGATTGAAGATCTTTCTTGATTCTATGGGTGGTGGTGCATGGCCGTTCTTAGTTGGTGGAGTGATTTGTCTGGTTAATTCCGTTAACGAACGAGACCTCGGCCTACTAAATAGTCTGGCTCACCTTTCGGGGTGCGGCTGGGACTTCTTAGAGGGACTATCGGTGCTTAGCCGACGGAAGTTCGAGGCA	Eukaryota	Rhizaria	Cercozoa	Filosa-Granofilosea					heterotrophy	heterotrophs
ASV00747	GGGAAACTCACCAGGTCCAGACATAGTGAGGATTGACAGATTGAGAGCTCTTTCTTGATTCTATGGGTGGTGGTGCATGGCCGTTCTTAGTTGGTGGAGTGATTTGTCTGGTTAATTCCGATAACGAACGAGACCCCCGCCTGCTAAATAGTTACGTCAATTCTTTGAATTTTCAGTTAGCTTCTTAGAGGGACTTCTGGTGATTAACCAGAGGAAGTTGGGGGCA	Eukaryota	Stramenopiles	Ochrophyta						photoautotrophy	phototrophs
ASV00748	GGGAAACTTACCAGGTCCAGACATAGTAAGGATTGACAGATTGATAGCTCTTTCTTGATTCTATGGGTGGTGGTGCATGGCCGTTCTTAGTTGGTGGAGTGATTTGTCTGGTTAATTCCGATAACGAACGAGACCTTAACCTGCTAACTAGTCTTACTCATTGCATGGGTACTGACTTCTTAGAGGGACTATGTGTCGATAAGCACATGGAAGTTTGAGGCA	Eukaryota	Alveolata	Ciliophora	Litostomatea					bacterivory	heterotrophs
ASV00749	GGAAAACTTACCAGGTCCGGACGTAGTAAGGATTGACAGATTGAAGATCTTTCTTGATTCTATGGGTGGTGGTGCATGGCCGTTCTTAGTTGGTGGAGTGATTTGTCTGGTTAATTCCGTTAACGAACGAGACCTCGACCTGCTAACTAGCTCGCGTTTTTTCACAAAGCACTAGCTTCTTAGAGGGACTTTGGCAATGAAGGCTACAGGAAGTTCGAGGCA	Eukaryota	Rhizaria	Cercozoa	Filosa-Imbricatea	Filosa-Imbricatea_X	Novel-clade-2	Novel-clade-2_X	Novel-clade-2_X_sp.	heterotrophy	heterotrophs
ASV00750	GGGAAACTTACCAGGTCCAGACATAGTAAGGATTGACAGATTGATAGCTCTTTCTTGATTCTATGGGTGGTGGTGCATGGCCGTTCTTAGTTGGTGGAGTGATTTGTCTGGTTAATTCCGTTAACGAACGAGACCTTAACCTGCTAAATAGTTACGTGTAACTTCGGTTATGCGGGCAGCTTCTTAGAGGGACTTTGTGAATCTATTGCAAGGAAGTTTGAGGCA	Eukaryota	Alveolata	Dinoflagellata	Dinophyceae	Gymnodiniales
ASV00751	GGGAAACTCACCAGGTCAAAACATGGGTGGGATTGACAGATTGAGAGCTCTTTCTTGATTCTATGGGTAGTGGTGCATGGCCGCTTCAAGTTGGTGGAGTGATTTGTCTGGTTAATTCCGATAACGAACGAGACCTTAACCTGCTAACTAGTATGTTCCTCAACAAGGGGCATTACTTCTTAGAGGGACTATGTGATTCAAGCACATGGAAGTTTGAGGCA	Eukaryota	Alveolata	Ciliophora	Oligohymenophorea					bacterivory	heterotrophs
ASV00752	GGGAAACTTACCAGGTCCGGACTTCAGGAGGATTGACAGATTGAAGATCTTTCTTAATTTGAAGGGTGGTGGTGCATGGCCGTTCTTAGTTGGTGGTGTGAATTGTCTGGTTAATTCCGTTAACGAACGAGACCTCGACCTGCTAAATAGTGCGCTCTTGTCTTCGGGCAAGTGTAGCACTTCTTAGAGGGACTATCGGTGTTTAGCCGAAGGAAGTTCGAGGCA	Eukaryota	Rhizaria	Cercozoa	Filosa-Sarcomonadea	Pansomonadida	Pansomonadida_X	Pansomonadida_XX	Pansomonadida_XX_sp.	heterotrophy	heterotrophs
ASV00753	GGGAAACTTACCAGGTCCAGACATAGTGAGGATTGACAGATTGATAGCTCTTTCTTGATTCTATGGGTGGTGGTGCATGGCCGTTCTTAGTTGGTGGAGTGATTTGTCTGGTTAATTCCGTTAACGAACGAGACCCCCGCCTGCTAAATAGTTGTACCAATGGTTTCCCTTGGTTTCAGCTTCTTAGAGGGACTTTCGGTGATCAACCGAAGGAAGTTGGGGGCA	Eukaryota	Stramenopiles	Ochrophyta	Chrysophyceae	Chrysophyceae_X	Chrysophyceae_Clade-B2	Chrysosphaerella	Chrysosphaerella_sp.	photoautotrophy	phototrophs
ASV00754	GGGAAACTTACCAGGTCCAGACATAGTGAGGATTGACAGATTGAAAGCTCTTTCTTGATTCTATGGGTGGTGGTGCATGGCCGTTCTTAGTTGGTGGAGTGATTTGTCTGGTTAATTCCGATAACGAACGAGACCTTAACCTGCTAAATAGTGACGGGAATCTTCGGATTGCCGGGCCACTTCTTAGAGGGACTTTTTGCGTTTAGCAAAAGGAAGTTTGAGGCA	Eukaryota	Opisthokonta
ASV00755	GGGAAACTTACCAGGTCCAGACATAGTGAGGATTGACAGATTGAGAGCTCTTTCTTGATTCTATGGGTGGTGGTGCATGGCCGTTCTTAGTTGGTGGAGTGATTTGTCTGGTTAATTCCGTTAACGAACGAGACCCCCGCCTGCTAAATAGTCGGGCCAATGCTTAGCATTGACTACGGCTTCTTAGAGGGACTTTCGGTGACTAACCGAAGGAAGTTGGGGGCA	Eukaryota	Stramenopiles	Ochrophyta						photoautotrophy	phototrophs
ASV00756	GGGAAACTCACCAGGTCCGGACATAGTAAGGATTGACAGATTGACAGCTCTTTCTTGATTCTATGGGTGGTGGTGCATGGCCGTTCTTAGTTGGTGGAGTGATTTGTCTGGTTGATTCCGTTAACGAACGAGATCTCCGCCTGCTAAATAGTCACGCGAATCCGTTTGGATTGGTGGACGACTTCTTAGAGGGACACCTGGCGTTTAGTCAGGGGAAGTTGGAGGCA	Eukaryota	Stramenopiles	Opalozoa	MAST-3	MAST-3J	MAST-3J_X	MAST-3J_XX	MAST-3J_XX_sp.	bacterivory, saprotrophy	heterotrophs
ASV00757	GGGAAACTCACCAGGTCCAGACATCGTAAGGATTGACAGATTGAGAGCTCTTTCTTGATTCGATGGAAAGTGGTGCATGGCCGTTCTTAGTTGGTGGATTGCTCTGTCTGGTTTATTCCGTTAACGAACGAGACCTTAACCTGCTAAATAGTTACATGAATCTCACAATTGATTCTTGGCGCAACTTCTTAGAGGGACTATCGGTGACTAACCGATGGAAGTTTGAGGCA	Eukaryota	Opisthokonta	Choanoflagellida	Choanoflagellatea	Craspedida	Salpingoecidae_Group_C1	Salpingoecidae_Group_C1_X	Salpingoecidae_Group_C1_X_sp.	bacterivory	heterotrophs
ASV00758	GGGAAACTTACCAGGTCAAAACATGGTTGGGATTGACAGATTGAGAGCTCTTTCTTGATTCTATGGGTGGTGGTGCATGGCCGTTCTTAGTTGGTGGAGTGATTTGTCTGGTTAATTCCGTTAACGAACGAGACCTTAACCTGCTAACTAGGCATCTTATGAATAATAAGATTGCCTTCTTAGAGGGACTATGCGTTCAAGCGCATGGAAGTTTGAGGCA	Eukaryota	Alveolata	Ciliophora	CONTH_4	CONTH_4_X	CONTH_4_XX	CONTH_4_XXX	CONTH_4_XXX_sp.	bacterivory	heterotrophs
ASV00759	GGGAAACTTACCAGGTCCAGACATAGTGAGGATTGACAGATTGAGAGCTCTTTCTTGATTCTATGGGTGGTGGTGCATGGCCGTTCTTAGTTGGTGGAGTGATTTGTCTGGTTAATTCCGTTAACGAACGAGACCCCCGCCTGCTAAATAGTTAAGCGAATACCTAGTATTGGCTATAGCTTCTTAGAGGGACTTTCGGTGACTAACCGAAGGAAGTTGGGGGCA	Eukaryota	Stramenopiles	Ochrophyta						photoautotrophy	phototrophs
ASV00760	GGGAAACTTACCAGGTCCAGACATAGTGAGGATTGACAGATTGATAGCTCTTTCTTGATTCTATGGGTGGTGGTGCATGGCCGTTTTTAGTTGGTGGAGTGATTTGTCTGGTTAATTCCGTTAACGAACGAGACCCCCGCCTGCTAAATACTACGATCAATGCCTAGCATTGACCTGTGGTTCTTAGAGGGACTCTCGGTGACTAATCGAGGGAAGTTGGGGGCA	Eukaryota	Stramenopiles	Ochrophyta	Chrysophyceae	Chrysophyceae_X	Chrysophyceae_Clade-H	Chrysophyceae_Clade-H_X	Chrysophyceae_Clade-H_X_sp.	photoautotrophy	phototrophs
ASV00761	GGGAAACTTACCAGGTCCAGACATAGTAAGGATTGACAGATTGAGAGCTCTTTCTTGATTCTATGGGTGGTGGTGCATGGCCGTTCTTAGTTGGTGGAGTGATTTGTCTGGTTAATTCCGTTAACGAACGAGACCCCCGCCTGCTAAATAGCGCTGGGAATGCTTCGCATTGCCAGATCGCTTCTTAGAGGGACTCTGTGTGACTAACACAGCGAAGTTGGGGGCA	Eukaryota	Stramenopiles	Ochrophyta	Dictyochophyceae	Dictyochophyceae_X	Pedinellales	Pseudopedinella		photoautotrophy	phototrophs
ASV00762	GGGAAACTTACCAGGTCCAGACATAGTAAGGATTGACAGATTGATAGCTCTTTCTTGATTCTATGGGTGGTGGTGCATGGCCGTTCTTAGTTGGTGGAGTGATTTGTCTGGTTAATTCCGATAACGAACGAGACCTTAACCTGCTAACTAGTCTTACTCATTACATGGGTACTGACTTCTTAGAGGGACTATGTGTCGATAAGCACATGGAAGTTTGAGGCA	Eukaryota	Alveolata	Ciliophora	Litostomatea	Haptoria_7	Spathidiida	Epispathidium_1	Epispathidium_amphoriforme	bacterivory	heterotrophs
ASV00763	GGGAAACTCACCAGGTCCAGACATAGTAAGGATTGACAGATTGAGAGCTCTTTCTTGATTCTATGGGTGGTGGTGCATGGCCGTTCTTAGTTGGTGGAGTGATCTGTCTGGTTAATTCCGATAACGAACGAGACCTTAACCTGCTAAATAGTCACGCAAATTCACTTGTTGATTTGCGGCCGACTTCTTAGAGGGACTTTCGGTGACTAACCGAAGGAAGTTTGAGGCA	Eukaryota
ASV00764	GGGAAACTTACCAGGTCCAGACATAGTAAGGATTGACAGATTGAGAGCTCTTTCTTGATTCTATGGGTGGTGGTGCATGGCCGTTCTTAGTTGGTGGAGTGATTTGTCTGGTTAATTCCGTTAACGAACGAGACCTCAGCCTGCTAAATAGTCACGCGATTTCTGAAATCGTGGCCGACTTCTTAGAGGGACTATGTGCGATTAGCACATGGAAGTTTGAGGCA	Eukaryota	Archaeplastida	Chlorophyta	Mamiellophyceae	Dolichomastigales	Crustomastigaceae	Crustomastigaceae-AB	Crustomastigaceae-AB_sp.	photoautotrophy	phototrophs
ASV00766	GGGAAACTTACCAGGTCCAGACATAGTAAGGATTGACAGATTGAGAGCTCTTTCTTGATTCTATGGGTGGTGGTGCATGGCCGTTCTTAGTTGGTGGAGTGATTTGTCTGGTTAATTCCGTTAACGAACGAGACCCCCGCCTGCTAAATAGCGCAGGGAATGTTTTGCATTGCCTGATCGCTTCTTAGAGGGACTGTGTATGACTAATACACTGAAGTTGGGGGCA	Eukaryota	Stramenopiles	Ochrophyta	Dictyochophyceae	Dictyochophyceae_X	Pedinellales			photoautotrophy	phototrophs
ASV00767	GGAAAACTTACCAGGTCCAGACATAGTGAGGATTGACAGATTGAGAGCTCTTTCTTGATTCTATGGGTGGTGGTGCATGGCCGTTCTTAGTTGGTGGGTTGCCTTGTCAGGTTGATTCCGGTAACGAACGAGACCTCAGCCTGCTAAATAGTCCGATTCGCTTTTTGCGGACTGCTGACTTCTTAGAGGGACTATTGTCACAAAGACAATGGAAGTATGAGGCA	Eukaryota	Archaeplastida	Chlorophyta	Chlorophyceae	Sphaeropleales	Sphaeropleales_X			photoautotrophy	phototrophs
ASV00768	GGGAAACTTACCAGGTCCAGACATAGTAAGGATTGACAGATTGAGAGCTCTTTCTTGATTCTATGGGTGGTGGTGCATGGCCGTTCTTAGTTGGTGGAGTGATTTGTCTGGTTAATTCCGTTAACGAACGAGACCTCCGCGTGCTAAATAGTCTCGCTTACAATTTTTTGTAGGTTTTGAGACTTCTTAGAGGGACTTTTGGGTAATCAAACCAAAGGAAGTTGGAGGCA	Eukaryota	Stramenopiles	Pseudofungi	Oomycota	Oomycota_X	Peronosporales	Lagenidium	Lagenidium_giganteum	saprotrophy or parasitism	heterotrophs, parasites
ASV00769	GGGAAACTTACCAGGTCCAGACATAGCTAGGATTGACAGATTGATGGCTCTTTCTTGATTCTATGGGTGGTGGTGCATGGCCGTTCTTAGTTGGTGGAGTGATTTGTCTGGTTAATTCCGATAACGAACGAGACCTCCGCCTGCTAAATAGCGCGGCTCGGCTTGTCCGGGTGCGCGCTTCTTAGAGGGACAATGCGTGTTTAGCGCATGGAAGTTGGAGGCA	Eukaryota	Stramenopiles	Opalozoa	Bicoecea					bacterivory	heterotrophs
ASV00771	GGAAAACTCACCAGGTCCAGACATGGGAAGGATTGACAGATTGATAGCTCTTTCTTGATTCTATGGGTGGTGGTGCATGGCCGTTCTTAGTTGGTGGAGTGATTTGTCTGGTTAATTCCGTTAACGAACGAGACCTTAGCCTGCTAAATAGTTGCTGGAAACTCACGTTTCTAGTCAGCTTCTTAGAGGGACTTCGTGTGTTTAACACGGGGAAGTTTGAGGCA	Eukaryota	Alveolata	Apicomplexa	Coccidiomorphea	Eimeriida				parasitism, commensalism	parasites
ASV00772	GGGAAACTCACCAGGTCCAGACATAGTGAGGATTGACAGATTGAGAGCTCTTTCTTGATTCTATGGGTGGTGGTGCATGGCCGTTCTTAGTTGGTGGAGTGATTTGTCTGGTTAATTCCGATAACGAACGAGACCCCCGCCTGCTAAATAGTTACGTTAATGCTCCGCATTCTCAGTTAGCTTCTTAGAGGGACTTTTGGTGATTAACCAAAGGAAGTTGGGGGCA	Eukaryota	Stramenopiles	Ochrophyta						photoautotrophy	phototrophs
ASV00773	GGGAAACTCACCAGGTCCAGACATAGTAAGGATTGACAGATTGAGAGCTCTTTCTTGATTCTATGGGTGGTGGTGCATGGCCGTTCTTAGTTGGTGGAGTGATTTGTCTGGTTAATTCCGTTAACGAACGAGACCTTAACCTGCTAAATACTTACGTGATTCTCGAATCACGGGCAAGTTCTTAGAGGGACTATCGGTGACTAACCGATGGAAGTTTGAGGCA	Eukaryota	Opisthokonta	Choanoflagellida	Choanoflagellatea					bacterivory	heterotrophs
ASV00774	GGAAAACTCACCAGGTCCAGACATGGGAAGGATTGACAGATTGATAGCTCTTTCTTGATTCTATGGGTGGTGGTGCATGGCCGTTCTTAGTTGGTGGAGTGATTTGTCTGGTTAATTCCGTTAACGAACGAGACCTTAACCTGCTAAATAGTTACTGGTAATTTATTATCGGTGAACTTCTTAGAGGGACTTCGTGATTCAAACACGAGGAAGTTTGAGGCA	Eukaryota	Alveolata
ASV00775	GGGAAACTCACCAGGTCCAGACATGGGAAGGATTGACAGATTGAGAGCTCTTTCTTGATTCTATGGGTGGTGGTGCATGGCCGTTCTTAGTTGGTGGAGTGATTTGTCTGGTTAATTCCGTTAACGAACGAGACCTCAGCCTGCTAACTAGTCACAGTAGTCTCGACTGCTGGCTGGCTTCTTAGAGGGACTGATCGAGTTTATCGATCGGAAGTTTGAGGCA	Eukaryota	Hacrobia	Cryptophyta	Cryptophyceae	Cryptophyceae_X	Basal_Cryptophyceae-2	Basal_Cryptophyceae-2_X	Basal_Cryptophyceae-2_X_sp.	mixotrophy, bacterivory	heterotrophs, mixotrophs
ASV00776	GGAAAACTCACCAGGTCCAGACATGGGAAGGATTGACAGATTGATAGCTCTTTCTTGATTCTATGGGTGGTGGTGCATGGCCGTTCTTAGTTGGTGGAGTGATTTGTCTGGTTAATTCCGTTAACGAACGAGACCTTAGCCTGCTAAATAGTTGGGGGGATTCGCATCCTACTCCGCTTCTTAGAGGGACTTCGTGTGTTTAACACGAGGAAGTTTGAGGCA	Eukaryota	Alveolata	Apicomplexa	Coccidiomorphea	Eimeriida	Eimeriidae	Goussia1		parasitism, commensalism	parasites
ASV00777	GGGAAACTTACCAGGTCCAGACATTGTGAGGATTGACAGATTGAGAGCTCTTTCTTGATTCAATGGGTGGTGGTGCATGGCCGTTCTTAGTTGGTGGAGTGATTTGTCTGGTTAATTCCGTTAACGAACGAGACCTTAACCTGCTAAATAGCCCGCGCAACCATTGCGTTGCGTTGGCGCTTCTTAGAGGGACTATCGGTATCCAACCGATGGAAGTTTGAGGCA	Eukaryota	Hacrobia	Haptophyta	Pavlovophyceae	Pavlovales	Pavlovaceae	Diacronema	Diacronema_vlkianum	mixotrophy	mixotrophs
ASV00778	GGAAAACTCACCAGGTCCAGACATGGGAAGGATTGACAGATTGATAGCTCTTTCTTGATTCTATGGGTGGTGGTGCATGGCCGTTCTTAGTTGGTGGAGTGATTTGTCTGGTTAATTCCGTTAACGAACGAGACCTTAGCCTGCTAAATAGTTGTTTATAACTTCGGTTATGACACAGCTTCTTAGAGGGACTTCGTGTGTTTAACACGAGGAAGTTTGAGGCA	Eukaryota	Alveolata	Apicomplexa	Coccidiomorphea	Eimeriida	Eimeriidae			parasitism, commensalism	parasites
ASV00779	GGGAAACTTACCAGGTCCAGACATAGTGAGGATTGACAGATTGAGAGTTCTTTCTTGATTCTATGGGTGGTGGTGCATGGCCGTTCTTAGTTGGTGGAGTGATTTGTCTGGTTAATTCCGTTAACGAACGAGACCCCCGCCTGCTAACTAGTCGCATCAATGCCTCGGCCTTGGTGACGGCTTCTTAGAGGGACTTTCGGTGACTAATCGAAGGAAGTTGGGGGCA	Eukaryota	Stramenopiles	Ochrophyta	Chrysophyceae	Chrysophyceae_X	Chrysophyceae_Clade-C	Poteriospumella	Poteriospumella_lacustris	photoautotrophy	phototrophs
ASV00780	GGAAAACTTACCAGGTCCAGACATAGTGAGGATTGACAGATTGATAGCTCTTTCTTGATTCTATGGGTGGTGGTGCATGGCCGTTCTTAGTTGGTGGAGTGATTTGTCTGGTTAATTCCGTTAACGAACGAGACCTTAGCCTACTAACTAGTCGATTTCGATCTACGATCGGGTCGGACTTCTTAGAGGGACTTTGTGGTTTAACCACAAGGAAGTTTGAGGCA	Eukaryota	Alveolata	Ciliophora	Spirotrichea	Hypotrichia	Hypotrichia_X	Hypotrichia_XX	Hypotrichia_XX_sp.	bacterivory	heterotrophs
ASV00781	GGGAAACTTACCAGGTCCAGACATAGTGAGGATTGACAGATTGATAGCTTTTTCTTGATTCTATGGGTGGTGGTGCATGGCCGTTCTTAGTTGGTGGAGTGATTTGTCTGGTTAATTCCGTTAACGAACGAGACCCCCGCCTGCTAATTAATGTAAGTAATACTTCGTATTGTTCTATATTACTTAGAGGGACTTTTGGTGACTAACCAAAGGAAGTTGGGGGCA	Eukaryota	Stramenopiles	Ochrophyta	Chrysophyceae	Chrysophyceae_X				photoautotrophy	phototrophs
ASV00782	GGGAAACTCACCAGGTCCAGACATCGTAAGGATTGACAGATTGAGAGCTCTTTCTTGATTCGATGGAAAGTGGTGCATGGCCGTTCTTAGTTGGTGGATTGCTCTGTCTGGTTTATTCCGTTAACGAACGAGACCTTAACCTGCTAAATAGTTACGTGAATCTCACAATTGATTCACGGCTAAACTTCTTAGAGGGACTATCGGTGACTAACCGATGGAAGTTTGAGGCA	Eukaryota	Opisthokonta	Choanoflagellida	Choanoflagellatea	Craspedida	Salpingoecidae_Group_C1	Salpingoecidae_Group_C1_X	Salpingoecidae_Group_C1_X_sp.	bacterivory	heterotrophs
ASV00783	GGGAAACTCACCAGGTCCAGACATAGTAAGGATTGACAGATTGAGAGCTCTTTCTTGATTCTATGGGTGGTGGTGCATGGCCGTTCTTAGTTGGTGGAGTGATTTGTCTGGTTAATTCCGATAACGAACGAGACCTCCGCCTGCTAACTAGGCTGCCCTGGATTCCCAGGGCACTCTTCTTAGAGGGACGATGTGTGTTTAGCACATGGAAGTTGGAGGCA	Eukaryota
ASV00785	GGGAAACTTACCAGGTCCAGACATAGTAAGGATTGACAGATTGAGAGCTCTTTCTTGATTCTATGGGTGGTGGTGCATGGCCGTTCTTAGTTGGTGGAGTGATTTGTCTGGTTAATTCCGTTAACGAACGAGACCTCAGCCTGCTAACTAGTCACGCGATTTCTGAAATCGTGGCCGACTTCTTAGAGGGACTATGTGCGATTAGCACATGGAAGTTTGAGGCA	Eukaryota	Archaeplastida	Chlorophyta	Mamiellophyceae	Dolichomastigales	Crustomastigaceae	Crustomastigaceae-AB	Crustomastigaceae-AB_sp.	photoautotrophy	phototrophs
ASV00786	GGAAAACTTACCAGGGCAAAAAACTGAAAGGATTGACAGCTTGATAGCACTTTCTTGATCCGGTAGCAAGTGGTGCATGGCCGTTCTTAGTTGGTGGAGTGATTTGTCAGCTTAATTGCCTTAACGAACGAGACCTTAACCTGCTAAATAGACGCAGCTACTACCTAGCTGTGGTCTTCTTAGAGGGACTACGTCCAAAAACGTGGAAGTTTGAGGCA	Eukaryota	Alveolata	Ciliophora	Phyllopharyngea	Suctoria	Ephelotidae	Ephelota		cytotrophy, invertebrates	heterotrophs
ASV00788	GGGAAACTTACCAGGTCAAGACATGGGTGGGATTGACAGATTGAGAGCTCTTTCTTGATTCTATGGGTGGTGGTGCATGGCCGTTCTTAGTTGGTGGAGTGATTTGTCTGGTTAATTCCGTTAACGAACGAGACCTTAACCTGCTAACTAGTTGCCTTATGAATAATGGGGTTAACTTCTTAGAGGGACTATACGTTCCAAGCGTATGGAAGTTTGAGGCA	Eukaryota	Alveolata	Ciliophora	CONThreeP	CONThreeP_X				bacterivory	heterotrophs
ASV00791	GGAAAACTTACCAGGTCCAGACATAGGAAGGATTGACAGATTGAGAGCTCTTTCTTGATTCTATGGGTGGTGGTGCATGGCCGTTCTTAGTTGGTGGAGTGATTTGTCTGGTTAATTCCGTTAACGAACGAGACCACCGCCTACTAAATAGTACGTATTATGGCAACATAGTATGAGACTTCTTAGAGGGACATTTCGGGTTTACCGGAAGGAAGTTGGTGGCA	Eukaryota	Stramenopiles	Sagenista	Labyrinthulomycetes	Thraustochytriales	Thraustochytriaceae			bacterivory	heterotrophs
ASV00792	GGGAAACTTACCAGGTCCAGACATAGTAAGGATTGACAGATTGAGAGCTCTTTCTTGATTCTATGGGTGGTGGTGCATGGCCGTTCTTAGTTGGTGGAGTGATTTGTCTGGTTAATTCCGTTAACGAACGAGACCCCCGCCTGCTAAATAGCGCCACGAATGCTTGTCATTGGTGGTTTCGCTTCTTAGAGGGACTATGTGTGACTAACACATTGAAGTTGGGGGCA	Eukaryota	Stramenopiles	Ochrophyta	Dictyochophyceae	Dictyochophyceae_X				photoautotrophy	phototrophs
ASV00793	GGGAAACTTACCAGGTCCAGACATAGTAAGGATTGACAGATTGAGAGCTCTTTCTTGATTCTATGGGTGGTGGTGCATGGCCGTTCTTAGTTGGTGGAGTGATTTGTCTGGTTAATTCCGTTAACGAACGAGACCTCCGCCTGCTAAATAGTTGTCTGTACTCTTTGTGGTACAGTATGACTTCTTAGAGGGACTTTTAGCGATTAGCTAAAGGAAGTTGGAGGCA	Eukaryota	Stramenopiles	Pseudofungi	Oomycota	Oomycota_X	Haliphthorales	Haliphthoros	Haliphthoros_sp.	heterotrophy, parasitism	heterotrophs, parasites
ASV00794	GGGAAACTTACCAGGTCCAGACATAGTAAGGATTGACAGATTGAGAGCTCTTTCTTGATTCTATGGGTGGTGGTGCATGGCCGTTCTTAGTTGGTGGAGTGATTTGTCTGGTTAATTCCGATAACGAACGAGACCTCCGCCTGCTAAATAGGCGCGCCTGGGCTTGCCCACGCGACGCCTTCTTAGAGGGACTGCGGGTGTTTAGCTCGCGGAAGTTGGAGGCA	Eukaryota
ASV00795	GGAAAACTTACCAGGATAGGATGATATTAGGATTGACAGATTGAAGTTCTTTCTTGATTTATCAGGTGGTGGTGCATGGCCGTTCTTAGTTGGTGGAGTGATTTGTCTGGTTAATTCCGTTAACGAACGAGACCTCGACCTGCTAAATAGCTCGGCGCGCCGTTCGCGGCGCGGACCCGCGGCTTCTTAGAGGGACTATCGGTGCGTAGCCGGTGGAAGATCGAGGCA	Eukaryota	Rhizaria	Cercozoa
ASV00796	GGGAAACTTACCAGGTCCAGACATAGTGAGGATTGACAGATTGAGAGCTCTTTCTTGATTCTATGGGTGGTGGTGCATGGCCGTTCTTAGTTGGTGGAGTGATTTGTCTGGTTAATTCCGTTAACGAACGAGACCTCAGCCTGCTAAATAATAGGGCGAATGATCCGTCATTGGCTGCTGTTTCTTAGAGGGACATGGAGTATCAAACTCCAGGAAGATTGAGGCA	Eukaryota	Stramenopiles	Ochrophyta	Bacillariophyta	Bacillariophyta_X	Polar-centric-Mediophyceae	Urosolenia	Urosolenia_eriensis	photoautotrophy	phototrophs
ASV00797	GGAAAACTTACCAGGTCCGGACATAGTGAGGATTGACAGATTGAAGATCTTTCTTGATTCTATGGGTGGTGGTGCATGGCCGTTCTTAGTTGGTGGAGTGATTTGTCTGGTTAATTCCGTTAACGAACGAGACCTCGACCTGCTAAATAGTTTAGCGAATTCTTCGGGATTCGTGTAGACTTCTTAGAGGGACTTTAGATGAGTAGTCTAAGGAAGTTCGAGGCA	Eukaryota	Rhizaria	Cercozoa
ASV00799	GGGAAACTTACCAGGTCCAGACATAGTGAGGATTGACAGATTGAGAGCTCTTTCTTGATTCTATGGGTGGTGGTGCATGGCCGTTCTTAGTTGGTGGAGTGATTTGTCTGGTTAATTCCGTTAACGAACGAGACCCCCGCCTGCTAAATAGTTTGGCCAATGCCTAGCATTGGCTTGAGCTTCTTAGAGGGACTTTCGGTGACTAACCGAAGGAAGTTGGGGGCA	Eukaryota	Stramenopiles	Ochrophyta	Synurophyceae	Synurales	Synurales_X			photoautotrophy	phototrophs
ASV00800	GGGAAACTTACCAGGTCCAGACATAGTAAGGATTGACAGATTGATAGCTCTTTCTCGATTCTATGGGTGGTGGTGCATGGCCGTTCTTAGTTGGTGGAGTGATTTGTCTGGTTAATTCCGTTAACGAACGAGACCTTAACCTGCTAAATAGTTACATGTAACCTCGGTTACATGGGCAACTTCTTAGAGGGACTTTGTGTGTCTAACACAAGGAAGTTTGAGGCA	Eukaryota	Alveolata	Dinoflagellata	Dinophyceae	Suessiales	Suessiaceae
ASV00802	GGGAAACTTACCAGGCCAGAACATGAGAAGGATTGACAGATTGAGAGCTCTTTCTTGATTTTATGGGTGGTGGTGCATGGCCGTTCTTAGTTGGTGGAGTGATTTGTCTGGTTAATTCCGATAACGAACGAGACCTTATCCTGCTAAATAGTCACGTCAAGTCTTACTTGTCGTCTGACTTCTTAGAGGGACTGTTGCTGTTTAAGCAATGGAAGTTTGAGGCA	Eukaryota	Opisthokonta
ASV00803	GGAAAACTTACCAGGTCCAGACATAGTGAGGATTGACAGGTTGAAGATCTTTCTTGATTCTATGGGTGGTGGTGCATGGCCGTTCTTAGTTGGTGGATTGATCTGTCTGGTTAATTCCGATAACGAACGAGACCTCAGCCTGCTAAATAGTGGGCGTCGGCTTGCCGGCGTTTATCGCTTCTTAGAGGGACTATTGGTGTTTAGCCAATGGAAGATTGAGGCA	Eukaryota	Rhizaria	Cercozoa	Novel-clade-10-12	Novel-clade-10	Novel-clade-10_X	Novel-clade-10_XX	Novel-clade-10_XX_sp.	heterotrophy	heterotrophs
ASV00804	GGAAAACTTACCAGGTCCAGACATAGTGAGGATTGACAGATTGAGAGCTCTTTCTTGATTCTATGGGTGGTGGTGCATGGCCGTTCTTAGTTGGTGGAGTGATTTGTCTGGTTAATTCCGTTAACGAACGAGACCCCTGCCTGCTAAATAGCTTGCCGAGTGAATTTTCACTGGGTGAAGCTTCTTAGAGGGACGTGCATTCTATTAGATGCAGGAAGATAGGGGCA	Eukaryota	Stramenopiles	Ochrophyta	Bacillariophyta	Bacillariophyta_X	Raphid-pennate	Nitzschia	Nitzschia_palea	photoautotrophy	phototrophs
ASV00805	GGGAAACTCACCAGGTCCAGACATAGTAAGGATTGACAGATTGAGAGCTCTTTCTTGATTCTATGGGTGGTGGTGCATGGCCGTTCTTAGTTGGTGGAGTGATTTGTCTGGTTAATTCCGTTAACGAACGAGACCTTAACCTGCTAAATAGTTACGTGGTTCTCGAACCACGGGCAACTTCTTAGAGGGACTATCGGTGTTTAACCGATGGAAGTTTGAGGCA	Eukaryota	Opisthokonta	Choanoflagellida	Choanoflagellatea					bacterivory	heterotrophs
ASV00806	GGGAAACTTACCAGGTCAAAACATGGTTGGGATTGACAGATTGAGAGCTCTTTCTTGATTCTATGGGTGGTGGTGCATGGCCGTTCTTAGTTGGTGGAGTGATTTGTCTGGTTAATTCCGTTAACGAACGAGACCTTAACCTGCTAACTAGGCGTCTAATGAATAATTAGATCGCCTTCTTAGAGGGACTATGCGTTCAAGCGCATGGAAGTTTGAGGCA	Eukaryota	Alveolata	Ciliophora	CONTH_4	CONTH_4_X	CONTH_4_XX	CONTH_4_XXX	CONTH_4_XXX_sp.	bacterivory	heterotrophs
ASV00807	GGAAAACTCACCAGGTCCAGACATGGTAAGGATTGACAGATTGAGAGCTCTTTCTTGATTCCATGAAAGGTGGCGCATGGCCGTTCTTAGTTGGTGGAGTGATTTGTCTGGTTAATTCCGTTAACGAACGAGACCTTGACCTGCTAACTAGTCACGTGAAACATTTTGTTTGACGGCTGACTTCTTAGAGGGACAATCTGTGTTTCCAGCAGATGGAAGTTCGAGGCA	Eukaryota	Hacrobia	Centroheliozoa	Centroheliozoa_X	Pterocystida	Pterocystidae	Pterocystidae_X	Pterocystidae_X_sp.	cytotrophy	heterotrophs
ASV00809	GGGAAACTTACCAGGTCCAGACATAGTGAGGATTGACAGATTGAGAGCTCTTTCTTGATTCTATGGGTGGTGGTGCATGGCCGTTCTTAGTTGGTGGAGTGATTTGTCTGGTTAATTCCGTTAACGAACGAGACCCCCGCCTGCTAAATAGTTGCGCGAATGCCTAGCATTGGCGGCAGCTTCTTAGAGGGACTTTTGGTGACTAACCAAAGGAAGTTGGGGGCA	Eukaryota	Stramenopiles	Ochrophyta	Chrysophyceae	Chrysophyceae_X	Chrysophyceae_Clade-F			photoautotrophy	phototrophs
ASV00810	GGAAAACTTACCAGGTCCAGACATAGTGAGGATTGACAGATTGAGAGCTCTTTCTTGATTCTATGGGTGGTGGTGCATGGCCGTTCTTAGTTGGTGGGTTGCCTTGTCAGGTTGATTCCGGTAACGAACGAGACCTCAGCCTGCTAAATAGTCACGGTTGGTTCGCCAGCCGGCGGACTTCTTAGAGGGACTATTGGCGACTAGCCAATGGAAGCATGAGGCA	Eukaryota	Archaeplastida	Chlorophyta	Trebouxiophyceae	Chlorellales	Chlorellales_X	Micractinium	Micractinium_pusillum	photoautotrophy	phototrophs
ASV00811	GGGAAACTTACCAGGTCCAGACATAGTAAGGATTGACAGATTGATAGCTCTTTCTTGATTCTATGGGTGGTGGTGCATGGCCGTTCTTAGTTGGTGGAGTGATTTGTCTGGTTAATTCCGTTAACGAACGAGACCTTAACCTGCTAAATAGCTACGCGTAACCCTGGTTATGCGGGCAGCTTCTTAGAGGGACTTTGTGAATCTATTGCAAGGAAGTTTGAGGCA	Eukaryota	Alveolata	Dinoflagellata	Dinophyceae
ASV00812	GGAAAACTCACCAGGTCCAGACATGGGAAGGATTGACAGATTGATAGCTCTTTCTTGATTCTATGGGTGGTGGTGCATGGCCGTTCTTAGTTGGTGGAGTGATTTGTCTGGTTAATTCCGTTAACGAACGAGACCTTAACCTGCTAAATAGTTGCTGGTAATCTATTATCGGTGAACTTCTTAGAGGGACTTCGTGATTCAAACACGAGGAAGTTTGAGGCA	Eukaryota	Alveolata
ASV00813	GGGAAACTTACCAGGTCCAGACATAGTAAGGATTGACATATTGATAGCTCTTTTTGATTCTATGGGTGGTGGCGCATGGCCGTTATTAGTTGGTTGACTGATTTGTCTGGCTAATTCCGTTAACGAACGAGACCTTAACCTGCTAAATAGTTGCATCTTACCTTGGTTACGTGGGCATCTTATGACAGGGACTTTGTATTTTTCATGCAAGGAAGTTTAAAGCA	Eukaryota	Alveolata	Dinoflagellata	Dinophyceae
ASV00814	GGAAAACTTACCAGGTCCAGACATAGTAAGGATTGACAGATTGAGAGCTCTTTCTTGATTCTATGGGTGGTGGTGCATGGCCGTTCTTAGTTGGTGGAGTGATTTGTCTGGTTAATTCCGTTAACGAACGAGACCTCCGCGTGCTAAATAGTTCCGCTTACAATTTTTTGTAGGTAGTGGACTTCTTAGAGGGACTTTTGGGTAATCAAACCAAAGGAAGTTGGAGGCA	Eukaryota	Stramenopiles	Pseudofungi	Oomycota	Oomycota_X	Peronosporales			saprotrophy or parasitism	heterotrophs, parasites
ASV00815	GGAAAACTCACCAGGTCCAGACATGGGAAGGATTGACAGATTGATAGCTCTTTCTTGATTCTATGGGTGGTGGTGCATGGCCGTTCTTAGTTGGTGGAGTGATTTGTCTGGTTAATTCCGTTAACGAACGAGACCTTAACCTGCTAAATAGTTCGCTGTAACTTGTTACAGTTGTACTTCTTAGAGGGACTTCGTGATTCAAACACGAGGAAGTTTGAGGCA	Eukaryota	Alveolata	Dinoflagellata	Dinophyceae	Prorocentrales	Prorocentraceae	Prorocentrum	Prorocentrum_sp.	mixotrophy	mixotrophs
ASV00816	GGGAAACTTACCAGGTCCAGACATAGTGAGGATTGACAGATTGAGAGCTCTTTCTTGATTCTATGGGTGGTGGTGCATGGCCGTTCTTAGTTGGTGGAGTGATTTGTCTGGTTAATTCCGTTAACGAACGAGACCCCCGCCTGCTAAATAGTTGTATCAATGCTTAGCATTGATGTCAGCTTCTTAGAGGGACTTTCGGTGATCAACCGAAGGAAGTTGGGGGCA	Eukaryota	Stramenopiles	Ochrophyta	Chrysophyceae	Chrysophyceae_X	Chrysophyceae_Clade-G	Chrysophyceae_Clade-G_X	Chrysophyceae_Clade-G_X_sp.	photoautotrophy	phototrophs
ASV00817	GGAAAACTCACCAGGTCCAGACATGGGAAGGATTGACAGATTGATAGCTCTTTCTTGATTCTATGGGTGGTGGTGCATGGCCGTTCTTAGTTGGTGGAGTGATTTGTCTGGTTAATTCCGTTAACGAACGAGACCTTAGCCTGCTAAATAGTTGTGCGTAACTTCGGTTATGTTCCAGCTTCTTAGAGGGACTTCGTGTGTTTAACACGAGGAAGTTTGAGGCA	Eukaryota	Alveolata
ASV00818	GGGAAACTTACCAGGTCCAGACATAGTAAGGATTGACAGATTGAGAGCTCTTTCTTGATTCTATGGGTGGTGGTGCATGGCCGTTCTTAGTTGGTGGAGTGATTTGTCTGGTTAATTCCGATAACGAACGAGACCTCCGCCTGCTAAATAGCGCACGTTGGGCTTGCCCAGCGCCGCGCTTCTTAGAGGGACAATGGATGTTTAGTCCATGGAAGTTGGAGGCA	Eukaryota	Stramenopiles	Opalozoa	Bicoecea	Pseudodendromonadales	Pseudodendromonadales_X	Paramonas	Paramonas_globosa	bacterivory	heterotrophs
ASV00820	GGGAAACTTACCAGGTCCAGACATAGTAAGGATTGACAGATTGATAGCTCTTTCTTGATTCTATGGGTGGTGGTGCATGGCCGTTCTTAGTTGGTGGAGTGATTTGTCTGGTTAATTCCGATAACGAACGAGACCTTAACCTGCTAACTAGTCGTACTCATTACATGGGTATCGACTTCTTAGAGGGACTATGTGTCGAAAAGCACATGGAAGTTTGAGGCA	Eukaryota	Alveolata	Ciliophora	Litostomatea					bacterivory	heterotrophs
ASV00821	GGGAAACTTACCAGGTCCAGACATAGTGAGGATTGACAGATTGATAGCTCTTTCTTGATTCTATGGGTGGTGGTGCATGGCCGTTCTTAGTTGGTGGAGTGATTTGTCTGGTTAATTCCGTTAACGAACGAGACCCCTACCTGCTAAATAGTGTGGGTAATGCTTATGCATTGCCTTTTCACTTCTTAGAGGGACTTTCGGTGACTAACTGAAGGAAGTTAGGGGCA	Eukaryota	Stramenopiles	Ochrophyta	Raphidophyceae	Raphidophyceae_X	Raphidophyceae_XX			photoautotrophy	phototrophs
ASV00822	GGAAAACTTACCAGGTCCAGACACGGGGAGGATTGACAGATTGAGAGCTCTTTCTTGATTCTGTGGGTGGTGGTGCATGGCCGTTCTTAGTTGGTGGGTTGCCTTGTCAGGTTGATTCCGGTAACGAACGAGACCTCAGCCTGCTAAATAGTCACGGCTACTTTTTGTAGCCGCCAGACTTCTTAGAGGGACTATTGTCGTTTAGGCAATGGAAGTGTGAGGCA	Eukaryota	Archaeplastida	Chlorophyta	Chlorophyceae	Chlamydomonadales	Chlamydomonadales_X	Chlamydomonas	Chlamydomonas_monadina	photoautotrophy	phototrophs
ASV00823	GGAAAACTCACCAGGTCCAGACATGGTAAGGATTGACAGATTGAGAGCTCTTTCTTGATTCCATGAAAGGTGGCGCATGGCCGTTCTTAGTTGGTGGAGTGATTTGTCTGGTTAATTCCGTTAACGAACGAGACCTTGACCTGCTAACTAGTCACAGTAAATGCTTTTGTGTTTGCTGGCTGATCTTCTTAGAGGGACAATCTGTGTTTCCAGCAGATGGAAGTGCGAGGCA	Eukaryota	Hacrobia	Centroheliozoa	Centroheliozoa_X	Pterocystida	Heterophryidae	Heterophrys	Heterophrys_sp.	cytotrophy	heterotrophs
ASV00826	GGGAAGCTTACCAGGTCCAGACACGGGAAGGATTGACAGATTGAGAGCTCTTTCTTGATTCTGTGGGTGGTGGTGCATGGCCGTTCTTAGTTGGTGGGTTGCCTTGTCAGGTTGATTCCGGTAACGAACGAGACCTCAGCCTGCTAAATAGTCAGCGTCGCACCTGCGGCGCGCCGACTTCTTAGAGGGACTATTGGCGTTTAGCCAATGGAAGTATGAGGCG	Eukaryota	Archaeplastida	Chlorophyta	Chlorophyceae	Chlamydomonadales	Chlamydomonadales_X	Chlamydomonas		photoautotrophy	phototrophs
ASV00827	GGAAAACTTACCAGGTCCAGACATAGTGAGGATTGACAGATTGAGAGCTCTTTCTTGATTCTATGGGTGGTGGTGCATGGCCGTTCTTAGTTGGTGGGTTGCCTTGTCAGGTTGATTCCGGTAACGAACGAGACCTCAGCCTGCTAAATAGTTACTCCTACCTTGGTAGGCGGCCAACTTCTTAGAGGGACTTTTGGCGTTTAGCCAATGGAAGTGTGAGGCA	Eukaryota	Archaeplastida	Chlorophyta	Chlorodendrophyceae	Chlorodendrales	Chlorodendraceae	Tetraselmis	Tetraselmis_cordiformis	photoautotrophy	phototrophs
ASV00828	GGGAAACTTACCAGGTCCAGACATAGTGAGGATTGACAGATTGATAGCTCTTTCTTGATTCTATGGGTGGTGGTGCATGGCCGTTCTTAGTTGGTGGAGTGATTTGTCTGGTTAATTCCGTTAACGAACGAGACCTTAACCTGCTAAATAGTTACATGTAACTTCGGTTATGTGGGCAACTTCTTAGAGGGACTTTGTGAGTCTATTGCAAGGAAGTTTGAGGCA	Eukaryota	Alveolata	Dinoflagellata	Dinophyceae
ASV00829	GGGAAACTTACCAGGTCCAGACATAGTGAGGATTGACAGATTGATAGCTCTTTCTTGATTCTATGGGTGGTGGTGCATGGCCGTTCTTAGTTGGTGGAGTGATTTGTCTGGTTAATTCCGTTAACGAACGAGACCCCCGCCTGCTAAATAGTTGTGCCAATGCTTTGCATTGGTTTCAGCTTCTTAGAGGGACTTTCGGTGACTAATCGAAGGAAGTTGGGGGCA	Eukaryota	Stramenopiles	Ochrophyta	Chrysophyceae	Chrysophyceae_X	Chrysophyceae_Clade-B2	Chrysosphaerella		photoautotrophy	phototrophs
ASV00830	GGAAAACTTACCAGGTCCAGACACAGTGAGGATTGACAGATTGAAGATCTTTCTTGATTCTGTGGGTGGTGGTGCATGGCCGTTCTTAGTTGGTGGAGTGATTTGTCTGGTTAATTCCGTTAACGAACGAGACCTCGACCTGCTAAATAGTTGTCGTGAGTTTACTCATACGTTGCAACTTCTTAGAGGGACTCTTGGTGTGTAGCCAATGGAAGTTCGAGGCA	Eukaryota	Rhizaria	Cercozoa	Filosa-Sarcomonadea	Glissomonadida				bacterivory	heterotrophs
ASV00831	GGGAAACTTACCAGGTCCAGACATAGTGAGGATTGACAGATTGAGAGCTCTTTCTTGATTCTATGGGTGGTGGTGCATGGCCGTTCTTAGTTGGTGGAGTGATTTGTCTGGTTAATTCCGTTAACGAACGAGACCCCCGCCTGCTAAATAGTCACCGGAATGCTTAGCATTCTCGTTGGCTTCTTAGAGGGACTTTCGGTGACTAACCGAAGGAAGTTGGGGGCA	Eukaryota	Stramenopiles	Ochrophyta	Chrysophyceae	Chrysophyceae_X				photoautotrophy	phototrophs
ASV00833	GGAAAACTCACCAGGTCCAGACATAATAAGGATTGACAGATTGATAGCTCTTTCTTGATTCTATGGGTGGTGGTGCATGGCCGTTCTTAGTTGGTGGATTGATTTGTCTGGTTAATTCCGATAACGAACGAGACCTTAACCTGCTAAATAGTAACTGGTAAATTTTATCAGTTTACTTCTTAGAGGGACTTCGTGATTCAAACACGAGGAAGTTTGAGGCA	Eukaryota
ASV00834	GGAAAACTTACCAGGTCCAGACATAGTGAGGATTGACAGATTGAGAGCTCTTTCTTGATTCTATGGGTGGTGGTGCATGGCCGTTCTTAGTTGGTGGAGTGATTTGTCTGGTTAATTCCGTTAACGAACGAGACCCCCGCCTGCTAAATAGTTGCATTAATGCTTTGCATTGATGACAGCTTCTTAGAGGGACTTTTGGTGACTAACCAAAGGAAGTTGGGGGCA	Eukaryota	Stramenopiles	Ochrophyta	Chrysophyceae	Chrysophyceae_X				photoautotrophy	phototrophs
ASV00836	GGAAAACTTACCAGGTCCAGACATAGTGAGGATTGACAGATTGAGAGCTCTTTCTTGATTCTATGGGTGGTGGTGCATGGCCGTTCTTAGTTGGTGGAGTGATTTGTCTGGTTAATTCCGTTAACGAACGAGACCCCTGCCTGCTAAATAGCCCGCATAGTGCCTGTCACTGTGTTGGTGCTTCTTAGAGGGACGTGCATTCTATTAGATGCAGGAAGATAGGGGCA	Eukaryota	Stramenopiles	Ochrophyta	Bacillariophyta	Bacillariophyta_X	Raphid-pennate	Nitzschia	Nitzschia_inconspicua	photoautotrophy	phototrophs
ASV00837	GGGAAACTTACCAGGTCCGGACATAGTAAGGATTGACAGATTGACAGCTCTTTCTTGATTCTATGGGTGGTGGTGCATGGCCGTTCTTAGTTGGTGGAGTGATTTGTCTGGTTAATTCCGTTAACGAACGAGACCTCCGCCTGCTAAATAGTGCAACGCACTTCTGTGTGTTGTTAATCTTCTTAGAGGGACACTCGGTTTTTCGCCGAGGGAAGTTGGAGGCA	Eukaryota	Stramenopiles	Opalozoa	MAST-12	MAST-12_X	MAST-12_XX	MAST-12_XXX	MAST-12_XXX_sp.	bacterivory, saprotrophy	heterotrophs
ASV00838	GGGAAACTTACCAGGTCCAGACATAGTGAGGATTGACAGATTGATAGCTCTTTCTTGATTCTATGGGTGGTGGTGCATGGCCGTTCTTAGTTGGTGGAGTGATTTGTCTGGTTAATTCCGTTAACGAACGAGACCCCCGCCTGCTAAATAGTTATATCAATGCTCTGCATTGGTACTAGCTTCTTAGAGGGACTTTCGGTGACTAATCGAAGGAAGTTGGGGGCA	Eukaryota	Stramenopiles	Ochrophyta	Chrysophyceae	Chrysophyceae_X				photoautotrophy	phototrophs
ASV00839	GGGAAACTTACCAGGTCCAGACATAGTGAGGATTGACAGATTGATAGCTCTTTCTTGATTCTATGGGTGGTGGTGCATGGCCGTTCTTAGTTGGTGGAGTGATTTGTCTGGTTAATTCCGATAACGAACGAGACCCCCGCCTGCTAAATAGTTGTACCAATGCTTTGCATTGGCATCAGCTTCTTAGAGGGACTTTCGGTGACTAACCGAAGGAAGTTGGGGGCA	Eukaryota	Stramenopiles	Ochrophyta	Chrysophyceae	Chrysophyceae_X	Chrysophyceae_Clade-B2	Chrysosphaerella	Chrysosphaerella_sp.	photoautotrophy	phototrophs
ASV00840	GGAAAACTCACCAGGTCCGGACATAGTAAGGATTGACAGATTGAGAGCTCTTTCTTGATTCTGTGGGTGGTGGTGCATGGCCGTTCTTAGTTGGTGGAGTGATTTGTCTGGTTAATTCCGATAACGAACGAGACCTTAACCTGCTAACTAGTCAGCTGTTGGTGACAATGGCTGTACTTCTTAGAGGGACTGACTATGTTTAATAGTCGGAAGTTTGAGGCA	Eukaryota	Opisthokonta
ASV00841	GGGAAACTTACCAGGTCAAAACATGGGTGGGATTGACAGATTGAGAGCTCTTTCTTGATTCTATGGGTGGTGGTGCATGGCCGTTCTTAGTTGGTGGAGTGATTTGTCTGCTTAATTGCGTTAACGAACGAGACCTTAACCTGCTTACTAGACGCCTGCTGTACCAAGCGGGTGCTCTTCTTAGAGGGACTATGCGTTCCAAGCGCATGGAAGTTTGAGGCA	Eukaryota	Alveolata	Ciliophora	Oligohymenophorea	Scuticociliatia_2	Scuticociliatia_2_X	Protocyclidium	Protocyclidium_sinica	bacterivory	heterotrophs
ASV00844	GGAAAACTCACCAGGTCCAGACATGGGAAGGATTGACAGATTGATAGCTCTTTCTTGATTCTATGGGTGGTGGTGCATGGCCGTTCTTAGTTGGTGGAGTGATTTGTCTGGTTAATTCCGTTAACGAACGAGACCTTAGCCTGCTAAATAGTTGTGCGTAACCTCGGTTATGCAATCAGCTTCTTAGAGGGACTTCGTGTGTTTAACACGAGGAAGTTTGAGGCA	Eukaryota	Alveolata	Apicomplexa	Coccidiomorphea	Eimeriida	Eimeriidae			parasitism, commensalism	parasites
ASV00845	GGGAAACTTACCAGGTCCGGACATAGTGAGGATTGACAGATTGAAGTTCTTTCTTGATTCTATGGGTGGTGGTGCATGGCCGTTCTTAGTTGGTGGAGTGATTTGTCTGGTTAATTCCGTTAACGAACGAGACCTCGACCTGCTAAATAGTACAGCGTAAGCTTTGCTTATGTGTGCACTTCTTAGAGGGACTGTCGGTTTCTAGCCGAAGGAAGTTCGAGGCA	Eukaryota	Rhizaria	Cercozoa	Filosa-Sarcomonadea	Cercomonadida	Paracercomonadidae	Paracercomonas		bacterivory	heterotrophs
ASV00846	GGGAAACTCACCAGGTCCAGACATAGTAAGGATTGACAGATTGAGAGCTCTTTCTTGATTCTATGGGTGGTGGTGCATGGCCGTTCTTAGTTGGTGGAGTGATTTGTCTGGTTAATTCCGTTAACGAACGAGACCTTAACCTGCTAAATAGTCACATGAACACTTGTTCATGGTCGTACTTCTTAGAGGGACTGTTGGTGGTAAACCAATGGAAGTTTGAGGCA	Eukaryota	Opisthokonta
ASV00849	GGGAAACTTACCAGGTCCAGACATAGTGAGGATTGACAGATTGAGAGCTCTTTCTTGATTCTATGGGTGGTGGTGCATGGCCGTTCTTAGTTGGTGGAGTGATTTGTCTGGTTAATTCCGTTAACGAACGAGACCCCCGCCTGCTAAATAGTCGAGTAAATGCTTTGCATTTATTACGGCTTCTTAGAGGGACTTTTGGTGACTAACCAAAGGAAGTTGGGGGCA	Eukaryota	Stramenopiles	Ochrophyta	Chrysophyceae	Chrysophyceae_X	Chrysophyceae_Clade-E	Chrysophyceae_Clade-E_X	Chrysophyceae_Clade-E_X_sp.	photoautotrophy	phototrophs
ASV00850	GGGAAACTTACCAGGTCAAGACATGGGTGGGATTGACAGATTGAGAGCTCTTTCTTGATTCTATGGGTGGTGGTGCATGGCCGTTCTTAGTTGGTGGAGTGATTTGTCTGGTTAATTCCGTTAACGAACGAGACCTTAACCTGCTAACTAGTTGCCCTATGAACAATGGGGTTAACTTCTTAGAGGGACTATACGTTCAAGCGTATGGAAGTTTGAGGCA	Eukaryota	Alveolata	Ciliophora	CONThreeP	CONThreeP_X	CONThreeP_XX	Askenasia	Askenasia_sp.	bacterivory	heterotrophs
ASV00852	GGAAAACTCACCAGGTCCAGACATGGGAAGGATTGACAGATTGATAGCTCTTTCTTGATTCTATGGGTGGTGGTGCATGGCCGTTCTTAGTTGGTGGAGTGATTTGTCTGGTTAATTCCGTTAACGAACGAGACCTTAACCTGCTAAATAGTCGTCTGTAACTTGTTACAGCTGTACTTCTTAGAGGGACTTCGTGATTCAAACACGAGGAAGTTTGAGGCA	Eukaryota	Alveolata
ASV00853	GGAAAACTTACCAGGTCCAGACATAGTGAGGATTGACAGATTGAGAGCTCTTTCTTGATTCTATGGGTGGTGGTGCATGGCCGTTCTTAGTTGGTGGAGTGATTTGTCTGGTTAATTCCGTTAACGAACGAGACCCCCGCCTGCTAAATAGTCCGGTGAATGAGTCTTCATTGACCTGGTCTTCTTAGAGGGACTTTTGGTGACTAACCGAAGGAAGTTGGGGGCA	Eukaryota	Stramenopiles	Ochrophyta	Bacillariophyta	Bacillariophyta_X	Radial-centric-basal-Coscinodiscophyceae	Aulacoseira	Aulacoseira_granulata	photoautotrophy	phototrophs
ASV00855	GGAAAACTCACCAGGTCCGGACATAGTGAGGATTGACAGATTGAAGATCTTTCTTGATTCTATGGGTGGTGGTGCATGGCCGTTCTTAGTTGGTGGAGTGATTTGTCTGGTTAATTCCGTTAACGAACGAGACCTCGACCTGCTAAATAGCTGACGCGTTTTACAACGTCGCACAGCTTCTTAGAGGGACTTTGGCCTATAAGGCTATAGGAAGTTCGAGGCA	Eukaryota	Rhizaria	Cercozoa	Filosa-Imbricatea	Filosa-Imbricatea_X	Novel-clade-2	Novel-clade-2_X	Novel-clade-2_X_sp.	heterotrophy	heterotrophs
ASV00856	GGGAAACTTACCAGGTCCAGACATAGTAAGGATTGACAGATTGAGAGCTCTTTCTTGATTCTATGGGTGGTGGTGCATGGCCGTTCTTAGTTGGTGGAGTGATTTGTCTGGTTAATTCCGTTAACGAACGAGACCCCCGCCTGCTAAATAGGGCAGTGAATGTTTAACATTCGCTGGTACTTCTTAGAGGGACTTTTGGTGACTAACCAAAGGAAGTTGGGGGCA	Eukaryota	Stramenopiles	Ochrophyta	Eustigmatophyceae	Eustigmatophyceae_X	Eustigmatophyceae_XX			photoautotrophy	phototrophs
ASV00857	GGAAAACTCACCAGGTCCAGACATGGGAAGGATTGACAGATTGATAGCTCTTTCTTGATTCTATGGGTGGTGGTGCATGGCCGTTCTTAGTTGGTGGATTGATTTGTCTGGTTAATTCCGATAACGAACGAGACCTTAACCTGCTAAATAGTAGCTGGTAAATTTTATCAGTTTACTTCTTAGAGGGACTTCGTGATTCAAACACGAGGAAGTTTGAGGCA	Eukaryota	Alveolata
ASV00858	GGGAAACTTACCAGGTCCAGACATAGTGAGGATTGACAGATTGATAGCTCTTTCTTGATTCTATGGGTGGTGGTGCATGGCCGTTCTTAGTTGGTGGAGTGATTTGTCTGGTTAATTCCGTTAACGAACGAGACCCTCGCCTGCTAAATAGTCATACAAATTCATTGGATTTGTTTTGGCTTCTTAGAGGGACTTTCGGTGACTAACCGAAGGAAGTTGGGGGCA	Eukaryota	Stramenopiles	Ochrophyta	Synurophyceae	Synurales	Synurales_X	Mallomonas	Mallomonas_punctifera	photoautotrophy	phototrophs
ASV00859	GGAAAACTCACCAGGTCCAGACATGGGAAGGATTGACAGATTGATAGCTCTTTCTTGATTCTATGGGTGGTGGTGCATGGCCGTTCTTAGTTGGTGGAGTGATTTGTCTGGTTAATTCCGTTAACGAACGAGACCTTAACCTGCTAAATAGTTCGCTGTAACTTGTTACAGCAGTACTTCTTAGAGGGACTTCGTAATTCAAATACGAGGAAGTTTGAGGCA	Eukaryota	Alveolata
ASV00861	GGAAAACTCACCAGGTCCAGACATAGTAAGGATTGACAGATTGAGAGCTCTTTCTTGATTCTATGGGTGGTGGTGCATGGCCGTTCTTAGTTGGTGGAGTGATTTGTCTGGTTAATTCCGATAACGAACGAGACCTTAACCTGCTAAATAGGTGTGCTAGCTTTTGCTGGTGGCACCTTCTTAGAGGGACTAGCTAGGTTTTACTAGCTGGAAGTTTGAGGCA	Eukaryota
ASV00862	GGGAAACTCACCAGGTCCAGACATAGTAAGGATTGACAGATTGAGAGCTCTTTCTTGATTCTATGGGTGGTGGTGCATGGCCGTTCTTAGTTGGTGGAGTGATTTGTCTGGTTAATTCCGATAACGAACGAGACCTCCGCCTGCTAAATAGCGTGTCCTGGAATTCCAGGACCCGCTTCTTAGAGGGACGATGTGTGTTTAGCACATGGAAGTTGGAGGCA	Eukaryota	Stramenopiles	Opalozoa	Bicoecea	Pseudodendromonadales	Pseudodendromonadales_X	Pseudodendromonadales_XX	Pseudodendromonadales_XX_sp.	bacterivory	heterotrophs
ASV00863	GGGAAACTTACCAGGTCCAGACATAGTAAGGATTGACAGATTGAGAGCTCTTTCTTGATTCTATGGGTGGTGGTGCATGGCCGTTCTTAGTTGGTGGAGTGATTTGTCTGGTTAATTCCGTTAACGAACGAGACCTTAACCTGCTAAATAGTTACCTTCACTTTCTGTGGGGGGACAACTTCTTAGAGGGACTATTCGTGCCTAGTGAGTGGAAGTTTGAGGCA	Eukaryota	Hacrobia	Katablepharidophyta	Katablepharidaceae	Katablepharidales	Katablepharidales_X	Katablepharidales_XX	Katablepharidales_XX_sp.	cytotrophy	heterotrophs
ASV00864	GGGAAACTTACCAGGTCCAGACATAGTAAGGATTGACAGATTGATAGCTCTTTCTTGATTCTATGGGTGGTGGTGCATGGCCGTTCTTAGTTGGTGGAGTGATTTGTCTGGTTAATTCCGTTAACGAACGAGACCTTAACCTGCTAAATAGTTACATGTAACCTCGGTTACATGGGTTACTTCTTAGAGGGACTTTGCGTGTCTAACGCAAGGAAGTTTGAGGCA	Eukaryota	Alveolata	Dinoflagellata	Dinophyceae	Suessiales
ASV00865	GGGAAACTCACCAGGTCCAGACATGGTAAGGATTGACAGATTGAGAGCTCTTTCTTGATTCCATGAAAGGTGGCGCATGGCCGTTCTTAGTTGGTGGAGTGATTTGTCTGGTTAATTCCGATAACGAACGAGACCTTAACCTGCTAAATAGTCGTGGCAAATCTTCCGATTTGGTACCACCTGACTTCTTAGAGGGACAAGCTGTATCTAGCAGCTGGAAGCTTGAGGCA	Eukaryota	Hacrobia	Centroheliozoa	Centroheliozoa_X					cytotrophy	heterotrophs
ASV00866	GGGAAACTTACCAGGTCCAGACATAGTCAGGATGGACAGATTGAAAGCTCTTTCTTGATTCTATGGGTGGTGGTGCATGGCCGTTCTTAGTTGGTGGAGTGATTTGTCTGGTTAATTCCGTTAACGAACGAGACCTTAACCTGCTAACTAGTTGCACTAACGTGAGTTGGTGTTGACTTCTTAGAGGGACTTTATGTTCAAGCATAAGGAAGTTTGAGGCA	Eukaryota	Alveolata	Ciliophora	Nassophorea	Nassophorea_X	Nassulida	Obertrumia	Obertrumia_georgiana	bacterivory	heterotrophs
ASV00867	GGAAAACTCACCAGGTCCAGACATGGGAAGGATTGACAGATTGATAGCTCTTTCTTGATTCTATGGGTGGTGGTGCATGGCCGTTCTTAGTTGGTGGAGTGATTTGTCTGGTTAATTCCGTTAACGAACGAGACCTTAACCTGCTAAATAGTTGCTAGTAATCTATTACTGGTGTACTTCTTAGAGGGACTTCGTGATTCAAACACGAGGAAGTTTGAGGCA	Eukaryota	Alveolata
ASV00868	GGGAAACTTACCAGGTCCAGACATAGTAAGGATTGACAGATTGAGAGCTCTTTCTTGATTCTATGGGTGGTGGTGCATGGCCGTTCTTAGTTGGTGGAGTGATTTGTCTGGTTAGTTCCGTTAACGAACGAGACCTTAACCTGCTAAATAGTTACCTTCACTTTCTGTGGGGGGACAACTTCTTAGAGGGACTATTCGTGCCTAGCGAGTGGAAGTTTGAGGCA	Eukaryota	Hacrobia	Katablepharidophyta	Katablepharidaceae	Katablepharidales	Katablepharidales_X	Katablepharidales_XX	Katablepharidales_XX_sp.	cytotrophy	heterotrophs
ASV00869	GGGAAACTTACCAGGTCCAGACATAGTGAGGATTGACAGATTGATAGCTCTTTCTTGATTCTATGGGTGGTGGTGCATGGCCGTTCTTAGTTGGTGGAGTGATTTGTCTGGTTAATTCCGTTAACGAACGAGACCCCCGCCTGCTAAATAGTTGTACCAATGCTTTGTATTGGTGTCAGCTTCTTAGAGGGACTTTCGGTGACTAATCGAAGGAAGTTGGGGGCA	Eukaryota	Stramenopiles	Ochrophyta	Chrysophyceae	Chrysophyceae_X	Chrysophyceae_Clade-B2			photoautotrophy	phototrophs
ASV00870	GGGAAACTTACCAGGTCCAGACACAGGGAGGATTGACAGATTGAAGTTCTTTCTTGATTCTGTGGGTGGTGGTGCATGGCCGTTCTTAGTTGGTGGAGTGATTTGTCTGGTTAATTCCGTTAACGAACGAGACCTCGACCTGCTAAATAGTGGGCTCTTCTCCGGAAGGGATCTTACCCGCTTCTTAGAGGGACTGTCGGATTTTAGCCGAAGGAAGTTCGAGGCA	Eukaryota	Rhizaria	Cercozoa	Filosa-Sarcomonadea	Cercomonadida	Paracercomonadidae	Paracercomonas	Paracercomonas_sp.	bacterivory	heterotrophs
ASV00872	GGGAAACTTACCAGGTCCAGACATAGTGAGGATTGACAGATTGAGAGCTCTTTCTTGATTCTATGGGTGGTGGTGCATGGCCGTTCTTAGTTGGTGGAGTGATTTGTCTGGTTAATTCCGTTAACGAACGAGACCCCCGCCTGCTAAATAGTTCCATCAAATCATAGATTTGGTCGGAGCTTCTTAGAGGGACTTTCGGTGACCAACCGAAGGAAGTTGGGGGCA	Eukaryota	Stramenopiles	Ochrophyta	Chrysophyceae	Chrysophyceae_X				photoautotrophy	phototrophs
ASV00873	GGAAAACTTACCAGGTCCAGACATAGTGAGGATTGACAGATTGAGAGCTCTTTCTTGATTCTATGGGTGGTGGTGCATGGCCGTTCTTAGTTGGTGGAGTGATTTGTCTGGTTAATTCCGTTAACGAACGAGACCCCCGCCTGCTAAATAGCTGGACCAATGCTTAGCATTGGTGCCAGCTTCTTAGAGGGACTTTTGGTGACTAACCAAAGGAAGTTGGGGGCA	Eukaryota	Stramenopiles	Ochrophyta	Chrysophyceae	Chrysophyceae_X				photoautotrophy	phototrophs
ASV00874	GGGAAACTTACCAGGTCCAGACATAGTGAGGATTGACAGATTGAGAGCTCTTTCTTGATTCTATGGGTGGTGGTGCATGGCCGTTCTTAGTTGGTGGAGTGATTTGTCTGGTTAATTCCGTTAACGAACGAGACCCCCGCCTGCTAAATAGTTGTGTCAATGCTTAGCATTGATGTCAGCTTCTTAGAGGGACTTTCGGTGATCAACCGAAGGAAGTTGGGGGCA	Eukaryota	Stramenopiles	Ochrophyta	Chrysophyceae	Chrysophyceae_X	Chrysophyceae_Clade-G	Chrysophyceae_Clade-G_X	Chrysophyceae_Clade-G_X_sp.	photoautotrophy	phototrophs
ASV00875	GGGAAACTTACCAGGTCCAGACATAGTGAGGATTGACAGATTGAGAGCTCTTTCTTGATTCTATGGGTGGTGGTGCATGGCCGTTCTTAGTTGGTGGAGTGATTTGTCTGGTTAATTCCGTTAACGAACGAGACCCCCGCCTGCTAAATAGTTTTGCCAATACATAGTATTGGCTTTAGCTTCTTAGAGGGACTTTCGGTGACTAACCGAAGGAAGTTGGGGGCA	Eukaryota	Stramenopiles	Ochrophyta	Chrysophyceae	Chrysophyceae_X				photoautotrophy	phototrophs
ASV00877	GGGAAACTTACCAGGTCCAGACATAGGAAGGATTGACAGATTGATAGCTCTTTCTTGATTCTATGGGTGGTGGTGCATGGCCGTTCTTAGTTGGTGGAGTGATTTGTCTGGTTAATTCTGTTAACGAACGAGACCTTAACCTGCTAAATAGGTACGTGTAACTGCGGTTACGCGGGCAACTTCTTAGAGGGACTTCGTGTGTCTAACGCAAGGAAGGTTGAGGCA	Eukaryota	Alveolata	Dinoflagellata	Dinophyceae	Gymnodiniales	Gymnodiniaceae
ASV00878	GGGAAACTTACCAGGTCCAGACTCAGTGAGGATTGACAGATTGAAGATCTTTCTTGATTTTGAGGGTGGTGGTGCATGGCCGTTCTTAGTTGGTGGAGCGATTTGTCTGGTTTATTCCGTTAACGAACGAGACCACGACCTGCTAAATAGTCCGACCTAGGGCTCGCTCTAGGCTCGCTCGACTTCTTAGAGGGACTATCGGTGTGTAGCCGATGGAAGTTCGTGGCA	Eukaryota	Rhizaria	Cercozoa	Filosa-Sarcomonadea	Glissomonadida	Allapsidae	Orciraptor	Orciraptor_agilis	bacterivory	heterotrophs
ASV00879	GGGAAACTTACCAGGTCAAAACATGGTTGGGATTGACAGATTGAGAGCTCTTTCTTGATTCTATGGGTGGTGGTGCATGGCCGTTCTTAGTTGGTGGAGTGATTTGTCTGGTTAATTCCGTTAACGAACGAGACCTTAACCTGCTAACTAGGCGCCAAATGGATAATTTGGTTGCCTTCTTAGAGGGACTATGCGTTCAAGCGCATGGAAGTTTGAGGCA	Eukaryota	Alveolata	Ciliophora	CONTH_4	CONTH_4_X	CONTH_4_XX	CONTH_4_XXX	CONTH_4_XXX_sp.	bacterivory	heterotrophs
ASV00880	GGGAAACTCACCAGGTCCAGACATAGTAAGGATTGACAGATTGAGAGCTCTTTCTTGATTCTATGGGTGGTGGTGCATGGCCGTTCTTAGTTGGTGGAGTGATTTGTCTGGTTAATTCCGTTAACGAACGAGACCTTAACCTGCTAAATAGTTGCGTTCACTCTGGTGGACGACAACTTCTTAGAGGGACTATCGGCGACTAGTCGATGGAAGTTTGAGGCA	Eukaryota	Opisthokonta
ASV00881	GGGAAACTTACCAGGTCCAGACATAGTGAGGATTGACAGATTGAGAGCTCTTTCTTGATTCTATGGGTGGTGGTGCATGGCCGTTCTTAGTTGGTGGAGTGATTTGTCTGGTTAATTCCGTTAACGAACGAGACCCCCGCCTGCTAAATAGTTGGATTAATGCTTAGCATTGGTTTCAGCTTCTTAGAGGGACTTTTGGTGACTAATCAAAGGAAGTTGGGGGCA	Eukaryota	Stramenopiles	Ochrophyta	Chrysophyceae	Chrysophyceae_X				photoautotrophy	phototrophs
ASV00882	GGGAAACTTACCAGGTCCAGACATTGTGAGGATTGACAGATTGAGAGCTCTTTCTTGATTCAATGGGTGGTGGTGCATGGCCGTTCTTAGTTGGTGGAGTGATTTGTCTGGTTAATTCCGTTAACGAACGAGACCTTAACCTGCTAAATAGTCCGCGGAACCGCTGTGTTTTGTCGTGGCTTCTTAGAGGGACTAGTAGTATCCAACTACTGGAAGTTTGAGGCA	Eukaryota	Hacrobia	Haptophyta	Pavlovophyceae	Pavlovales	Pavlovaceae	Diacronema	Diacronema_sp.	mixotrophy	mixotrophs
ASV00883	GGAAAACTCACCAGGTCCAGACATGGGAAGGATTGACAGATTGATAGCTCTTTCTTGATTCTATGGGTGGTGGTGCATGGCCGTTCTTAGTTGGTGGAGTGATTTGTCTGGTTAATTCCGTTAACGAACGAGACCTTAGCCTGCTAAATAGTTGTGTGTAACTTCGGTTATACTTCAGCTTCTTAGAGGGACTTCGTGTGTTTAACACGAGGAAGTTTGAGGCA	Eukaryota	Alveolata	Apicomplexa	Coccidiomorphea					parasitism, commensalism	parasites
ASV00884	GGAAAACTTACCAGGTCCAGACATAGTGAGGATTGACAGATTGAGAGCTCTTTCTTGATTCTATGGGTGGTGGTGCATGGCCGTTCTTAGTTGGTGGAGTGATTTGTCTGGTTAATTCCGTTAACGAACGAGACCCCCGCCTGCTAAATAGTTACGCCAATGCATTGCATTGGATGTAGCTTCTTAGAGGGACTTTTGGTGACTAACCAAAGGAAGTTGGGGGCA	Eukaryota	Stramenopiles	Ochrophyta						photoautotrophy	phototrophs
ASV00885	GGGAAACTTACCAGGTCCAGACATAGTAAGGATTGACAGATTGAGAGCTCTTTCTTGATTCTATGGGTGGTGGTGCATGGCCGTTCTTAGTTGGTGGAGTGATTTGTCTGGTTAATTCCGTTAACGAACGAGACCTCAGCCTGCTAACTAGTCACGCGATTTCTGAAATCTCGGCTGACTTCTTAGAGGGACTATGTGCGATTAGCACATGGAAGTTTGAGGCA	Eukaryota	Archaeplastida	Chlorophyta	Mamiellophyceae	Dolichomastigales	Crustomastigaceae	Crustomastix	Crustomastix_didyma	photoautotrophy	phototrophs
ASV00887	GGGAAACTCACCAGGTCCAGACATAGTAAGGATTGACAGATTGAGAGCTCTTTCTTGATTCTATGGGTGGTGGTGCATGGCCGTTCTTAGTTGGTGGAGTGATTTGTCTGGTTAATTCCGATAACGAACGAGACCTCCGCCTGCTAACTAGGTTGGTCTGGATTCCCAGGCCACTCTTCTTAGAGGGACGATGTGTGTTTAGCACATGGAAGTTGGAGGCA	Eukaryota
ASV00889	GGGAAACTTACCAGGTCCAGACATAGTTAGGATTGACAGATTGATAGCTCTTTCTTGATTCTATGGGTGGTGGTGCATGGCCGTTCTTAGTTGGTGGAGTGATTTGTCTGGTTAATTCCGTTAACGAACGAGACCTTAGCCTGCTAAATAGTTAATCCAATCATAATTGAATTGACTTCTTAGAGGGACTTTGTAAGCAAATACAAGGAAGTTTGAGGCA	Eukaryota	Alveolata	Ciliophora	Spirotrichea	Choreotrichida	Strobilidiidae_G	Strobilidiidae_G_X	Strobilidiidae_G_X_sp.	bacterivory	heterotrophs
ASV00891	GGGAAACTCACCAGGTCCAGACATAGGAAGGATTGACAGATTGAGAGCTCTTTCTTGATTCTATGGGTGGTGGTGCATGGCCGTTCTTAGTTGGTGGAGTGATTTGTCTGGTTAATTCCGTTAACGAACGAGACCTTAACCTGCTAAATAGTGCTGCGGTGCTCGCACCGCACGCAACTTCTTAGAGGGACTATCGGCGTTTAGCCGGTGGAAGTTTGAGGCA	Eukaryota	Opisthokonta
ASV00892	GGAAAACTCACCAGGTCCGGACATAGTAAGGATTGACAGATTGAGAGCTCTTTCATGATTCTATGGGTGGTGGTGCATGGCCGTTCTTAGTTGGTGGAGTGATTTGTCTGGTTAATTCCGTTAACGAACGAGACCTTAACCTGCTAACTAGAGGGGGCCGCGAGGGCGGTTCTTTTCTTCTTAGAGGGACTAGCCACGGTTAGTGGCTGGAAGTTTGAGGCA	Eukaryota
ASV00893	GGGAAACTTACCAGGTCCAGACATAGTGAGGATTGACAGATTGAGAGCTCTTTCTTGATTCTATGGGTGGTGGTGCATGGCCGTTCTTAGTTGGTGGAGTGATTTGTCTGGTTAATTCCGTTAACGAACGAGACCCCCGCCTGCTAAATAGCCGGGCCTGCGTTGATTCACAGGTCTTCCGGCTTCTTAGAGGGACTTTCGGTGACTAATCGAAGGAAGTTGGGGGCA	Eukaryota	Stramenopiles	Ochrophyta	Phaeothamniophyceae	Phaeothamniales	Phaeothamniales_X	Stichogloea	Stichogloea_doederleinii	photoautotrophy	phototrophs
ASV00894	GGAAAACTTACCAGGTCCAGACATAGTGAGGATTGACAGGTTGAAGATCTTTCTTGATTCTATGGGTGGTGGTGCATGGCCGTTCTTAGTTGGTGGATTGATCTGTCTGGTTAATTCCGATAACGAACGAGACCTCAGCCTGCTAAATAGTGGACATCGGCTTGCCGGTGGCTATCGCTTCTTAGAGGGACTATTGGTGACTAGCCAATGGAAGATTGAGGCA	Eukaryota	Rhizaria	Cercozoa	Novel-clade-10-12	Novel-clade-10	Novel-clade-10_X	Novel-clade-10_XX	Novel-clade-10_XX_sp.	heterotrophy	heterotrophs
ASV00896	GGGAAACTTACCAGGTCCAGACATAGTAAGGATTGACAGATTGAGAGCTCTTTCTTGATTCTATGGGTGGTGGTGCATGGCCGTTCTTAGTTGGTGGAGTGATTTGTCTGGTTAATTCCGATAACGAACGAGACCTCCGCCTGCTAAATAGTTACACGAATGCTTCGGCATCGGTGGGCAACTTCTTAGAGGGACTTCATGCGTTCTAGCATGAGGAAGTTGGAGGCA	Eukaryota	Stramenopiles	Pseudofungi	MAST-2	MAST-2D	MAST-2D_X	MAST-2D_XX	MAST-2D_XX_sp.	heterotrophy	heterotrophs
ASV00897	GGGAAACTTACCAGGTCGAGACATAGTGAGGATTGACAGATTGATAGCTCTTTCTTGATTTTATGGGTGGTGGTGCATGGCCGTTCTTAGTTGGTGGAGTGATTTGTCTGGTTAATTCCGTTAACGAACGAGACCCCCGCCTGCTAAATAGTGTGGGTAATGCTTATGCATTGCCTTTTCTACTTCTTCGAGGGACTTTCAGTGACTAACTGAAGGAAGTTGGGGCA	Eukaryota	Stramenopiles	Ochrophyta	Raphidophyceae	Raphidophyceae_X	Raphidophyceae_XX	Gonyostomum	Gonyostomum_semen	photoautotrophy	phototrophs
ASV00898	GGGAAACTTACCAGGTCCAGACATTGTGAGGATTGACAGATTGAGAGCTCTTTCTTGATTCGATGGGTGGTGGTGCATGGCCGTTCTTAGTTGGTGGAGTGATTTGTCTGGTTAATTCCGTTAACGAACGAGACCTTAGCCTATTAAATAGTGGCGCGAACACCTCGTTGGCGGCTCACTTCTTAGAGGGACAACTTGTCTTCAACAAGTGGAAGTTTGAGGCA	Eukaryota	Hacrobia	Haptophyta	Prymnesiophyceae	Prymnesiales	Prymnesiaceae			mixotrophy, bacterivory	heterotrophs, mixotrophs
ASV00899	GGAAAACTTACCAGGTCCAGACATAGTAAGGATTGACAGATTGAGAGCTCTTTCTTGATTCTATGGGTGGTGGTGCATGGCCGTTCTTAGTTGGTGGAGTGATTTGTCTGGTTAATTCCGTTAACGAACGAGACCTCCGCATCTAAATAGTTCCGCTTACAATTTTTTGTAGGTTTTGGGACTTCTTAGAAGGACTTTTGGGTAATCAAACCAAAGGAAGTTGGAGGCA	Eukaryota	Stramenopiles	Pseudofungi	Oomycota	Oomycota_X	Peronosporales	Peronosporales_X	Peronosporales_X_sp.	saprotrophy or parasitism	heterotrophs, parasites
ASV00900	GGGAAACTTACCAGGTCCAGACATAGTAAGGATTGACAGATTGAGAGCTCTTTCTTGATTCTATGGGTGGTGGTGCATGGCCGTTCTTAGTTGGTGGAGTGATTTGTCTGGTTAATTCCGTTAACGAACGAGACCTCAGCCTGCTAAATAGTCCCGCTCATCCTCGATGGGCGGCCTGACTTCTTAGAGGGACTATGTGCGATTAGCACGTGGAAGTTTGAGGCA	Eukaryota	Archaeplastida	Chlorophyta						photoautotrophy	phototrophs
ASV00901	GGGAAACTTACCAGGTCCAGACACGGGGAGGATTGACAGATTGAGAGCTCTTTCTTGATTCTGTGGGTGGTGGTGCATGGCCGTTCTTAGTTGGTGGGTTGCCTTGTCAGGTTGATTCCGGTAACGAACGAGACCTCAGCCTGCTAAATAGTCACGACTGCTTCTTGCAGTCGGCTGAACTTCTTAGAGGGACTATTGGCGTTTAGCCAATGGAAGTATGAGGCG	Eukaryota	Archaeplastida	Chlorophyta	Chlorophyceae	Chlamydomonadales	Chlamydomonadales_X			photoautotrophy	phototrophs
ASV00902	GGGAAACTTACCAGGTCCAGACATAGTGAGGATTGACAGATTGAGAGCTCTTTCTTGATTCTATGGGTGGTGGTGCATGGCCGTTCTTAGTTGGTGGAGTGATTTGTCTGGTTAATTCCGTTAACGAACGAGACCCCCGCCTGCTAAATAGTTGTGTGAATGCTTTGCATTGATGTCAGCTTCTTAGAGGGACTTTTGGTGATCAACCAAAGGAAGTTGGGGGCA	Eukaryota	Stramenopiles	Ochrophyta	Chrysophyceae	Chrysophyceae_X				photoautotrophy	phototrophs
ASV00904	GGGAAACTTACCAGGTCCAGACACGGGAAGGATTGACAGATTGAGAGCTCTTTCTTGATTCTGTGGGTGGTGGTGCATGGCCGTTCTTAGTTGGTGGGTTGCCTTGTCAGGTTGATTCCGGTAACGAACGAGACCTCAGCCTGCTAAATAGTCAGCATCGCACCTGCGGTGCGCCGACTTCTTAGAGGGACTATTGGCGTTTAGCCAATGGAAGTATGAGGCG	Eukaryota	Archaeplastida	Chlorophyta	Chlorophyceae	Chlamydomonadales	Chlamydomonadales_X	Chlamydomonas	Chlamydomonas_reinhardtii	photoautotrophy	phototrophs
ASV00905	GGAAAACTTACCAGGTCCAGACATAATGAGGATTGACAGATTGAGAGCTCTTTCTTGATTTTATGGGTGGTGGTGCATGGCCGTTCTTAGTTGGTGGGTTGCCTTGTCAGGTTGATTCCGGTAACGAACGAGACCTCAGCCTGCTAAATAGTCACTTTCGCTTTTTGCGGATGGCCGACTTCTTAGAGGGACAGATGCTACAAAAGCATCGGAAGTATGAGGCA	Eukaryota	Archaeplastida	Chlorophyta	Chlorophyceae	Sphaeropleales	Selenastraceae	Monoraphidium	Monoraphidium_contortum	photoautotrophy	phototrophs
ASV00906	GGAAAACTTACCAGGGCAAAAAACTGAAAGGATTGACAGCTTGATAGCACTTTCTTGATCCGGTAGCAAGTGGTGCATGGCCGTTCTTAGTTGGTGGAGTGATTTGTCAGCTTAATTGCCTTAACGAACGAGACCTTAACCTGCTAAATAGGCGCAGTTAATACCTAGCTGTTGCCTTCTTAGAGGGACTACGTCCAAAAACGTGGAAGTTTGAGGCA	Eukaryota	Alveolata	Ciliophora	Phyllopharyngea	Suctoria				cytotrophy, invertebrates	heterotrophs
ASV00907	GGGAAACTTACCAGGTCCAGACATAGTAAGGATTGACAGATTGAGAGCTCTTTCTTGATTCTATGGGTGGTGGTGCATGGCCGTTCTTAGTTGGTGGAGTGATTTGTCTGGTTTATTCCGTTAACGAACGAGACCTCCGCGTTTAAATAGTTTCGCTTAAAATTTTTTTTAGGTTAGAGACTTCTTAGACGGACTTTTGGGTAATCAAACCAAAGGAAGCTGGAGGCA	Eukaryota	Stramenopiles	Pseudofungi	Oomycota	Oomycota_X	Peronosporales	Pythium		saprotrophy or parasitism	heterotrophs, parasites
ASV00908	GGGAAACTTACCAGGTCCAGACATAGTAAGGATTGACAGATTGAGAGCTCTTTCTTGATTCTATGGGTGGTGGTGCATGGCCGTTCTTAGTTGGTGGAGTGATTTGTCTGGTTAATTCCGTTAACGAACGAGACGACCGCCTGCTAAATAGTTACGCTAACGCTTGCGTTGGCGGGCAACTTCTTAGAGGGACTCTGGGTGACTAATCCAGGGAAGCTGGTCGCA	Eukaryota	Stramenopiles	Pseudofungi	Pirsonia_Clade	Pirsonia_Clade_X	Pirsonia_Clade_XX	Pirsonia_Clade__XXX	Pirsonia_Clade__XXX_sp.	parasitism	parasites
ASV00909	GGAAAACTCACCAGGTCCAGACATGGGAAGGATTGACAGATTGATAGCTCTTTCTTGATTCTATGGGTGGTGGTGCATGGCCGTTCTTAGTTGGTGGAGTGATTTGTCTGGTTAATTCCGTTAACGAACGAGACCTTAACCTGCTAAATAGTTACTGGTAATTTATTACCGGTGAACTTCTTAGAGGGACTTCGTGATTCAAACACGAGGAAGTTTGAGGCA	Eukaryota	Alveolata
ASV00910	GGGAAACTCACCAGGTCCAGACATGGTAAGGATTGACAGATTGAGAGCTCTTTCTTGATTCCATGAAAGGTGGCGCATGGCCGTTCTTAGTTGGTGGAGTGATTTGTCTGGTTAATTCCGTTAACGAACGAGACCTTGACCTGCTAACTAGTCACGGTAAGCTTTACGCTTGCCGGCTGTACTTCTTAGAGGGACAATCTGTTTTCAGCAGAAGGAAGTGTGAGGCA	Eukaryota	Hacrobia	Centroheliozoa	Centroheliozoa_X					cytotrophy	heterotrophs
ASV00911	GGAAAACTCACCAGGTCCAGACATGGGAAGGATTGACAGATTGATAGCTCTTTCTTGATTCTATGGGTGGTGGTGCATGGCCGTTCTTAGTTGGTGGAGTGATTTGTCTGGTTAATTCCGTTAACGAACGAGACCTTATCCTGCTAAATAGTTACTGGTAAATTCTTATCAGTGAACTTCTTAGAGGGACTTCGTATAAAAAATACGTAGGAAGCTTGAGGCA	Eukaryota	Alveolata
ASV00912	GGAAAACTTACCAGGTCCAGACATAGGAAGGATTGACAGATTGAGAGCTCTTTCTTGATTCTATGGGTGGTGGTGCATGGCCGTTCTTAGTTGGTGGAGCGATTTGTCTGGTTAATTCCGTTAACGAACGAGACCACAGCCTACTAAATAGTACGTGTTATGGTAACATAGTATGAGACTTCTTAGAGGGACATTTCGGGTTTACCGAAAGGAAGTTTGTGGCA	Eukaryota	Stramenopiles	Sagenista	Labyrinthulomycetes	Thraustochytriales	Thraustochytriaceae	Ulkenia	Ulkenia_profunda	bacterivory	heterotrophs
ASV00914	GGGAAACTTACCAGGTCCAGACATAGTGAGGATTGACAGATTGAGAGCTCTTTCTTGATTCTATGGGTGGTGGTGCATGGCCGTTCTTAGTTGGTGGAGTGATTTGTCTGGTTAATTCCGTTAACGAACGAGACCCCCGCCTGCTAAATAGTTGTGCGAATGCTTAGCATTGGCGTCAGCTTCTTAGAGGGACTTTTGGTGACTAACCAAAGGAAGTTGGGGGCA	Eukaryota	Stramenopiles	Ochrophyta	Chrysophyceae	Chrysophyceae_X	Chrysophyceae_Clade-F	Paraphysomonas	Paraphysomonas_butcheri	photoautotrophy	phototrophs
ASV00915	GGGAAACTCACCAGGTCCAGACATAGTAAGGATTGACAGATTGAGAGCTCTTTCTTGATTCTATGGGTGGTGGTGCATGGCCGTTCTTAGTTGGTGGAGTGATTTGTCTGGTTAATTCCGATAACGAACGAGACCTCCGCCTGCTAAATAGACTTGCCTGGAATTCCAGGCCCGTCTTCTTAGAGGGACACTGTGTCTAAGCACAGGGAAGTTGGAGGCA	Eukaryota	Stramenopiles
ASV00917	GGGAAACTTACCAGGTCCAGACATAGTGAGGATTGACAGATTGATAGCTCTTTCTTGATTCTATGGGTGGTGGTGCATGGCCGTTCTTAGTTGGTGGAGTGATTTGTCTGGTTAATTCCGTTAACGAACGAGACCCCCGCCTGCTAAATAGTTGTACCAATCAGTTTGCTTGGTGACAGCTTCTTAGAGGGACTTTCGGTGATCAACCGAAGGAAGTTGGGGGCA	Eukaryota	Stramenopiles	Ochrophyta	Chrysophyceae	Chrysophyceae_X				photoautotrophy	phototrophs
ASV00919	GGAAAACTTACCAGGTCCAGACACCGGGAGGATTGACAGATTGAGAGCTCTTTCTTGATTCGGTGGGTGGTGGTGCATGGCCGTTCTTAGTTGGTGGGTTGCCTTGTCAGGTTGATTCCGGTAACGAACGAGACCTCAGCCTGCTAAATAGTCGCGCTTGCCTCTGGCAGGTAGTTGACTTCTTAGAGGGACTATTGACGTAAGTCAATGGAAGTATGAGGCA	Eukaryota	Archaeplastida	Chlorophyta	Chlorophyceae	Sphaeropleales	Sphaeropleales_X	Ankyra	Ankyra_judayi	photoautotrophy	phototrophs
ASV00920	GGGAACCTTACCAGGCTCGTACATAGTCATGATTGACAGATTGAGAGTTCTTTCTCGATTCTATGGGTGGTGGTGCATGGCCGTTCTTAGTCGGTGAGGTGACTTGTCAGGTTAATTCCGATAACGGACGAGACCTCGGCCTGATAATTAGTTGCGACCCACTACGGTGAGAGCGCAACTTCTTAAAGGGACTTTGTGACCAATCACAAGGAAGTTCGAGCCT	Eukaryota	Alveolata	Apicomplexa	Gregarinomorphea	Eugregarinorida	Gregarinidae	Leidyana1		parasitism, commensalism	parasites
ASV00922	GGAAAACTTACCAGGTCCAGACACCGGGAGGATTGACAGATTGAGAGCTCTTTCTTGATTCGGTGGGTGGTGGTGCATGGCCGTTCTTAGTTGGTGGGTTGCCTTGTCAGGTTGATTCCGGTAACGAACGAGACCTCAGCCTGCTAAATAGTCGCGCTTGCCTCTGGCAGGTGGTTGACTTCTTAGAGGGACTATTGATGTAAATCAGTGGAAGTATGAGGCA	Eukaryota	Archaeplastida	Chlorophyta	Chlorophyceae	Sphaeropleales	Sphaeropleales_X	Sphaeroplea	Sphaeroplea_robusta	photoautotrophy	phototrophs
ASV00924	GGAAAACTTACCAGGTCCAGACATAGTGAGGATTGACAGATTGAAGATCTTTCTTGATTCTATGGGTGGTGGTGCATGGCCGTTCTTAGTTGGTGGATTGATCTGTCTGGTTAATTCCGATAACGAACGAGACCTCAGCCTGCTAAATAGTGGACGTTCGGCTTTTCGCCGAGCGGCAATCGCTTCTTAGAGGGACTATCGGTGTGTAGCCGATGGAAGATTGAGGCA	Eukaryota	Rhizaria	Cercozoa	Novel-clade-10-12	Novel-clade-10	Novel-clade-10_X	Novel-clade-10_XX	Novel-clade-10_XX_sp.	heterotrophy	heterotrophs
ASV00925	GGGAAACTTACCAGGTCCAGACATAGTGAGGATTGACAGATTGAGAGCTCTTTCTTGATTCTATGGGTGGTGGTGCATGGCCGTTCTTAGTTGGTGGAGTGATTTGTCTGGTTAATTCCGTTAACGAACGAGACCCCCGCCTGCTAAATAGTCTTATCAATGCTTAGCATTGGTGTAGGCTTCTTAGAGGGACTTTTGGTGACTAACCAAAGGAAGTTGGGGGCA	Eukaryota	Stramenopiles	Ochrophyta	Synurophyceae	Synurales	Synurales_X			photoautotrophy	phototrophs
ASV00927	GGGAAACTTACCAGGTCCAGACATAGTAAGGATTGACAGATTGAGAGCTCTTTCTTGATTCTATGGGTGGTGGTGCATGGCCGTTCTTAGTTGGTGGAGTGATTTGTCTGGTTAATTCCGTTAACGAACGAGACCTCCGCGTGCTAAATAGTTCTGATTGCTCATTGAGCAGTTTTAGAACTTCTTAGAGGGACTTTTAGTGATTAACTAAAGGAAGTTGGAGGCA	Eukaryota	Stramenopiles	Pseudofungi	Oomycota	Oomycota_X				heterotrophy, parasitism	heterotrophs, parasites
ASV00928	GGAAAACTTACCAGGTCCAGACACCGGAAGGATTGACAGATTGAGAGCTCTTTCTTGATTCGGTGGGTGGTGGTGCATGGCCGTTCTTAGTTGGTGGGTTGCCTTGTCAGGTTGATTCCGGTAACGAACGAGACCTCAGCCTGCTAAATAGTCGCGCTTGCCTCTGGCAGGTAGTTGACTTCTTAGAGGGACTATTGACGCAAGTCAATGGAAGTATGAGGCA	Eukaryota	Archaeplastida	Chlorophyta	Chlorophyceae	Sphaeropleales	Sphaeropleales_X	Ankyra	Ankyra_judayi	photoautotrophy	phototrophs
ASV00929	GGAAAACTTACCAGGTCCAGACATAGTGAGGATTGACAGATTGAGAGCTCTTTCTTGATTCTATGGGTGGTGGTGCATGGCCGTTCTTAGTTGGTGGGTTGCCTTGTCAGGTTGATTCCGGTAACGAACGAGACCTCAGCCTGCTAAATAGTCACGATCGCTTTTTGCGGTCGGTTGACTTCTTAGAGGGACTATTGGCGTTTAGTCAATGGAAGTATGAGGCA	Eukaryota	Archaeplastida	Chlorophyta	Chlorophyceae	Sphaeropleales	Sphaeropleales_X	Pseudopediastrum	Pseudopediastrum_boryanum	photoautotrophy	phototrophs
ASV00930	GGAAAACTTACCAGGTCCGGACATAGGAAGGATTGACAGATTGATAGCTCTTTCTTGATTCTATGAGTAGTGGTGCATGGCCGTTCTTAGTTGGTGGAGTGATTTGTCTGGTTAATTCCGTCAACGAACGAGACCTTATCCTAACTAGTTAGTAGTTTAGGTATTATACTTAAGCTATCTACTTAGAGGAACGGTTCGCGAATAGCGAATGGAAGATTAAGGCA	Eukaryota
ASV00931	GGGAAACTCACCAGGTCCAGACATGGTAAGGATTGACAGATTGAGAGCTCTTTCTTGATTCCATGAAAGGTGGCGCATGGCCGTTCTTAGTTGGTGGAGTGATTTGTCTGGTTAATTCCGATAACGAACGAGACCTTAACCTGCTAACTAGTCCTGGCAAATCTTTCGATTTGGTACCAGCTGACTTCTTAGAGGGACAAGCTGTATCTAGCAGCTGGAAGCTTGAGGCA	Eukaryota	Hacrobia	Centroheliozoa	Centroheliozoa_X	Centroheliozoa_XX	Centroheliozoa_XXX	Centroheliozoa_XXXX	Centroheliozoa_XXXX_sp.	cytotrophy	heterotrophs
ASV00932	GGGAAACTTACCAGGTCCAGACATAGTAAGGATTGACAGATTGAGAGCTCTTTCTTGATTCTATGGGTGGTGGTGCATGGCCGTTCTTAGTTGGTGGAGTGATTTGTCTGGTTAATTCCGATAACGAACGAGACCACCTCCTGCTAAATAGTTCATCTTACGATTCTCGTAGGAGCGGACTTCTTAGAGGGACTTTTAGCGATTAGCTAAAGGAAGTTGGTGGCA	Eukaryota
ASV00933	GGGAAACTTACCAGGTCCAGACACGGGGAGGATTGACAGATTGAGAGCTCTTTCTTGATTCTGTGGGTGGTGGTGCATGGCCGTTCTTAGTTGGTGGGTTGCCTTGTCAGGTTGATTCCGGTAACGAACGAGACCTCAGCCTGCTAAATAGTCACGGTTGCTTCTTGCAGCTGGCTGCACTTCTTAGAGGGACTATTGTCGTTTAGGCAATGGAAGTATGAGGCG	Eukaryota	Archaeplastida	Chlorophyta	Chlorophyceae	Chlamydomonadales	Chlamydomonadales_X	Carteria	Carteria_sp.	photoautotrophy	phototrophs
ASV00934	GGAAAACTCACCAGGTCCAGACATGGTAAGGATTGACAGATTGATAGCTCTTTCTTGATTCTATGGGTGGTGGTGCATGGCCGTTCTTAGTTGGTGGAGTGATTTGTCTGGTTAATTCCGTTAACGAACGAGACCTTAACCTGCTAAATAGTTGCGTGAAACTTATGTTTCACGATTAACTTCTTAGAGGGACTTTGCGAGTCTATCGCAAGGAAGTTTGAGGCA	Eukaryota	Alveolata	Apicomplexa	Colpodellidea	Colpodellida	Alphamonaceae	Aphamonas	Aphamonas_edax	cytotrophy	heterotrophs
ASV00935	GGGAAACTTACCAGGTCCAGACATAGTAAGGATTGACAGATTGAGAGCTCTTTCTTGATTCTATGGGTGGTGGTGCATGGCCGTTCTTAGTTGGTGGAGTGATTTGTCTGGTTAATTCCGTTAACGAACGAGACCCCCGCCTGCTAAATAGGGCAGTGAATGTTTAACATTTGCTGGTACTTCTTAGAGGGACTTTTGGTGACTAACCAAAGGAAGTTGGGGGCA	Eukaryota	Stramenopiles	Ochrophyta	Eustigmatophyceae	Eustigmatophyceae_X	Eustigmatophyceae_XX			photoautotrophy	phototrophs
ASV00936	GGGAAACTTACCAGGTCAAAACATGGTTAGGATTGACAGATTGAGAGCTCTTTCTTGATTCTATGGGTGGTGGTGCATGGCCGTTCTTAGTTGGTGGAGTGATTTGTCTGGTTAATTCCGTTAACGAACGAGACCTTAACCTGCTAACTAGGAGAATAATGAACAATTATTCTTCCTTCTTAGAGGGACTATGCGTTCAAGCGCATGGAAGTTTGAGGCA	Eukaryota	Alveolata	Ciliophora						bacterivory	heterotrophs
ASV00937	GGGAAACTTACCAGGTCCAGACATAGTGAGGATTGACAGATTGAGAGCTCTTTCTTGATTCTATGGGTGGTGGTGCATGGCCGTTCTTAGTTGGTGGAGTGATTTGTCTGGTTAATTCCGTTAACGAACGAGACCCCCGCCTGCTAAATAGTTGTGCCAATGCTTAGCATTGATTTCAGCTTCTTAGAGGGACTTTCGGTGATCAACCGAAGGAAGTTGGGGGCA	Eukaryota	Stramenopiles	Ochrophyta	Chrysophyceae	Chrysophyceae_X				photoautotrophy	phototrophs
ASV00938	GGGAAACTCACCAGGTCCAGACATAGTAAGGATTGACAGATTGAGAGCTCTTTCTTGATTCTATGGGTGGTGGTGCATGGCCGTTCTTAGTTGGTGGAGTGATTTGTCTGGTTGATTCCGTTAACGAACGAGACCTCAGCCTGCTAAATAGTTACTGGATCTCACGATTCAGGCCAACTTCTTAGAGGGACTATTTGCGTCTAGTGAATGGAAGTTTGAGGCG	Eukaryota	Apusozoa	Hilomonadea	Planomonadida	Planomonadidae	Planomonadidae_X	Micronuclearia	Micronuclearia_podoventralis	bacterivory	heterotrophs
ASV00939	GGGAAACTTACCAGGTCCAGACATAGTTGGGATTGACAGATTGATAGCTCTTTCTTGATTCTATGGGTGGTGGTGCATGGCCGTTCTTAGTTGGTGGAGTGATTTGTCTGGTTAATTCCGTTAACGAACGAGACCTTAACCTGCTAAATAGTTACATGCAACCTCGGTTACATGGGCAACTTCTTAGAGGGACTTTGCGTGTCTAACGCAAGGAAGTTTGAGGCA	Eukaryota	Alveolata	Dinoflagellata	Dinophyceae
ASV00940	GGGAAACTTACCAGGTCCAGACATAGTGAGGATTGACAGATTGATAGCTCTTTCTTGATTCTATGGGTGGTGGTGCATGGCCGTTCTTAGTTGGTGGAGTGATTTGTCTGGTTAATTCCGTTAACGAACGAGACCCCCGCCTGCTAAATAGTTGTATCAATGCTTTGCATTGATGTCAGCTTCTTAGAGGGACTTTCGGTGACTAACCGAAGGAAGTTGGGGGCA	Eukaryota	Stramenopiles	Ochrophyta	Chrysophyceae	Chrysophyceae_X				photoautotrophy	phototrophs
ASV00941	GGAAAACTTACCAGGTCCAGACATAGTGAGGATTGACAGATTGAGAGCTCTTTCTTGATTCTATGGGTGGTGGTGCATGGCCGTTCTTAGTTGGTGGAGTGATTTGTCTGGTTAATTCCGTTAACGAACGAGACCACTGCCTGCTAAATAGCCCAGTGAGTGAATCTTCACTGACTGCTGGCTTCTTAGAGGGACGTGCATTCTATCAGATGCAGGAGGATAGTGGCA	Eukaryota	Stramenopiles	Ochrophyta	Bacillariophyta	Bacillariophyta_X	Raphid-pennate	Navicula		photoautotrophy	phototrophs
ASV00942	GGAAAACTTACCAGGTCCAGACACGGGGATGATGAACAGATTGAGAGCTCTTTTTTGATTCTGTGGGTGGTGGTGCATGGCCGTTCTTAGTTGGTGGGTTGCCTTGTCAGGTTGATTCCGGTAACGAACGAGACCTCAGCCTGCTAAATAGTCGGTGGTCCTTTCTGGATCTCTTCGACTTCTTAGAGGGACTATTGTCGTTTAGGCAATGGAAGTGTGAGGCA	Eukaryota	Archaeplastida	Chlorophyta	Chlorophyceae	Chlamydomonadales	Chlamydomonadales_X			photoautotrophy	phototrophs
ASV00944	GGGAAACTTACCAGGCCCAGACATAGTAAGGATTGACAGATTGATAGCTCTTTCTTGATTCTATGGGTGGTGGTGCATGGCCGTTCTTAGTTGGTGGAGTGATTTGTCTGGTTAATTCCGTTAACGAACGAGACCTTAACCTGCTAAATAGTTACGCGTAACTTCGGTTGTGCGGGCAACTTCTTAGAGGGACTTTGTGTGTCTAACACAAGGAAGTTTGAGGCA	Eukaryota	Alveolata	Dinoflagellata	Dinophyceae	Gymnodiniales	Gymnodiniaceae	Polykrikos	Polykrikos_schwartzii	cytotrophy, mixotrophy	heterotrophs, mixotrophs
ASV00945	GGAAAACTCACCAGGTCCAGACATGGGAAGGATTGACAGATTGATAGCTCTTTCTTGATTCTATGGGTGGTGGTGCATGGCCGTTCTTAGTTGGTGGAGTGATTTGTCTGGTTAATTCCGTTAACGAACGAGACCTTAACCTGCTAAATAGTAAACTGTAACTTGTTACAGTTGCACTTCTTAGAGGGACTTCGTGATTCAAACACGAGGAAGTTTGAGGCA	Eukaryota	Alveolata	Dinoflagellata	Dinophyceae
ASV00946	GGGAAACTTACCAGGTCCAGACATAGTGAGGATTGACAGATTGAGAGCTCTTTCTTGATTCTATGGGTGGTGGTGCATGGCCGTTCTTAGTTGGTGGAGTGATTTGTCTGGTTAATTCCGTTAACGAACGAGACCCCTGCCTGCTAAATAGCATGGTAAGTGATTTTCACAGACCATTGCTTCTTAGAGGGACGTGCATACGACTAGTTGCAGGAAGATAGGGGCA	Eukaryota	Stramenopiles	Ochrophyta	Bacillariophyta	Bacillariophyta_X	Raphid-pennate			photoautotrophy	phototrophs
ASV00949	GGAAAACTTACCAGGTCCAGACATAGTGAGGATTGACAGATTGAGAGCTCTTTCTTGATTCTATGGGTGGTGGTGCATGGCCGTTCTTAGTTGGTGGAGTGATTTGTCTGGTTAATTCCGTTAACGAACGAGACCCCCGCCTGCTAAATAGTTGGACCCATGCTTTGCATTGGTTACAGCTTCTTAGAGGGACTTTTGGTGACTAACCAAAGGAAGTTGGGGGCA	Eukaryota	Stramenopiles	Ochrophyta	Chrysophyceae	Chrysophyceae_X	Chrysophyceae_Clade-E			photoautotrophy	phototrophs
ASV00950	GGGAAACTTACCAGGTCCGGACGCTATGAGGATTGACAGATTGAAGATCTTTCTTGATTTAGCGGGTGGTGGTGCATGGCCGTTCTTAGTTGGTGGAGTGATTTGTCTGGTTAATTCCGTTAACGAACGAGACCTCGACCTGCTAAATAGGATGGCGTATGCTTAGGCATACGTACAACCTTCTTAGAGGGACTATCGGTGTGTAGCCGAAGGAAGTTCGAGGCA	Eukaryota	Rhizaria	Cercozoa
ASV00951	GGGAAACTCACCAGGTCCAGACATGGTAAGGATTGACAGATTGAGAGCTCTTTCTTGATTCTATGGGTGGTGGTGCATGGCCGTTCTTAGTTGGTGGAGTGATTTGTCTGGTTAATTCCGATAACGAACGAGACCTCCGCCTGCTAAATAGGGCGGGTTAGCATCGCTAGCCCCGCCCTTCTTAGAGGGACAATGAATGTTTAGTTCATGGAAGTTGGAGGCA	Eukaryota	Stramenopiles	Opalozoa	Bicoecea					bacterivory	heterotrophs
ASV00952	GGAAAACTTACCAGGTCCAGACATAGTGAGGATTGACAGATTGATAGCTCTTTCTTGATTCTATGGGTGGTGGTGCATGGCCGTTCTTAGTTGGTGGAGTGATTTGTCTGGTTAATTCCGTTAACGAACGAGACCTTAGCCTACTAACTAGTCGTACCAATCTCCGATTGGCATCGACTTCTTAGAGGGACTTTGTGGGTCAAACACAAGGAAGTTTGAGGCA	Eukaryota	Alveolata	Ciliophora	Spirotrichea	Hypotrichia	Hypotrichia_X	Hypotrichia_XX	Hypotrichia_XX_sp.	bacterivory	heterotrophs
ASV00953	GGAAAACTCACCAGGTCCAGACATGGGAAGGATTGACAGATTGATAGCTCTTTCTTGATTCTATGGGTGGTGGTGCATGGCCGTTCTTAGTTGGTGGAGTGATTTGTCTGGTTAATTCCGTTAACGAACGAGACCTTAACCTGCTAAATAGGCACCTGTAACTTGTTACAGTTGTTCTTCTTAGAGGGACTTCGTGATTCAAACACGAGGAAGTTTGAGGCA	Eukaryota	Alveolata
ASV00954	GGGAAACTTACCAGGTCCAGACATAGTAAGGATTGACAGATTGATAGCTCTTTCTTGATTCTATGGGTGGTGGTGCATGGCCGTTCTTAGTTGGTGGAGTGATTTGTCTGGTTAATTCCGATAACGAACGAGACCTTAACCTGCTAACTAGTCTTGCTCATTTCATGGGTACTGACTTCTTAGAGGGACTATGTGTCGATAAGCACATGGAAGTTTGAGGCA	Eukaryota	Alveolata	Ciliophora	Litostomatea	Litostomatea_X	Litostomatea_XX			bacterivory	heterotrophs
ASV00955	GGAAAACTTACCAGGTCCAGACATAGTGAGGATTGACAGATTGAGAGCTCTTTCTTGATTCTATGGGTGGTGGTGCATGGCCGTTCTTAGTTGGTGGGTTGCCTTGTCAGGTTGATTCCGGTAACGAACGAGACCTCAGCCTGCTAAATAGTCTCAGTTGCTTTTTGCAGCTGGCTGACTTCTTAGAGGGACTATTGGCGTTTAGTCAATGGAAGTATGAGGCA	Eukaryota	Archaeplastida	Chlorophyta	Chlorophyceae	Sphaeropleales	Sphaeropleales_X	Scenedesmus	Scenedesmus_obliquus	photoautotrophy	phototrophs
ASV00956	GGAAAACTTACCAGGTCCAGACATAGTGAGGATTGACAGATTGAGAGCTCTTTCTTGATTCTATGGGTGGTGGTGCATGGCCGTTCTTAGTTGGTGGGTTGCCTTGTCAGGTTGATTCCGGTAACGAACGAGACCTCAGCCTGCTAAATAGAAACGTTTGCTCCGGCAGATGGCGTTCTTCTTAGAGGGACTATTGGCGACTAGCCAATGGAAGCATGAGGCA	Eukaryota	Archaeplastida	Chlorophyta	Trebouxiophyceae	Chlorellales	Chlorellales_X	Chloroparva	Chloroparva_pannonica	photoautotrophy	phototrophs
ASV00957	GGAAAACTCACCAGGTCCAGACATGGTAAGGATTGACAGATTGAGAGCTCTTTCTTGATTCTATGGGTGGTGGTGCATGGCCGTTCTTAGTTGGTGGAGTGATTTGTCTGGTTAATTCCGATAACGAACGAGACCTTAACCTGCTAAATAGTGGTGGTAGCGCAAGCTGCTGGCCGCTTCTTAGAGGGACTAGCTAGGTGTTACTAGCTGGAAGTTTGAGGCA	Eukaryota	Opisthokonta
ASV00958	GGGAAACTTACCAGGTCCAGACATAGTAAGGATTGACAGATTGATAGCTCTTTCTTGATTCTATGGGTGGTGGTGCATGGCCGTTCTTAGTTGGTGGAGTGATTTGTCTGGTTAATTCCGTTAACGAACGAGGCCTTAACCTGCTAAATAGTTACATGTAACCTCGGTTACATGGGCAACTTCTTAGAGGGACTTTGCGTGTCTAACGCAAGGAAGTTTGAGGCA	Eukaryota	Alveolata	Dinoflagellata	Dinophyceae	Dinophyceae_X	Tovelliaceae	Woloszynskia	Woloszynskia_halophila	mixotrophy	mixotrophs
ASV00959	GGAAAACTCACCAGGTCCAGACATGGGAAGGATTGACAGATTGATAGCTCTTTCTTGATTCTATGGGTGGTGGTGCATGGCCGTTCTTAGTTGGTGGAGTGATTTGTCTGGTTAATTCCGTTAACGAACGAGACCTTAACCTGCTAAATAGGCAACTGTAACTTGTTACAGGTGTTCTTCTTAGAGGGACTTCGTGATTCAAACACGAGGAAGTTTGAGGCA	Eukaryota	Alveolata
ASV00960	GGGAAACTCACCAGGTCCAGACATAGTGAGGATTGACAGATTGATAGCTCTTTCTTGATTCTATGGGTGGTGGTGCATGGCCGTTCTTAGTTGGTGGAGTGATTTGTCTGGTTAATTCCGATAACGAACGAGACCTCCGCCTGCTAAATAGAAGCGTTTGTCTAGGCATTCACTTCTTCTTAGAGGGACAATGTATGTTTAATACATGGAAGTTGGAGGCA	Eukaryota	Stramenopiles	Opalozoa	Bicoecea	Pseudodendromonadales	Pseudodendromonadales_X	Pseudodendromonadales_XX	Pseudodendromonadales_XX_sp.	bacterivory	heterotrophs
ASV00961	GGAAAACTTACCAGGTCCAGACATAGTGAGGATTGACAGATTGAGAGCTCTTTCTTGATTCTATGGGTGGTGGTGCATGGCCGTTCTTAGTTGGTGGAGTGATTTGTCTGGTTAATTCCGTTAACGAACGAGACCCCCGCCTGCTAAATAGTTGTGCGAATGCTTAGCATTGGCGTCAGCTTCTTAGAGGGACTTTTGGTGACTAACCAAAGGAAGTTGGGGGCA	Eukaryota	Stramenopiles	Ochrophyta	Chrysophyceae	Chrysophyceae_X	Chrysophyceae_Clade-F	Paraphysomonas	Paraphysomonas_butcheri	photoautotrophy	phototrophs
ASV00962	GGAAAACTTACCAGGTCCAGACATAGTGAGGATTGACAGATTGAGAGCTCTTTCTTGATTCTATGGGTGGTGGTGCATGGCCGTTCTTAGTTGGTGGGTTGCCTTGTCAGGTTGATTCCGGTAACGAACGAGACCTCAGCCTGCTAAATAGTCACGATCGCTTTTTGCGGTTGGTTGACTTCTTAGAGGGACTATTGGCGTTTAGTCAATGGAAGTATGAGGCA	Eukaryota	Archaeplastida	Chlorophyta	Chlorophyceae	Sphaeropleales	Sphaeropleales_X			photoautotrophy	phototrophs
ASV00963	GGGAAACTTACCAGGTCCAGACATAGTGAGGATTGACAGATTGATAGCTCTTTCTTGATTCTATGGGTGGTGGTGCATGGCCGTTCTTAGTTGGTGGAGTGATTTGTCTGGTTAATTCCGTTAACGAACGAGACCCCCGCCTGCTAAATAGTTGTACCAATGCTCTGCTTTGGTTTCAGCTTCTTAGAGGGACTTTCGGTGACTAACCGAAGGAAGTTGGGGGCA	Eukaryota	Stramenopiles	Ochrophyta	Chrysophyceae	Chrysophyceae_X	Chrysophyceae_Clade-B2	Chrysosphaerella	Chrysosphaerella_sp.	photoautotrophy	phototrophs
ASV00964	GGGAAACTTACCAGGTCCAGACATAGTAAGGATTGACAGATTGATAGCTCTTTCTTGATTCTATGGGTGGTGGTGCATGGCCGTTCTTAGTTGGTGGAGTGATTTGTCTGGTTAATTCTGTTAACGAACGAGACCTTAGCCTGCTAAATAGGTACGCGTAACTTCGGTTACACGGGCAACTTCTTAGAGGGACTTCGTGTGTCTAACGCAAGAAAGTTTGAGGCA	Eukaryota	Alveolata	Dinoflagellata	Dinophyceae	Gymnodiniales	Gymnodiniaceae
ASV00966	GGGAAACTTACCAGGTCAAAACATGGTTGGGATTGACAGATTGAGAGCTCTTTCTTGATTCTATGGGTGGTGGTGCATGGCCGTTCTTAGTTGGTGGAGTGATTTGTCTGGTTAATTCCGTTAACGAACGAGACCTTAACCTGCTAACTAGGTGTCAAATGAACAATTTGATAACCTTCTTAGAGGGACTATGTGTTCAAGCACATGGAAGTTTGAGGCA	Eukaryota	Alveolata	Ciliophora						bacterivory	heterotrophs
ASV00967	GGAAAACTTACCAGGTCCAGACATAGTGAGGATTGACAGATTGAGAGCTCTTTCTTGATTCTATGGGTGGTGGTGCATGGCCGTTCTTAGTTGGTGGAGTGATTTGTCTGGTTAATTCCGTTAACGAACGAGACCCCTGCCTGCTAAATAGTCTGGCGAGTGATCTTCACTGGCTAGGGCTTCTTAGAGGGACGTGCATTCGACTAGTTGCAGGAAGATAGGGGCA	Eukaryota	Stramenopiles	Ochrophyta	Bacillariophyta	Bacillariophyta_X	Raphid-pennate	Entomoneis		photoautotrophy	phototrophs
ASV00968	GGGAAACTTACCAGGTCCAGACATAGTGAGGATTGACAGATTGAGAGCTCTTTCTTGATTCTATGGGTGGTGGTGCATGGCCGTTCTTAGTTGGTGGAGTGATTTGTCTGGTTAATTCCGTTAACGAACGAGACCCCCGCCTGCTAAATAGTTGTGCGAATGCTTAGCATTGGCGTCAGCTTCTTAGAGGGACTTTCGGTGACTAACCGAAGGAAGTTGGGGGCA	Eukaryota	Stramenopiles	Ochrophyta	Chrysophyceae	Chrysophyceae_X				photoautotrophy	phototrophs
ASV00971	GGGAAACTTACCAGGCCCAGACATAGTAAGGATTGACAGATTGATAGCTCTTTCTTGATTCTATGGGTGGTGGTGCATGGCCGTTCTTAGTTGGTGGAGTGATTTGTCTGGTTAATTCCGTTAGCGAACGAGACCTTAGCTTGCTAAATAGTTGCATGTAGCCTCGGTTATGTGGGGAGCTTCTTAGAGGGACTTTGTGTGTCTAACGCAAGGAAGTTTGAGGCA	Eukaryota	Alveolata	Dinoflagellata	Dinophyceae	Peridiniales	Peridiniaceae	Peridinium	Peridinium_gatunense	photoautotrophy	phototrophs
ASV00972	GGAAAACTCACCAGGTCCGGACATAGTAAGGATTGACAGATTGAGAGCTCTTTCTTGATTCTATGGGTGGTGGTGCATGGCCGTTCTTAGTTGGTGGAGTGATTTGTCTGGTTAATTCCGTTAACGAACGAGACCTTAACCTGCTAAATAGTTGGGGGAACCAGTGTTCCCTGTGACTTCTTAGAGGGACTAACCAATTTCAAGTGGTTGGAAGTTTGAGGCA	Eukaryota	Opisthokonta
ASV00973	GGAAAACTTACCAGGTCCGGACATAGTGAGGATTGACAGATTGAAGATCTTTCTTGATTCTATGGGTGGTGGTGCATGGCCGTTCTTAGTTGGTGGAGTGATTTGTCTGGTTAATTCCGTTAACGAACGAGACCTCGACCTGCTAAATAGATGACTCGTTTCACAACGTTTCATGCTTCTTAGAGGGACTTTGGCATTGAAGGCTACAGGAAGTTCGAGGCA	Eukaryota	Rhizaria	Cercozoa	Filosa-Imbricatea	Filosa-Imbricatea_X	Novel-clade-2	Novel-clade-2_X	Novel-clade-2_X_sp.	heterotrophy	heterotrophs
ASV00975	GGAAAACTTACCAGGTCCAGACATAGTGAGGATTGACAGATTGAGAGCTCTTTCTTGATTCTATGGGTGGTGGTGCATGGCCGTTCTTAGTTGGTGGGTTGCCTTGTCAGGTTGATTCCGGTAACGAACGAGACCTCAGCCTGCTAAATAGTCTCATTCGCTTTTTGCGGATGGCTGACTTCTTAGAGGGACTATTGGCGTTTAGTCAATGGAAGTATGAGGCA	Eukaryota	Archaeplastida	Chlorophyta	Chlorophyceae	Sphaeropleales	Sphaeropleales_X	Coelastrum	Coelastrum_microporum	photoautotrophy	phototrophs
ASV00976	GGGAAACTTACCAGGTCCAGACATAGTAAGGATTGACAGATTGATAGCTTTTTCTTGATTATATGGGTGGTGGTGCATGGCCGTTCTTAGTTGGTGGAGTGATTTGTCTGGTTAATTCCGTTAACGAACGAGACCTTAACCTGCTAAATAGTTACATCTAACCTCGGTTATGTAGGCATCTTCTTAGAGGGACTTTGTATTTTTCATGCAAGGAAGTTTGAGGCA	Eukaryota	Alveolata	Dinoflagellata	Dinophyceae	Gonyaulacales	Ceratiaceae	Ceratium	Ceratium_sp.	mixotrophy	mixotrophs
ASV00977	GGAAAACTTACCAGGTCCAGACATAGTGAGGATTGACAGATTGAGAGCTCTTTCTTGATTCTATGGGTGGTGGTGCATGGCCGTTCTTAGTTGGTGGAGTGATTTGTCTGGTTAATTCCGTTAACGAACGAGACCCCTGCCTGCTAAATAGTCTGGTGAGTGATCTCCACTGACCATGGCTTCTTAGAGGGACGTGCATTCGACTAGTTGCAGGAAGATAGGGGCA	Eukaryota	Stramenopiles	Ochrophyta	Bacillariophyta	Bacillariophyta_X	Raphid-pennate	Surirella	Surirella_angusta	photoautotrophy	phototrophs
ASV00978	GGGAAACTTACCAGGTCCAGACATAGTAAGGATTGACAGATTGAGAGCTCTTTCTTGATTCTATGGGTGGTGGTGCATGGCCGTTCTTAGTTGGTGGAGTGATTTGTCTGGTTAATTCCGATAACGAACGAGACCTCCGCCTGCTAAATAGCACGCCCTGGCTTTGCCAGGCGCGCCGCTTCTTAGAGGGACAATGTGTGTTTAGCACATGGAAGTTGGAGGCA	Eukaryota	Stramenopiles	Opalozoa	Bicoecea	Pseudodendromonadales	Pseudodendromonadales_X	Pseudodendromonadales_XX	Pseudodendromonadales_XX_sp.	bacterivory	heterotrophs
ASV00979	GGGAAACTTACCAGGTCCAGACATTGTGAGGATTGACAGATTGAGAGCTCTTTCTTGATTCAATGGGTGGTGGTGCATGGCCGTTCTTAGTTGGTGGAGTGATTTGTCTGGTTAATTCCGTTAACGAACGAGACCTTAACCTGCTAAATAGTCCGCGCAACCATTGCGTTGCGTCGGCGCTTCTTAGAGGGACTATCGGTATCCAACCGATGGAAGTTTGAGGCA	Eukaryota	Hacrobia	Haptophyta	Pavlovophyceae	Pavlovales	Pavlovaceae	Diacronema	Diacronema_vlkianum	mixotrophy	mixotrophs
ASV00980	GGGAAACTTACCAGGTCCAGACATAGTAAGGATTGACAGATTGATAGCTCTTTCTTGATTCTATGGGTGGTGGTGCATGGCCGTTCTTAGTTGGTGGAGTGATTTGTCTGGTTAATTCCGATAACGAACGAGACCTTAACCTGCTAAATAACCTTTTCCATATAATGGTTTATGGTTTCTTAGAGGGACTATGCGTTTATAAGCGCATGGAAGTTTGAGGCA	Eukaryota	Alveolata	Ciliophora	Litostomatea	Rhynchostomatia	Dileptidae	Dileptidae_X	Dileptidae_X_sp.	bacterivory	heterotrophs
ASV00981	GGAAAACTTACCAGGTCCAGACACAGTAAGGATTGACAGATTGAGAGCTCTTTCTTGATTCTGTGGGTGGTGGTGCATGGCCGTTCTTAGTTGGTGGAGTGATTTGTCTGGTTAATTCCGTTAACGAACGAGACCTTAACCTGCTAAATAGTCCATGTTTGGTTCGCCCAAGCATGCTTGACTTCTTAGAGGGACTAGTCGATTTTTGTGCGACTGGAAGTTTGAGGCA	Eukaryota	Amoebozoa	Lobosa	Tubulinea	Echinamoebida	Echinamoebidae	Echinamoeba	Echinamoeba_sp.	bacterivory	heterotrophs
ASV00982	GGGAAACTTACCAGGCCCAGACATAGTAAGGATTGACAGATTGATAGCTCTTTCTTGATTCTATGGGTGGTGGTGCATGGCCGTTCTAAGTTGGTGGAGTGATTTGTCTGGTTAATTCCGTTAACGAACGAGACCTTAGCTTGCTAAATAGTTGCATGTAGCCTCGGTTATGTGGGGAGCTTCTTAGAGGGACTTTGTGTGTCTAACGCAAGGAAGTTTGAGGCA	Eukaryota	Alveolata	Dinoflagellata	Dinophyceae	Peridiniales	Peridiniaceae	Peridinium	Peridinium_gatunense	photoautotrophy	phototrophs
ASV00983	GGGAAACTCACGAGCGCAAGACAGAGAAGGGATTGACAGATTGAGAGCTCTTTCTTGATTCTTTGGGTGGTGGTGCATGGCCGTTCTTAGTTGGTGGAGTGATTTGTCTGGTTAATTCCGTTAACGAACGAGACCTTAACCTGCTAACTAGTCGATCTGTGAACAACGGATTGTACTTCTTAGAGGGACTATTGTGCATTTAAGCCAATGGAAGTTTAAGGCA	Eukaryota	Alveolata	Ciliophora	Oligohymenophorea	Hymenostomatia	Ophryoglenida	Ichthyophthirius	Ichthyophthirius_multifiliis	bacterivory	heterotrophs
ASV00984	GGAAAACTCACCAGGTCCAGACATGGGAAGGATTGACAGATTGATAGCTCTTTCTTGATTCTATGGGTGGTGGTGCATGGCCGTTCTTAGTTGGTGGAGTGATTTGTCTGGTTAATTCCGTTAACGAACGAGACCTTAACCTGCTAAATAGTTCGCTGTAACTTGTTACGGCAGTACTTCTTAGAGGGACTTCGTGATTCAAACACGAGGAAGTTTGAGGCA	Eukaryota	Alveolata
ASV00985	GGGAAACTTACCAGGTCCGGACATAGTGAGGATTGACAGATTGACAGCTCTTTCTTGATTCTATGGGTGGTGGTGCATGGCCGTTCTTAGTTGGTGGAGTGATTTGTCTGGTTAATTCCGTTAACGAACGAGACCTTGGCCTGCTAATTAGACACGGGCCTCGTTGCGAGGGCCGGGCGCGCTTCTTAGAGGGACACTGGGTGTTTAGCCCAGGGAAGTTCAAGGCA	Eukaryota	Stramenopiles	Opalozoa	Placidideae	Placidiales	Placidiales_X	Placidiales_XX	Placidiales_XX_sp.	bacterivory	heterotrophs
ASV00987	GGGAAACTTACCAGGTCCAGACATAGTAAGGATTGACAGATTGATAGCTCTTTCTTGATTCTATGGGTGGTGGTGCATGGCCGTTCTTAGTTGGTGGAGTGATTTGTCTGGTTAATTCCGATAACGAACGAGACCTCCGCCTGCTAAATAGTGCCGCTCGGGTTTCCCGGGTGCGCACTTCTTAGAGGGACTATGGATGTTTAGTCCATGGAAGTTGGAGGCA	Eukaryota	Stramenopiles	Opalozoa	Bicoecea	Pseudodendromonadales	Pseudodendromonadales_X			bacterivory	heterotrophs
ASV00988	GGAAAACTTACCAGGTCCAGACACGAGAAGGATTGACAGATTGAGAGCTCTTTCTTGATTCTGTGGGTGGTGGTGCATGGCCGTTCTTAGTTGGTGGGTTGCCTTGTCAGGTTGATTCCGGTAACGAACGAGACCTCAGCCTGCTAAATAGTCACTCCTGCTTCTTGCAGGTGGCCGACTTCTTAGAGGGACTATTGGCGTTTAGCCAATGGAAGTATGAGGCA	Eukaryota	Archaeplastida	Chlorophyta	Chlorophyceae	Chlamydomonadales	Chlamydomonadales_X	Chloromonas		photoautotrophy	phototrophs
ASV00989	GGAAAACTCACCAGGTCCAGACATAGTGAGGATTGACAGATTGATAGCTTTTTCTTGATTCTATGGGTGGTGGTGCATGGCCGTTCTTAGTTGGTGGAGTGATCTGTCTGGTTAATTCCGATAACGAACGAGACCTTAACCTGCTAAATAGTCATGCAAACCTTGGTTTGCATTGACTTCTTAGAGGGACAATTGATTTTTAATCAATGGAAGTTTGAGGCA	Eukaryota
ASV00990	GGGAAACTTACCAGGTCCAGACATAGTGAGGATTGACAGATTGAGAGCTCTTTCTTGATTCTATGGGTGGTGGTGCATGGCCGTTCTTAGTTGGTGGAGTGATTTGTCTGGTTAATTCCGTTAACGAACGAGACCCCCGCCTGCTAAATAGTCACATCAATGCCTAGCCTTGGTGTTGGCTTCTTAGAGGGACTTTTGGTGACTAACCAAAGGAAGTTGGGGGCA	Eukaryota	Stramenopiles	Ochrophyta	Chrysophyceae	Chrysophyceae_X	Chrysophyceae_Clade-C			photoautotrophy	phototrophs
ASV00992	GGAAAACTCACCAGGTCCGGACATACGTAGGATTGACAGATTGAGAGCTCTTTCATGATTGTGTGGGTGGTGGTGCATGGCCGTTCTTAGTTGGTGGATTGATTTGTCTGGTTAATTCCGATAACGAGCGAGACCTCCACCGGTGTCTGTCGGCCCCTGAGCGATCAGGCGGACGCGTCACACCGGGACTGTATGCGGTTAGCATACGGAAGTTGGAGGCA	Eukaryota
ASV00993	GGAAAACTTACCAGGTCCAGACACCGGGAGGATTGACAGATTGAGAGCTCTTTCTTGATTCGGTGGGTGGTGGTGCATGGCCGTTCTTAGTTGGTGGGTTGCCTTGTCAGGTTGATTCCGGTAACGAACGAGACCTCAGCCTGCTAAATAGTCGCGCTTGCCTCTGGCAGGTAGTTGACTTCTTAGAGGGACTATTGACGCAAGTCAATGGAAGTATGAGGCA	Eukaryota	Archaeplastida	Chlorophyta	Chlorophyceae	Sphaeropleales	Sphaeropleales_X	Ankyra	Ankyra_judayi	photoautotrophy	phototrophs
ASV00994	GGGAAACTCACCAGGTCCAGACATGGTAAGGATTGACAGATTGAGAGCTCTTTCTTGATTCTATGGGTGGTGGTGCATGGCCGTTCTTAGTTGGTGGAGTGATTTGTCTGGTTAATTCCGATAACGAACGAGACCTCCGCCTGCTAAATAGGGCGGGTTAGCATTGCTAGCCCCGCCCTTCTTAGAGGGACAATGAATGTTTAGTTCATGGAAGTTGGAGGCA	Eukaryota	Stramenopiles	Opalozoa	Bicoecea	Pseudodendromonadales	Pseudodendromonadales_X			bacterivory	heterotrophs
ASV00995	GGAAACCTTACTAGGGTATGACATTAGTATGATTGACAGATTACTTGATCTTTCTTGATTTGGTGGGTGGTGGTGCATGGCCGATCTTAGTTGGTGGGGTGACCCGTCTGGTTAATTTCGATAACGAACGAGATCCGAGCTGTTTAGTTGGCCGGCTTCACTTTTGTGATGTTGTGTCTCCTATATGGACTGTCAGTTTGAGGCTGAAGGAAGTTTCGGGCT	Eukaryota	Alveolata	Apicomplexa	Gregarinomorphea	Eugregarinorida				parasitism, commensalism	parasites
ASV00996	GGAAAACTTACCAGGTCCAGACACGGGGAGGATTGACAGATTGAGAGCTCTTTCTTGATTCTGTGGGTGGTGGTGCATGGCCGTTCTTAGTTGGTGGGTTGCCTTGTCAGGTTGATTCCGGTAACGAACGAGACCTCAGCCTGCTAAATAGTCACGGCTGCTTTTTGCAGTCGACAGACTTCTTAGAGGGACTATTGGCGTTTAGTCAATGGAAGTATGAGGCA	Eukaryota	Archaeplastida	Chlorophyta	Chlorophyceae	Chlamydomonadales	Chlamydomonadales_X	Carteria	Carteria_eugametos	photoautotrophy	phototrophs
ASV00997	GGAAAACTCACCAGGTCCAGACATGGGAAGGATTGACAGATTGATAGCTCTTTCTTGATTCTATGGGTGGTGGTGCATGGCCGTTCTTAGTTGGTGGAGTGATTTGTCTGGTTAATTCCGTTAACGAACGAGACCTTAACCTGCTAAATAGTTGCTGGTAAATTTATTTACCAGTTAACTTCTTAGAGGGACTTCGTAAATTAAATACGTAGGAAGTTTGAGGCA	Eukaryota	Alveolata
ASV00998	GGGAAACTTACCAGGTCCAAACATGGGTGGGATTGACAGATTGAGAGCTCTTTCTTGATTCTATGGGTGGTGGTGCATGGCCGTTCTTAGTTGGTGGAGTGATTTGTCTGGTTAATTCCGTTAACGAACGAGACCTTAACCTGCTAAATAGTACGTTGATGTCCAATCGGCGTTACTTCTTAGAGGGACTATGTGTATTGAAGCACATGGAAGTTTGAGGCA	Eukaryota	Alveolata	Ciliophora	Oligohymenophorea	Scuticociliatia_1	Philasterida			omnivory	heterotrophs
ASV00999	GGAAAACTTACCAGGTCCAGACATAGTGAGGATTGACAGATTGAGAGCTCTTTCTTGATTCTATGGGTGGTGGTGCATGGCCGTTCTTAGTTGGTGGGTTGCCTTGTCAGGTTGATTCCGGTAACGAACGAGACCTCAGCCTGCTAAATAGTCACGGCCTCCTCGGGGGCCGGCAGACTTCTTAGAGGGACTATTGGCGACTAGCCAATGGAAGCATGAGGCA	Eukaryota	Archaeplastida	Chlorophyta	Trebouxiophyceae	Chlorellales	Chlorellales_X	Parachlorella	Parachlorella_kessleri	photoautotrophy	phototrophs
ASV01000	GGGAAACTTACCAGGTCCAGACATAGTAAGGATTGACAGATTGAGAGCTCTTTCTTGATTCTATGGGTGGTGGTGCATGGCCGTTCTTAGTTGGTGGAGTGATTTGTCTGGTTAATTCCGTTAACGAACGAGACCTCAGCCTGCTAACTAGTTACACTAATGTTGCATTGGTGGCCAACTTCTTAGAGGGACTATTGGCGTTCAGCCAGTGGAAGTTTGAGGCA	Eukaryota	Archaeplastida	Streptophyta	Zygnemophyceae	Zygnemophyceae_X	Zygnemophyceae_XX			photoautotrophy	phototrophs
ASV01002	GGGAAACTTACCAGGTCCAGACATAGTTAGGATTGACAGATTGATAGCTCTTTCTTGATTCTATGGGTGGTGGTGCATGGCCGTTCTTAGTTGGTGGAGTGATTTGTCTGGTTAATTCCGTTAACGAACGAGACCTTAACCTGCTAAATAGTTACATGTAACCTTGGTTACATGGGCAACTTCTTAGAGGGACTTTGCGTGTCTAACGCAAGGAAGTTTGAGGCA	Eukaryota	Alveolata	Dinoflagellata	Dinophyceae
ASV01003	GGAAACTTACCAGGTCCAAACATAGTAAGGATTGACAGATTGATAGCTCTTTCTTGATTCTATGGGTGGTGGTGCATGTCCGTTCTTAGTTGGTGAAGTGATTTGTCTGGCTAATTCTGTTAACGAACGAGACCTTAACCTGCTAACTAGGTACGTGTAACTGCGGTTACGCGGGCAACTTCTTAGAGGGACTTCGTGTGTCTAACGCAAGGAAGTGTGAGGCA	Eukaryota	Alveolata	Dinoflagellata	Dinophyceae	Gymnodiniales
ASV01004	GGGAAACTTACCAGGTCCAGACATAGTGAGGATTGACAGATTGAGAGCTCTTTCTTGATTCTATGGGTGGTGGTGCATGGCCGTTCTTAGTTGGTGGAGTGATTTGTCTGGTTAATTCCGTTAACGAACGAGACCCCCGCCTGCTAAATAGTTGGACCAATGCATGGCATTGGTTGCAGCTTCTTAGAGGGACTTTCGGCGACCAGCCGAAGGAAGTTGGGGGCA	Eukaryota	Stramenopiles	Ochrophyta	Chrysophyceae	Chrysophyceae_X				photoautotrophy	phototrophs
ASV01005	GGGAAACTCACCAGGTCCAGACATAGTAAGGATTGACAGATTGAGAGCTCTTTCTTGATTCTATGGGTGGTGGTGCATGGCCGTTCTTAGTTGGTGGAGTGATTTGTCTGGTTAATTCCGTTAACGAACGAGACCTTAACCTGCTAACTAGTCACGCGATTCTCGAATCGCGGGCGACTTCTTAGAGGGACGATCGGCGTTTAGCCGGTGGAAGTTTGAGGCA	Eukaryota	Opisthokonta
ASV01008	GGGAAACTTACCAGGTCCAGACATAGTGAGGATTGACAGATTGAGAGCTCTTTCTTGATTCTATGGGTGGTGGTGCATGGCCGTTCTTAGTTGGTGGAGTGATTTGTCTGGTTAATTCCGTTAACGAACGAGACCCCCGCCTGCTAAATAGTTGCGTCAATGCTTAGCATTGATGGCAGCTTCTTAGAGGGACTTTCGGTGATCAACCGAAGGAAGTTGGGGGCA	Eukaryota	Stramenopiles	Ochrophyta	Chrysophyceae	Chrysophyceae_X	Chrysophyceae_Clade-G	Chrysophyceae_Clade-G_X	Chrysophyceae_Clade-G_X_sp.	photoautotrophy	phototrophs
ASV01009	GGGAAACTTACCAGGTCCAGACATAGTAAGGATTGACAGATTGAAAGCTCTTTCTTGATTCTATGGGTGGTGGTGCATGGCCGTTCTTAGTTGGTGGAGTGATTTGTCTGGTTAATTCCGTTAACGAACGAGACCTCAGCCTGCTAACTAGTTATGCGAATATTTATTCGTAGCAATACTTCTTAGAGGGACTATTTGTGTTTAATGAATGGAAGTTTGAGGCA	Eukaryota	Hacrobia	Cryptophyta	Cryptophyceae	Cryptomonadales	Cryptomonadales_X	Chroomonas	Chroomonas_coerulea	mixotrophy	mixotrophs
ASV01010	GGGAAACTTACCAGGTCCAGACATTGTGAGGATTGACAGATTGAGAGCTCTTTCTTGATTCAATGGGTGGTGGTGCATGGCCGTTCTTAGTTGGTGGAGTGATTTGTCTGGTTAATTCCGTTAACGAACGAGACCTTAACCTGCTAAATAGTCCGCGCAACCATTGTGTTGCACTGGCGCTTCTTAGAGGGACTATCGGTATCCAACCGATGGAAGTTTGAGGCA	Eukaryota	Hacrobia	Haptophyta	Pavlovophyceae	Pavlovales	Pavlovaceae	Diacronema	Diacronema_vlkianum	mixotrophy	mixotrophs
ASV01011	GGGAAACTTACCAGGTCCAGACATAGTAAGGATTGACAGATTGATAGCTCTTTCTTGATTCTATGGGTGGTGGTGCATGGCCGTTCTTAGTTGGTGGAGTGATTTGTCTGGTTAATTCCGTTAACGAACGAGACCTTAACCTGTTAAATAGTTACATGTAACCTCGGTTACATGGGCAACTTCTTAGAGGGACTTTGCGTGTCTAACGCAAGGAAGTTTGAGGCA	Eukaryota	Alveolata	Dinoflagellata	Dinophyceae	Dinophyceae_X	Tovelliaceae	Woloszynskia	Woloszynskia_halophila	mixotrophy	mixotrophs
ASV01012	GGGAAACTTACCAGGTCCAGACATGGCAAGGATTGACAGATTGAGAGCTCTTTCTTGATTCTATGGGTGGTGGTGCATGGCCGTTCTTAGTTGGTGGAGTGATTTGTCTGGTTAATTCCGTTAACGAACGAGACCCCCGCCTGCTAAATAGTATGATGAATGCTTAGCATTGATTAATACTTCTTAGAGGGACTTTTGGTGACTAACCAAAGGAAGTTGGGGGCA	Eukaryota	Stramenopiles	Ochrophyta						photoautotrophy	phototrophs
ASV01013	GGGAAACTTACCAGGTCCAGACATAGTGAGGATTGACAGATTGAGAGCTCTTTCTTGATTCTATGGGTGGTGGTGCATGGCCGTTCTTAGTTGGTGGAGTGATTTGTCTGGTTAATTCCGTTAACGAACGAGACCCCCGCCTGCTAAATAGTTGTGTCAATGCCTAGCATTGGCGGCATCTTCTTAGAGGGACTTTTGGTGATCAACCGAAGGAAGTTGGGGGCA	Eukaryota	Stramenopiles	Ochrophyta	Chrysophyceae	Chrysophyceae_X	Chrysophyceae_Clade-G	Chrysophyceae_Clade-G_X	Chrysophyceae_Clade-G_X_sp.	photoautotrophy	phototrophs
ASV01014	GGGAAACTTACCAGGTCCAGACATAGTAAGGATTGACAGATCGATAGCTCTTTCTCGATTCTATGGGTGGTGGTGCATGGCCGTTCTTAGTTGGTGGAGTGATTTGTCTGGTTAATTCCGTTAACGAACGAGACCTTAACCTGCTAAATAGTTACATGTAACCCCGGTTACATGGGCAACTTCTTAGAGGGACTTTGTGTGTCTAACGCAAGGAAGTTTGAGGCA	Eukaryota	Alveolata	Dinoflagellata	Dinophyceae	Suessiales	Suessiaceae
ASV01016	GGGAAACTTACCAGGTCCGGACATAGTAAGGATTGACAGACTAAAGCTCTTTCTTGATTCTATGGGTAGTGGTGCATGGCCGTTCTTAGTTGGTGGAGCGATTTGTCTGGTTAATTCCGATAACGAGCGAGACCTCAACCTACTAATTAGACGAAGGAATCTTCGGATTCCCCAATCTACTTAGAGGGACCATTGGTTGGCAACCAACGGAAGTTTGAGGCA	Eukaryota
ASV01017	GAGAAACTTACCAGGTCCAGACATAGTAAGGATTGACAGATTGAGAGCTCTTTCTTGATTCTATGGGTGGTGGTGCATGGCCGTTCTTAGTTGGTGGAGTGATTTGTCTGGTTAATTCCGTTAACGAACGAGACCTCAGCCTGCTAAATAGTCACGCCGATGCTGCATCGGTGGCTGGCTTCTTAGAGGGACTATCGGCGTTTAGCCGGTGGAAGTTTGAGGCA	Eukaryota	Archaeplastida	Chlorophyta	Mamiellophyceae	Monomastigales	Monomastigaceae	Monomastigaceae-A	Monomastigaceae-A_sp.	photoautotrophy	phototrophs
ASV01019	GGAAAACTTACCAGGTCCAGACATAGTGAGGATTGACAGATTGAGAGTTCTTTCTTGATTCTATGGGTGGTGGTGCATGGCCGTTCTTAGTTGGTGGAGTGATTTGTCTGGTTAATTCCGTTAACGAACAAGACCGCCGCCTGCTAAATAGTTCTACTAATGGTTTTTCATTGGTAAGAGCTTCTTAGAGGGACGTTCATTCTACAAGATGAAGGAAGATGGCGGCA	Eukaryota	Stramenopiles	Ochrophyta	Bacillariophyta	Bacillariophyta_X	Polar-centric-Mediophyceae	Thalassiosira	Thalassiosira_nordenskioeldii	photoautotrophy	phototrophs
ASV01020	GGGAAACTCACCAGGTCCAGACATAGTAAGGATTGACAGATTGAGGGCTCTTTCTTGATTCTATGGGTGGTGGTGCATGGCCGTTCTTAGTTGGTGGAGTGATTTGTCTGGTTAATTCCGATAACGAACGAGACCTCCGCCTGCTAAATAGCGCCGTCTGGTTCTCCAGGCGCGCGCTTCTTAGAGGGACGATGTGTGTTTAGCACATGGAAGTTGGAGGCA	Eukaryota	Stramenopiles	Opalozoa	Bicoecea	Pseudodendromonadales	Pseudodendromonadales_X	Pseudodendromonadales_XX	Pseudodendromonadales_XX_sp.	bacterivory	heterotrophs
ASV01021	GGAAAACTTACCAGGTCCAGACATAGTAAGGATTGACAGATTGAGAGCTCTTTCTTGATTCTATGGGTGGTGGTGCATGGCCGTTCTTAGTTGGTGGAGTGATTTGTCTGGTTAATTCCGTTAACGAACGAGACCTCAGCCTGCTAAATAGCTGCCCTATCCTCACGGATGGTGGTGGCTTCTTAGAGGGACAATGTGTGTTTAACGCATGGAAGTTTGAGGCA	Eukaryota	Stramenopiles	Sagenista	MAST-6	MAST-6_X	MAST-6_XX	MAST-6_XXX	MAST-6_XXX_sp.	bacterivory	heterotrophs
ASV01022	GGGAAACTTACCAGGTCCAGACATAGTGAGGATTGACAGATTGATAGCTCTTTCTTGATTCTATGGGTGGTGGTGCATGGCCGTTCTTAGTTGGTGGAGTGATTTGTCTGGTTAATTCCGTTAACGAACGAGACCCCCGCCTGCTAAATAGTTGTGCGAATGCTTAGCATTGGCGTCAGCTTCTTAGAGGGACTTTCGGTGACTAACCGAAGGAAGTTGGGGGCA	Eukaryota	Stramenopiles	Ochrophyta	Chrysophyceae	Chrysophyceae_X				photoautotrophy	phototrophs
ASV01023	GGAAAACTTACCAGGTCCAGACATAGTGAGGATTGACAGATTGAGAGCTCTTTCTTGATTCTATGGGTGGTGGTGCATGGCCGTTCTTAGTTGGTGGAGTGATTTGTCTGGTTAATTCCGTTAACGAACGAGACCGCTGCCTGCTAAATAGTGATGTGAATGATTTTTCATTGACAGTTACTTCTTAGAGGGACGTGCGTTTCTTAAGACGCAGGAGGATAGCGGCA	Eukaryota	Stramenopiles	Ochrophyta	Bacillariophyta	Bacillariophyta_X	Araphid-pennate	Fragilaria		photoautotrophy	phototrophs
ASV01024	GGGAAACTCACCAGGTCCAGACATAGTGAGGATTGACAGATTGAGAGCTCTTTCTTGATTCTATGGGTGGTGGTGCATGGCCGTTCTTAGTTGGTGGAGTGATTTGTCTGGTTAATTCCGTTAACGAACGAGACCCCCGCCTGCTAAATAGTGATGTCAATGCTTAGCATTGTCGTTCGCTTCTTAGAGGGACTTTTGGTGACTAACCAAAGGAAGTTGGGGGCA	Eukaryota	Stramenopiles	Ochrophyta	Chrysophyceae	Chrysophyceae_X				photoautotrophy	phototrophs
ASV01025	GGAAAACTTACCAGGTCCAGACACAGTAAGGATTGACAGATTGAAGATCTTTCTTGATTCTGTGGGTGGTGGTGCATGGCCGTTCTTAGTTGGTGGAGTGATTTGTCTGGTTAATTCCGTTAACGAACGAGACCTCGACCTGCTAAATAGTTCGACAAAGGATTCTTTCTTTGGACGTGACTTCTTAGAGGGACTATCGGTGTGTAGCCGACGGAAGTTCGAGGCA	Eukaryota	Rhizaria	Cercozoa	Filosa-Sarcomonadea	Glissomonadida	Sandonidae	Flectomonas	Flectomonas_ekelundi	bacterivory	heterotrophs
ASV01026	GGAAAACTTACCAGGTCCAGACACGGGGATGATAAACAGATTGAGAGCTCTTTTTTGATTCTGTGGGTGGTGGTGCATGGCCGTTCTTAGTTGGTGGGTTGCCTTGTCAGGTTGATTCCGGTAACGAACGAGACCTCAGCCTGCTAAATAGTTACGTGTCCTTTCTGGACACGCCTAACTTCTTAGAGGGACTATTGTCGTTTAGGCAATGGAAGTGTGAGGCA	Eukaryota	Archaeplastida	Chlorophyta	Chlorophyceae	Chlamydomonadales	Chlamydomonadales_X	Chlamydomonas	Chlamydomonas_noctigama	photoautotrophy	phototrophs
ASV01028	GGGAAACTTACCAGGTCCAGACATAGTAAGGATTGACAGATTGAGAGCTCTTTCTTGATTCTATGGGTGGTGGTGCATGGCCGTTCTTAGTTGGTGGAGTGATTTGTCTGGTTAATTCCGTTAACGAACGAGACCTCAGCCTGCTAACTAGTTACGCAAACATTCGTGTTTGCGGCCAACTTCTTAGAGGGACTATCGGCGTTTAGCCGGCTGGAAGTTTGAGGCA	Eukaryota	Archaeplastida	Streptophyta	Zygnemophyceae	Zygnemophyceae_X	Zygnemophyceae_XX	Cosmarium	Cosmarium_contractum	photoautotrophy	phototrophs
ASV01029	GGGAAACTTACCAGTTCCAGACATAGTAAGGATTGACAGATTGATAGCTCTTTCTTGATTCTATGGGTGGTGGTGCATGGCCGTTCTTAGTTGGTGGAATGATTTGTCTGGTTAATTCTGTTAACGAACGAGACCTTAACCTGCTAAATAGGTACGTGTAACTGCGGTTACGCGGGCAACTTCTTAGAGGGACTTCGTGTGTCTAACGCAAGGAAGTTTGAGGCA	Eukaryota	Alveolata	Dinoflagellata	Dinophyceae	Gymnodiniales	Gymnodiniaceae
ASV01030	GGGAAACTTACCAGGTCCAGACATAGTGAGGATTGACAGATTGATAGCTCTTTCTTGATTCTATGGGTGGTGGTGCATGGCCGTTCTTAGTTGGTGGAGTGATTTGTCTGGTTAATTCCGTTAACGAACGAGACCCCCGCCTGGTAAATAGTGTGGGTCATGCTTATGCATTGCCTTTTCTACTTCTTCGAGGGACTTTCAGTGACTGACTGAAGGAAGTTGGGGGCA	Eukaryota	Stramenopiles	Ochrophyta	Raphidophyceae	Raphidophyceae_X	Raphidophyceae_XX	Gonyostomum	Gonyostomum_semen	photoautotrophy	phototrophs
ASV01031	GGAAAACTTACCAGGTCCAGACATAGTGAGGATTGACAGGTTGAAGATCTTTCTTGATTCTATGGGTGGTGGTGCATGGCCGTTCTTAGTTGGTGGATTGATCTGTCTGGTTAATTCCGATAACGAACGAGACCTCAGCCTGCTAAATAGTGGACATCGGCTTGCCGGTGGCAATCGCTTCTTAGAGGGACTATTGGTGTGTAGCCAATGGAAGATTGAGGCA	Eukaryota	Rhizaria	Cercozoa	Novel-clade-10-12	Novel-clade-10	Novel-clade-10_X	Novel-clade-10_XX	Novel-clade-10_XX_sp.	heterotrophy	heterotrophs
ASV01033	GGGAAACTTACCAGGTCAAAACATGGTTGGGATTGACAGATTGAGAGCTCTTTCTTGATTCTATGGGTGGTGGTGCATGGCCGTTCTTAGTTGGTGGAGTGATTTGTCTGGTTAATTCCGTTAACGAACGAGACCTTAACCTGCTAACTAGGCGTCAAATGGATAATTTGATTGCCTTCTTAGAGGGACTATGCGTTCAAGCGCATGGAAGTTTGAGGCA	Eukaryota	Alveolata	Ciliophora	CONTH_4	CONTH_4_X	CONTH_4_XX	CONTH_4_XXX	CONTH_4_XXX_sp.	bacterivory	heterotrophs
ASV01034	GAGAAACTTACCAGACCAAGACATCATTGAGGATTGACAGACGAGGAGGTTTTTCGAGATAGGATGGGAGGTGGTGCATGGCCGTTCTTAGTTGGTGGAGTGATTTGTCAGGTTAATTCCGATAACGAACGAGATTTTAGTGGAAGAGACGTCGTTGAGAGAGAAATCTATTGATGATGGTTATTTCAGATGGATAGGAAAATAAACTATAGGAAGATTAAAGTG	Eukaryota	Amoebozoa	Lobosa	Discosea-Flabellinia	Vannellida	Vannellidae	Ripella	Ripella_sp.	bacterivory	heterotrophs
ASV01035	GGAAAACTTACCAGGTCCAGACATAGTGAGGATTGACAGATTGAAGATCTTTCTTGATTCTATGGGTGGTGGTGCATGGCCGTTCCTAGTTGGTGGAGTGATTTGTCTGGTTAATTCCGTTAACGAACGAGACCTCGACCTGCTAAATAGTCCGGCTAACCCTTTGGGTTGGTCTGGTACTTCTTAGAGGGACTATCGGTGCTTTAGCCGGTGGAAGTCCGAGGCA	Eukaryota	Rhizaria	Cercozoa
ASV01036	GGAAAACTTACCAGGTCCAGACACGGGGATGATAAACAGATTGAGAGCTCTTTTTTGATTCTGTGGGTGGTGGTGCATGGCCGTTCTTAGTTGGTGGGTTGCCTTGTCAGGTTGATTCCGGTAACGAACGAGACCTCAGCCTGCTAAATAGTCACGTGTCCTTTTTGGACGCGCCTGACTTCTTAGAGGGACTATTGTCGTTTAGGCAATGGAAGTGTGAGGCA	Eukaryota	Archaeplastida	Chlorophyta	Chlorophyceae	Chlamydomonadales	Chlamydomonadales_X	Chlamydomonas	Chlamydomonas_sordida	photoautotrophy	phototrophs
ASV01037	GGAAAACTTACCAGGTCCAGACATAGCGAGGATTGACAGATTGAAAGACCTTTCTTGATTCTATGGGTGGTGGTGCATGGCCGTTCTTAGTTGGTGGAGTGATTTGTCTGGTTAATTCCGATAACGAACGAGACCTTAACCTACTAACTAGTCACACGAACGCTTAGTTCGTGGCGGACTTCTTAGAGGGACAACGTGTGTTGAGCACGAGGAAGTTTGAGGCA	Eukaryota	Opisthokonta
ASV01038	GGAAAACTTACCAGGTCCAGACATAGTGAGGATTGACAGATTGAGAGCTCTTTCTTGATTCTATGGGTGGTGGTGCATGGCCGTTCTTAGTTGGTGGGTTGCCTTGTCAGGTTGATTCCGGTAACGAACGAGACCTCAGCCTGCTAAATAGTACGCCCCGGTTTTCCGAGGCGCCTACTTCTTAGAGGGACTATCTGCGTCTAGCAGATGGAAGCATGAGGCA	Eukaryota	Archaeplastida	Chlorophyta	Trebouxiophyceae	Chlorellales	Chlorellales_X	Ooplanctella	Ooplanctella_planoconvexa	photoautotrophy	phototrophs
ASV01039	GGGAAACTTACCAGGTCCAGACATAGCGAGGATTGACAGATTGAGAGTTCTTTCTTGATTCTATGGGTGGTGGTGCATGGCCGTTCTTAGTTGGTGGAGTGATTTGTCTGGTTAATTCCGTTAACGAACGAGACCCCCGCCTGCTAAATAGATGAATTAATGCTTAGCATTGATATCACGCTTCTTAGAGGGACTTTCGGTGACTAACCGAAGGAAGTTGGGGGCA	Eukaryota	Stramenopiles	Ochrophyta	Chrysophyceae	Chrysophyceae_X				photoautotrophy	phototrophs
ASV01040	GGAAAACTTACCAGGTCCAGACATAGTGAGGATTGACAGATTGAGAGCTCTTTCTTGATTCTATGGGTGGTGGTGCATGGCCGTTCTTAGTTGGTGGGTTGCCTTGTCAGGTTGATTCCGGTAACGAACGAGACCTCAGCTTGCTAAATAGTCCGCCTTGGTTCTTCCAGGGTGCTGACTTCTTAGAGGGACTCTCGGCGACTAGCCGATGGAAGTGTGAGGCG	Eukaryota	Archaeplastida	Chlorophyta	Trebouxiophyceae	Trebouxiophyceae_X	Trebouxiophyceae_XX	Choricystis	Choricystis_sp.	photoautotrophy	phototrophs
ASV01041	GGAAAACTTACCAGGTCCAGACATAGTGAGGATTGACAGATTGAGAGCTCTTTCTTGATTCTATGGGTGGTGGTGCATGGCCGTTCTTAGTTGGTGGAGTGATTTGTCTGGTTAATTCCGTTAACGAACGAGACCCCCGCCTGCTAAATAGTCTTATCAATGCTTAGCATTGATGTAGGCTTCTTAGAGGGACTTTCGGTGACTAACCGAAGGAAGTTGGGGGCA	Eukaryota	Stramenopiles	Ochrophyta	Synurophyceae	Synurales	Synurales_X	Mallomonas	Mallomonas_papillosa	photoautotrophy	phototrophs
ASV01042	GGGAAACTTACCAGGTCCAGACATAGTAAGGATTGACAGATTGATAGCTCTTTCTTGATTCTATGGGTGGTGGTGCATGGCCGTTCTTAGTTGGTGGAGTGATTTGTCTGGTTAATTCCGATAACGAACGAGACCTTAACCTGCTAACTAGTCTTGCTCATTTCATGGGTACTGACTTCTTAGAGGGACTATGTGTCGAAAAGCACATGGAAGTTTGAGGCA	Eukaryota	Alveolata	Ciliophora	Litostomatea	Litostomatea_X	Litostomatea_XX			bacterivory	heterotrophs
ASV01043	GGAAAACTTACCAGGTCCAGACATAGTGAGGATTGACAGATTGAGAGCTCTTTCTTGATTCTATGGGTGGTGGTGCATGGCCGTTCTTAGTTGGTGGGTTGCCTTGTCAGGTTGATTCCGGTAACGAACGAGACCTCAGCCTGCTAAATAGTCCGTCTTGGTTTTTCCAGGGCGCTGACTTCTTAGAGGGACTCTCGGCGACTAGCCGATGGAAGTGTGAGGCG	Eukaryota	Archaeplastida	Chlorophyta	Trebouxiophyceae	Trebouxiophyceae_X	Trebouxiophyceae_XX	Choricystis	Choricystis_minor	photoautotrophy	phototrophs
ASV01044	GGGAAACTTACCAGGTCCAGACATAGTTAGGATTGACAGATTGATAGCTCTTTCTTGATTCTATGGGTGGTGGTGCATGGCCGTTCTTAGTTGGTGGAGTGATTTGTCTGGTTAATTCCGTTAACGAACGAGACCTTAACCTGCTAAATAGTTACATGTGATCTCGGTTACATGGGCAACTTCTTAGAGGGACTTTGTGTGTCTAACGCAAGGAAGTTTGAGGCA	Eukaryota	Alveolata	Dinoflagellata	Dinophyceae	Suessiales
ASV01045	GGGAAACTTACCAGGTCCAGACATAGTAAGGATTGACAGATTGAAAGCTCTTTCTTGATTCTATGGGTGGTGGTGCATGGCCGTTCTTAGTTGGTGGAGTGATTTGTCTGGTTAATTCCGTTAACGAACGAGACCTCAGCCTGCTAACTAGTGACGTCAATATGATTGGCGGCTACTTCTTAGAGGGACTATTTGTGTTTAATGAATGGAAGTTTGAGGCA	Eukaryota	Hacrobia	Cryptophyta	Cryptophyceae	Cryptomonadales	Cryptomonadales_X	Geminigera	Geminigera_cryophila	mixotrophy	mixotrophs
ASV01048	GGAAAACTTACCAGGTCCAGACACGGGAAGGATTGACAGATTGAGAGCTCTTTCTTGATTCTGTGGGTGGTGGTGCATGGCCGTTCTTAGTTGGTGGGTTGCCTTGTCAGGTTGATTCCGGTAACGAACGAGACCTCAGCCTGCTAAATAGTCAACATCGCACCTGCGGTGTGCGGACTTCTTAGAGGGACTATTGGCGTTTAGCCAATGGAAGTATGAGGCG	Eukaryota	Archaeplastida	Chlorophyta	Chlorophyceae	Chlamydomonadales	Chlamydomonadales_X	Chlamydomonas		photoautotrophy	phototrophs
ASV01049	GGGAAACTTACCAGGTCCAGACATAGTGAGGATTGACAGGTTGAAGATCTTTCTTGATTCTATGGGTGGTGGTGCATGGCCGTTCTTAGTTGGTGGATTGATCTGTCTGGTTAATTCCGATAACGAACGAGACCTCAGCCTGCTAAATAGCCGATGCCGGCCTGCCGGTAGCGATGGCTTCTTAGAGGGACTCTTGGTGTGTAGCCAAGGGAAGATTGAGGCA	Eukaryota	Rhizaria	Cercozoa	Novel-clade-10-12	Novel-clade-10	Novel-clade-10_X	Novel-clade-10_XX	Novel-clade-10_XX_sp.	heterotrophy	heterotrophs
ASV01050	GGAAAACTTACCAGGTCCGGACATAGTAAGGATTGACAGATTGAAGATCTTTCTTGATTCTATGGGTGGTGGTGCATGGCCGTTCTTAGTTGGTGGAGTGATTTGTCTGGTTAATTCCGTTAACGAACGAGACCTCATCCTACTAATTATGTGCTTGTCATTTTCGGATGGCAAGTTACTTCTTAGGGGTACTATTGGTGTCAAAAGCCAATGGAAGTTTGAGGCA	Eukaryota	Rhizaria
ASV01051	GGGAAACTTACCAGGTCCAGACATAGTAAGGATTGACAGATTGATAGCTCTTTCTTAATTCTATGGGTGGTGGTGCATGGCCGTTCTTAGTTGGTGGAGTGATTTGTCTGGTTAATTCCGTTAACGAACGAGACCTTAACCTGCTAAATAGTTACATGTAACCTCGGTTACATGGGCTACTTCTTAGAGGGACTTTGTGTGTCTAACGCAAGGAAGTTTGAGGCA	Eukaryota	Alveolata	Dinoflagellata	Dinophyceae	Suessiales	Suessiaceae	Symbiodinium		photoautotrophy, mixotrophy, bacterivory	phototrophs, heterotrophs, mixotrophs
ASV01052	GGGAAACTTACCAGGTCCAGACATAGTGAGGATTGACAGATTGATAGCTCTTTCTTGATTCTATGGGTGGTGGTGCATGGCCGTTCTTAGTTGGTGGAGTGATTTGTCTGGTTAATTCCGTTAACGAACGAGACCCCCGCCTGCTAAATAGTTATATCAATGCTCTGCATTGGTAATAGCTTCTTAGAGGGACTTTCGGTGACTAATCGAAGGAAGTTGGGGGCA	Eukaryota	Stramenopiles	Ochrophyta	Chrysophyceae	Chrysophyceae_X				photoautotrophy	phototrophs
ASV01053	GGAAAACTTACCAGGTCCGGACATAGTAAGGATTGACAGATTGAAGATCTTTCTTGATTCTATGGGTGGTGGTGCATGGCCGTTCTTAGTTGGTGGAGTGATTTGTCTGGTTAATTCCGTTAACGAACGAGACCTCATCCTACTAATTACGTCTCCCGAATCTTCGGATTCGGAAAGGCTTCTTAGAGGTACTGTTGGTTTTCAAGCCAGCGGAAGTTTGAGGCA	Eukaryota	Rhizaria	Cercozoa	Endomyxa	Vampyrellida	Leptophryidae			mycotrophy or phycotrophy	heterotrophs
ASV01054	GGGAAACTTACCAGGTCCAGACATAGTAAGGATTGACAGATTGAGAGCTCTTTCTTGATTCTATGGGTGGTGGTGCATGGCCGTTCTTAGTTGGTGGAGTGATTTGTCTGGTTAATTCCGTTAACGAACGAGACCCCCGCCTGCTAAATAGTTCTTGGGATGCGTTTGCATCTCCTGTACTTCTTAGAGGGACTTTCGGTGTTTAATCGAAGGAAGTTGGGGGCA	Eukaryota	Stramenopiles	Ochrophyta						photoautotrophy	phototrophs
ASV01056	GGGAAACTCACCAGGTCCAGACATAGAGAGGATTGACAGATTGAGAGCTCTTTCTCGATCCTATGGAAAGTGGTGCATGGCCGTTCTTAGTTCTTGGTCTGAACTGTCTGGTTAATTCCGATAACGAACGAGACCTCAAGAGAGTGTTTTGTGCCTCCTTGTCAAAGGAGTGTCTATACGCTCTCGACTATCGGTTCTTAAGCCGAAGGAAGGTTGAGGCA	Eukaryota	Opisthokonta	Choanoflagellida	Choanoflagellida_X	Choanoflagellida_XX	Clade-2	Sphaeroeca	Sphaeroeca_volvox	bacterivory	heterotrophs
ASV01057	GGGAAACTTACCAGGTCCAGACATAGTGAGGATTGACAGATTGAGAGCTCTTTCTTGATTCTATGGGTGGTGGTGCATGGCCGTTCTTAGTTGGTGGAGTGATTTGTCTGGTTAATTCCGTTAACGAACGAGACCCCCGCCTGCTAACTAGTCATACCAATTCCTATGGATTGGTGGTGGCTTCTTAGAGGGACTTTCGGTGACTAACCGAAGGAAGTTGGGGGCA	Eukaryota	Stramenopiles	Ochrophyta	Chrysophyceae	Chrysophyceae_X	Chrysophyceae_Clade-C	Dinobryon		photoautotrophy	phototrophs
ASV01058	GGGAAACTCACCAGGTCCAGACATAGTAAGGATTGACAGATTGATAGCTCTTTCTAGATTCTATGGTTCGTGGTGCATGGCCGTTCTTAGTTGGTGGAGTGATTTGTCTGGTTAATTCCGATAACGAACGAGACCTTAACCTGCTAAATATGTCACGAGAAATTCGTTTCTCGGTCGACTTCTTAGAGGGACTATCGGTGACTAACCGATGGAAGTTTGAGGCA	Eukaryota	Opisthokonta
ASV01059	GGGAAACTTACCAGGTCCAGACATAGTAAGGATTGACAGATTGAGAGCTCTTTCTTGATTCTATGGGTGGTGGTGCATGGCCGTTCTTAGTTGGTGGAGTGATTTGTCTGGTTAATTCCGTTAACGAACGAGACCCCCGCCTGCTAAATAGTACAGGGAATGCTTAGCATTGCCTGAGACTTCTTAGAGGGACTTTCGGCGCTAGGCCGAAGGAAGTTGGGGGCA	Eukaryota	Stramenopiles	Ochrophyta	Eustigmatophyceae	Eustigmatophyceae_X	Eustigmatophyceae_XX	Monodus	Monodus_sp.	photoautotrophy	phototrophs
ASV01060	GGGAAACTTACCAGGCCCAGACATAGTAAGGATTGACAGATTGATAGCTCTTTCTTGATTCTATGGGTGGTGGTGCATGGCCGTTCTTAGTTGGTGGAGTGATTTGTCTGGTTAATTCCGTTAACGAACGAGACCTTAGCTTGCTAAATAGTTGCATGTAGCCTCGGTTATGTGGGGAGCTTCTTAGAGGGACTTTGCGTGTCTAACGCAAGGAAGTTTGAGGCA	Eukaryota	Alveolata	Dinoflagellata	Dinophyceae	Peridiniales	Peridiniaceae	Peridinium	Peridinium_gatunense	photoautotrophy	phototrophs
ASV01061	GGAAAACTCACCAGGTCCGGACATGCGTAGGATTGACAGATTGAGAGCTCTTTCATGATTGTGTGGGTGGTGGTGCATGGCCGTTCTTAGTTCGTGAATTGGTTTGTCTGGTTAATTCCGATAACGAGCGAGACCTCCACCAGCGTGTGCTGCGCGCCGGGCGACCGGCGTCTGCGGCACGCTGGGACTGCATGCGGCAAGCATGCGGAAGTTGGAGGCA	Eukaryota
ASV01062	GGGAAACTTACCAGGTCCAGACATAGTGAGGATTGACAGATTGAGAGCTCTTTCTTGATTCTATGGGTGGTGGTGCATGGCCGTTCTTAGTTGGTGGAGTGATTTGTCTGGTTAATTCCGTTAACGAACGAGACCCCCGCCTGCTAAATAGTTACATCTATGCTTTGTATAGGTGATAGCTTCTTAGAGGGACTTTTGGTGACTAACCAAAGGAAGTTGGGGGCA	Eukaryota	Stramenopiles	Ochrophyta	Chrysophyceae	Chrysophyceae_X	Chrysophyceae_Clade-H	Chrysophyceae_Clade-H_X	Chrysophyceae_Clade-H_X_sp.	photoautotrophy	phototrophs
ASV01063	GGGAAACTTACCAGGTCCAGACACAGGGAGGATTGACAGATTGAAGTTCTTTCTTGATTCTGTGGGTGGTGGTGCATGGCCGTTCTTAGTTGGTGGAGTGATTTGTCTGGTTAATTCCGTTAACGAACGAGACCTCGACCTGCTAACTAGTGCACACTCCTTCGGGAGTGCTTTGTGCTTCTTAGAGGGACTGTCGGATTTTAGCCGAAGGAAGTTCGAGGCA	Eukaryota	Rhizaria	Cercozoa	Filosa-Sarcomonadea	Cercomonadida	Paracercomonadidae			bacterivory	heterotrophs
ASV01065	GGGAAACTTACCAGGTCCAGACATGGGGAGGATTGACAGATTGATAGCTCTTTCTTGATTCTATGGGTGGTGGTGCATGGCCGTTCTTAGTTGGTGGAGTGATTTGTCTGGTTAATTCCGTTAACGAACGAGACCTTAACCTGCTAACTAGGCGGGCGATTCCCGAATCGTCCCGCCTTCTTAGAGGGACTATGTGTGGCAAACACATGGAAGTTTGAGGCA	Eukaryota	Alveolata
ASV01066	GGGAAACTTACCAGGTCAGAACATAGTGAGGATTGACAGATTGAGAGCTCTTTCTTGATTCTATGGGTGGTGGTGCATGGCCGTTCTTAGTTGGTGGAGTGATTTGTCTGGTTAATTCCGATAACGAACGAGACCTTAACCTGCTAACTAGAGCATGGAAGTCTTGTGCTTCCATTGTGGGGCTCTTCTTAGAGGGACTGTCGATGTCTAATCGACGGAGGTTTGAGGCA	Eukaryota	Opisthokonta
ASV01067	GGGAAACTTACCAGGTCCAGACATAGTGAGGATTGACAGATTGAGAGCTCTTTCTTGATTCTATGGGTGGTGGTGCATGGCCGTTCTTAGTTGGTGGATTGATTTGTCTGGTTAATTCCGATAACGAACGAGACCTTATCCTGCTAAATAGTCACCGTTAACATTTTGTTAGCGTCTGTGACTTCTTAGAGGGACTGTTGACGTTTAGTCAATGGAAGTTTGAGGCA	Eukaryota	Opisthokonta
ASV01068	GGGAAACTTACCAGGTCCAGACATAGTAAGGATTGACAGATTGAGAGCTCTTTCTTGATTCTATGGGTGGTGGTGCATGGCCGTTCTTAGTTGGTGGAGTGATTTGTCTGGTTAATTCCGTTAACGAACGAGACCCCCGCCTGCTAAATAGCGCTCGGAATGCTTCGCATTGCGAGATCGCTTCTTAGAGGGACTTCGTATGACTAATACGATGAAGTTGGGGGCA	Eukaryota	Stramenopiles	Ochrophyta	Dictyochophyceae	Dictyochophyceae_X	Pedinellales	Pseudopedinella		photoautotrophy	phototrophs
ASV01069	GGGAAACTTACCAGGTCCAGACATAGTAAGGATTGACAGATTGATAGCTCTTTCTTGATTCTATGGGTGGTGGTGCATGGCCGTTCTTAGTTGGTGGAGTGATTTGTCTGGTTAATTCCGATAACGAACGAGACCTCCGCCTGCTAAATAGCACCGCATGGGCATGTCCCAGGCGCGTGCTTCTTAGAGGGACAATGCATGTTTAGTGCATGGAAGTTGGAGGCA	Eukaryota	Stramenopiles	Opalozoa	Bicoecea	Pseudodendromonadales	Pseudodendromonadales_X			bacterivory	heterotrophs
ASV01070	GGGAAACTTACCAGGTCCAGACATAGTAAGGATTGACAGATTGAAGATCTTTCTTGATTCTATGGGTGGTGGTGCATGGCCGTTCTTAGTTGGTGGAGTGATTTGTCTGGTTAATTCCGTTAACGAACGAGACCGCAGCCTACTAAATAGTCATCGCCATTCTTCTGAATGGTGTTTGTGACTTCTTAGAGGGACTAATGGTGTTTAGCCATTGGAAGTTTGCGGCA	Eukaryota
ASV01071	GGGAAACTTACCAGGTCCAGACATAGTGAGGATTGACAGATTGAGAGCTCTTTCTTGATTCTATGGGTGGTGGTGCATGGCCGTTCTTAGTTGGTGGAGTGATTTGTCTGGTTAATTCCGTTAACGAACGAGACCCCCGCCTGCTAAATAGTTGTGCTAATGCCTAGGCATTGGCGTCGGCTTCTTAGAGGGACTTTCGGTGACTAACCGAAGGAAGTTGGGGGCA	Eukaryota	Stramenopiles	Ochrophyta	Synurophyceae	Synurales	Synurales_X	Mallomonas	Mallomonas_caudata	photoautotrophy	phototrophs
ASV01072	GGAAAACTTACCAGGTCCAGACATGGGAAGGATTGACAGATTGAGAGCTCTTTCTTGATTCTATGGGTGGTGGTGCATGGCCGTTCTTAGTTGGTGGGTTGCCTTGTCAGGTTGATTCCGGTAACGAACGAGACCTCAGCCTGCTAAATAGTCGCGGTTGCCCCGGCAGCTGCTCGACTTCTTAGAGGGACTATTGTCGTTTAGGCAATGGAAGTATGAGGCA	Eukaryota	Archaeplastida	Chlorophyta	Chlorophyceae	Chlamydomonadales	Chlamydomonadales_X	Hafniomonas	Hafniomonas_reticulata	photoautotrophy	phototrophs
ASV01074	GGGAAACTCACCAGGTCAAAACATGGGTGGGATTGACAGATTGAGAGCTCTTTCTTGATTCTATGGGTAGTGGTGCATGGCCGCTTCAAGTTGGTGGAGTGATTTGTCTGGTTAATTCCGATAACGAACGAGACCTTAACCTGCTAACTAGTATATTTCTTAGTAAGGGGTATTACTTCTTAGAGGGACTATGTGATTCAAGCACATGGAAGTTTGAGGCA	Eukaryota	Alveolata	Ciliophora	Oligohymenophorea					bacterivory	heterotrophs
ASV01075	GGGAAACTTACCAGGTCCAGACATAGTGAGGATTGACAGATTGATAGCTCTTTCTTGATTCTATGGGTGGTGGTGCATGGCCGTTCTTAGTTGGTGGAGTGATTTGTCTGGTTAATTCCGTTAACGAACGAGACCCCCGCCTGCTAAATAGTTGCGTCAATGCTTTGCATTGGTGTCAGCTTCTTAGAGGGACTTTCGGTGACTAACCGAAGGAAGTTGGGGGCA	Eukaryota	Stramenopiles	Ochrophyta	Chrysophyceae	Chrysophyceae_X	Chrysophyceae_Clade-B2			photoautotrophy	phototrophs
ASV01076	GGGAAACTTACCAGGTCCAGACATAGTGAGGATTGACAGATTGATAGCTCTTTCTTGATTCTATGGGTGGTGGTGCATGGCCGTTCTTAGTTGGTGGAGTGATTTGTCTGGTTAATTCCGTTAACGAACGAGACCCCCGCCATCTAAATAGTGTGGGTAATGCTTATGCATTGCCTTTTCTACTTCTTCGAGGGACTTTCAGTGACTAACTGAAGGAAGTTGGGGCA	Eukaryota	Stramenopiles	Ochrophyta	Raphidophyceae	Raphidophyceae_X	Raphidophyceae_XX	Gonyostomum	Gonyostomum_semen	photoautotrophy	phototrophs
ASV01077	GGAAAACTCACCAGGTCCAGACATGGGAAGGATTGACAGATTGATAGCTCTTTCTTGATTCTATGGGTGGTGGTGCATGGCCGTTCTTAGTTGGTGGAGTGATTTGTCTGGTTAATTCCGTTAACGAACGAGACCTTAGCCTGCTAAATAGTTGTGCGTAACTTCGGTTACGTTCCAGCTTCTTAGAGGGACTTCGTGTGTTTAACACGAGGAAGTTTGAGGCA	Eukaryota	Alveolata	Perkinsea	Perkinsida	Perkinsida_X	Perkinsida_XX	Perkinsida_XXX	Perkinsida_XXX_sp.	parasitism	parasites
ASV01079	GGGAAACTTACCAGGTCCAGACATAGTGAGGATTGACAGATTGAGAGCTCTTTCTTGATTCTATGGGTGGTGGTGCATGGCCGTTCTTAGTTGGTGGGTTGCCTTGTCAGGTTGATTCCGGTAACGAACGAGACCTCAGCCTGCTAAATAGTTACTCCTACCTTGGTAGGCGGCCAACTTCTTAGAGGGACTATTGGCGTTTAGCCAATGGAAGTGTGAGGCA	Eukaryota	Archaeplastida	Chlorophyta	Chlorodendrophyceae	Chlorodendrales	Chlorodendraceae	Tetraselmis	Tetraselmis_cordiformis	photoautotrophy	phototrophs
ASV01080	GGGAAACTTACCAGGTCCAGACATAGTAAGGATTGACAGATTGATAGCTCTTTCTTGATTCTATGGGTGGTGGTGCATGGCCGTTCTTAGTTGGTGGAGTGATTTGTCTGGTTAATTCCGATAACGAACGAGACCTCCGCCTGCTAAATAGCGACTGTTGGGCACGTCCCAGCAGAGCGCTTCTTAGAGGGACAATGCATGTTTAGTGCATGGAAGTTGGAGGCA	Eukaryota	Stramenopiles	Opalozoa	Bicoecea					bacterivory	heterotrophs
ASV01081	GGAAACCTTACCAGGTCCGGACATAGGAAGGATTGACAGATTGAGAGCTCTTTCTTGATTCTATGGGTGGTGGTGCATGGCCGTTCTTAGTTGGTGGAGTGATTTGTCTGGTTAATTCCGTTAACGAACGAGACCTTAACCTACTAAATGGCCGCCTGAGTGGCAACGCTCAGGATAAAGGCCTCTTAGAGGGACGATCTGCGATTAGCAGATGGAAGGATAAGGCA	Eukaryota
ASV01082	GGGAAACTTACCAGGTCCAGACATAGTGAGGATTGACAGATTGATAGCTCTTTCTTGATTCTATGGGTGGTGGTGCATGGCCGTTCTTAGTTGGTGGAGTGATTTGTCTGGTTAATTCCGTTAACGAACGAGACCCCCGCCTGCTAAATAGTGTGGGTAATGCTTATGCATTGCCTTTTCTACTTCTTCGAGGGACTTTCAGTGACTAACTGAAGGAAGTTGGGGCA	Eukaryota	Stramenopiles	Ochrophyta	Raphidophyceae	Raphidophyceae_X	Raphidophyceae_XX	Gonyostomum	Gonyostomum_semen	photoautotrophy	phototrophs
ASV01083	GGGAAACTTACCAGGTCCAGACATAGTAAGGATTGACAGATTGATAGCTCTTTCTTGATTCTATGGGTGGTGGTGCATGGCCGTTCTTAGTTGGTGGAGTGATTTGTCTGGTTAATTCCGATAACGAACGAGACCTCCGCCTGCTAAATAGGGTGGCCTGGGCAACCAGGTGCACCCTTCTTAGAGGGACAATGGATGTTTAGTCCATGGAAGTTGGAGGCA	Eukaryota	Stramenopiles	Opalozoa	Bicoecea	Pseudodendromonadales	Pseudodendromonadales_X	Pseudodendromonadales_XX	Pseudodendromonadales_XX_sp.	bacterivory	heterotrophs
ASV01085	GGGAAACTTACCAGGTCCAGACATAGTAAGGATTGACAGATTGAGAGCTCTTTCTTGATTCTATGGGTGGTGGTGCATGGCCGTTCTTAGTTGGTGGAGTGATTTGTCTGGTTAATTCCGTTAACGAACGAGACCTCCGCCTGCTAAATAGTTACGTTATTCTTTTGAATGATGGACAACTTCTTAGAGGGACTATCGGCGACTAGCCGGTGGAAGTGGGAGGCA	Eukaryota
ASV01086	GGGAAACTCACCAGGTCCAGACATGGTAAGGATTGACAGATTGATAGCTCTTTCTTGATTCTATGGGTGGTGGTGCATGGCCGTTCTTAGTTGGTGGAGTGATTTGTCTGGTTAATTCCGTTAACGAACGAGACCTTAACCTGCTAAATAGTTGCTAGTAATTTATTACTGGTGAACTTCTTAGAGGGACTTCGTGATTCAAACACGAGGAAGTTTGAGGCA	Eukaryota
ASV01087	GGGAAACTTACCAGGTCCAGACATAGTAAGGATTGACAGATTGATAGCTCTTTCTTGATTCTATGGGTGGTGGTGCATGGCCGTTCTTAGTTGGTGGAGTGATTTGTCTGGTTAATTCCGATAACGAACGAGACCTTAACCTGCTAACTAGTCTCGCCCATTTCATGGGTGCTGACTTCTTAGAGGGACTATGTGTCGAAAAGCACATGGAAGTTTGAGGCA	Eukaryota	Alveolata	Ciliophora	Litostomatea	Litostomatea_X	Litostomatea_XX			bacterivory	heterotrophs
ASV01088	GGAAAACTCACCAGGTCCAGACATGGGAAGGATTGACAGATTGATAGCTCTTTCTTGATTCTATGGGTGGTGGTGCATGGCCGTTCTTAGTTGGTGGAGTGATTTGTCTGGTTAATTCCGTTAACGAACGAGACCTTAACCTGCTAAATAGTTGCTGGTGAATTTATTCACCAGTTAACTTCTTAGAGGGACTTCGTAAATCAAATACGTAGGAAGTTTGAGGCA	Eukaryota	Alveolata
ASV01091	GGAAAACTCACCAGGTCCAGACATGGTAAGGATTGACAGATTGAGAGCTCTTTCTTGATTCCATGAAAGGTGGCGCATGGCCGTTCTTAGTTGGTGGAGTGATTTGTCTGGTTAATTCCGTTAACGAACGAGACCTTGACCTGCTAACTAGTCACAGTAAGTGCTTTTGTGCTTGCTGGCTGATCTTCTTAGAGGGACAATCTGTGTTTCCAGCAGATGGAAGTGCGAGGCA	Eukaryota	Hacrobia	Centroheliozoa	Centroheliozoa_X	Pterocystida	Pterocystida_X	Pterocystida_XX	Pterocystida_XX_sp.	cytotrophy	heterotrophs
ASV01092	GGAAAACTTACCAGGTCCAGACATAGTGAGGATTGACAGATTGATAGCTCTTTCTTGATTCTATGGGTGGTGGTGCATGGCCGTTCTTAGTTGGTGGAGTGATTTGTCTGGTTAATTCCGTTAACGAACGAGACCTTAGCCTACTAACTAGTCGAGTCAATTTCGATTGACCGCGACTTCTTAGAGGGACTTTGTGGATCAAACACAAGGAAGTTTGAGGCA	Eukaryota	Alveolata	Ciliophora	Spirotrichea	Hypotrichia				bacterivory	heterotrophs
ASV01093	GGAAATCTTACCAGGTCCGGACATAGGAAGGATTGACAGATTGAGAGCTCTTTCTTGATTCTATGGGTGGTGGTGCATGGCCGTTCTTAGTTGGTGGAGTGATTTGTCTGGTTAATTCCGTTAACGAACGAGACCTTAACCTACTAACTAGTAACTTGGGTGGCAACATTCAATTGTGACTTCTTAGAGGAACGATTCGTGAATAGCGGATGGAAGAATAAGGCA	Eukaryota
ASV01094	GGAAAACTTACCAGGTCCAGACACAGTGAGGATTGACAGATTGATGATCTTTCTTGATTCTGTGGGTGGTGGTGCATGGCCGTTCTTAGTTGGTGGAGTGATTTGTCTGGTTAATTCCGTTAACGAACGAGACCTCGACCTGCTAACTAGTATGCAGTAGTTGAACTACGCGTATACTTCTTAGAGGGACACTTGGTGTGTAGCCAATGGAAGTTCGAGGCA	Eukaryota	Rhizaria	Cercozoa	Filosa-Sarcomonadea					heterotrophy	heterotrophs
ASV01095	GGGAAACTCACCAGGTCCAGACATAGTAAGGATTGACAGATTGAGAGCTCTTTCTTGATTCTATGGGTGGTGGTGCATGGCCGTTCTTAGTTGGTGGAGTGATTTGTCTGGTTAATTCCGATAACGAACGAGACCTCCGCCTGCTAAATAGACGACCCTCCAATTGGAGGGTTCGTCTTCTTAGAGGGACAATGTGTTTCGCACACATGGAAGTTGGAGGCA	Eukaryota	Stramenopiles	Opalozoa	Bicoecea	Pseudodendromonadales	Pseudodendromonadales_X	Pseudodendromonadales_XX	Pseudodendromonadales_XX_sp.	bacterivory	heterotrophs
ASV01097	GGAAAACTTACCAGGTCCAGACATAGTGAGGATTGACAGGTTGAAGATCTTTCTTGATTCTATGGGTGGTGGTGCATGGCCGTTCTTAGTTGGTGGATTGATCTGTCTGGTTAATTCCGATAACGAACGAGACCTCAGCCTGCTAAATAGTGGACGTCGGTTCGCCGGCGGCTATCGCTTCTTAGAGGGACTATCGGTGTGTAATCGATGGAAGATTGAGGCA	Eukaryota	Rhizaria	Cercozoa	Novel-clade-10-12	Novel-clade-10	Novel-clade-10_X	Novel-clade-10_XX	Novel-clade-10_XX_sp.	heterotrophy	heterotrophs
ASV01098	GGGAAACTTACCAGGTCCAGACATAGTGAGGATTGACAGATTGAGAGCTCTTTCTTGATTCTATGGGTGGTGGTGCATGGCCGTTCTTAGTTGGTGGAGTGATTTGTCTGGTTAATTCCGTTAACGAACGAGACCCCCGCCTGCTAACTAGTCACGCCAATGCTTTGCATTGACGGCAGTGCTTCTTAGAGGGACTTTCGGTGACTAACCGAAGGAAGTTGGGGGCA	Eukaryota	Stramenopiles	Ochrophyta						photoautotrophy	phototrophs
ASV01099	GGAAAACTCACCAGGTCCAGACATGGGAAGGATTGACAGATTGATAGCTCTTTCTTGATTCTATGGGTGGTGGTGCATGGCCGTTCTTAGTTGGTGGAGTGATTTGTCTGGTTAATTCCGTTAACGAACGAGACCTTAGCCTGCTAAATAGTTGTGCCTAACTTCGGTTAGATTTCAGCTTCTTAGAGGGACTTCGTGTGTTTAACACGAGGAAGTTTGAGGCA	Eukaryota	Alveolata
ASV01100	GGGAAACTTACCAGGTCCAGACATAGTTAGGATTGACAGATTGAGAGCTCTTTCTTGATTCTATGGGTGGTGGTGCATGGCCGTTCTTAGTTGGTGGAGTGATTTGTCTGGTTAATTCCGTTAACGAACGAGACCTTAACCTACTAAATAGTTGATATATCTCAAGATGTATCTAACTTCTTAGAGGGACTATGTACGCAAGTGCATGGAAGTTTGAGGCA	Eukaryota	Alveolata	Ciliophora	Colpodea	Colpodea_X	Bursariomorphida			bacterivory, cytotrophy	heterotrophs
ASV01102	GGGAAACTTACCAGGTCCAGACATAGTGAGGATTGACAGATTGAGAGCTCTTTCTTGATTCTATGGGTGGTGGTGCATGGCCGTTCTTAGTTGGTGGAGTGATTTGTCTGGTTAATTCCGTTAACGAACGAGACCCCCGCCTGCTAAATAGTTGTGTCAATGCCTCGCATTGGCGGCAGCTTCTTAGAGGGACTTTTGGTGATCAACCAAAGGAAGTTGGGGGCA	Eukaryota	Stramenopiles	Ochrophyta	Chrysophyceae	Chrysophyceae_X				photoautotrophy	phototrophs
ASV01104	GGAAACCTTACTAGGGTATGACATTAGTATGATTGACAGATTACTTGATCTTTCTTGATTTGGTGGGTGGTGGTGCATGGCCGATCTTAGTTGGTGGGGTGACCCGTCTGGTTAATTTCGATAACGAACGAGATCCGAGCTGTTTAGTTGGCCTGCTCCACTTCTGTGGTGTAGTGTCTCCTATATGGACTGTCAGTTTGAGGCTGAAGGAAGTTTCGGGCT	Eukaryota	Alveolata	Apicomplexa	Gregarinomorphea	Eugregarinorida	Eugregarinorida_EUG3	Eugregarinorida_EUG3_X	Eugregarinorida_EUG3_X_sp.	parasitism, commensalism	parasites
ASV01105	GGGAAACTCACCAGGTCAGGACATAGTAAGGATTGACAGATTGAGAGCTCTTTCTTGATTCTATGGGTGGTGGTGCATGGCCGTTCTTAGTTGGTGGAGTGATTTGTCTGGTTGATTCCGTTAACGAACGAGACCTCAGCCTGCTAAATAGTTACTGGTTCTCACGAATCAGGGCAACTTCTTAGAGGGACTATTTGCGTCTAGTGAATGGAAGTTTGAGGCG	Eukaryota	Apusozoa	Hilomonadea	Planomonadida	Planomonadidae	Planomonadidae_X	Micronuclearia	Micronuclearia_podoventralis	bacterivory	heterotrophs
ASV01106	GGAAAACTCACCAGGTCCAGACATGGGAAGGATTGACAGATTGATAGCTCTTTCTTGATTCTATGGGTGGTGGTGCATGGCCGTTCTTAGTTGGTGGAGTGATTTGTCTGGTTAATTCCGTTAACGAACGAGACCTTAGCCTGCTAAATAGTTGCTGGAAACTCACGTTTCTAGACAGCTTCTTAGAGGGACTTCGTGTGTTTAACACGGGGAAGTTTGAGGCA	Eukaryota	Alveolata	Apicomplexa	Coccidiomorphea	Eimeriida				parasitism, commensalism	parasites
ASV01107	GGGAAACTCACCAGGTCCAGACATAGGTAGGATTGACAGATTGAGAGCTCTTTCTTGATTCTATGGGTGGTGGTGCATGGCCGTTCTTAGTTGGTGGAGTGATTTGTCTGCTTAATTGTGATAACGAACGAGACCTTAACCTGCTAAATAGTTATACGATTCCCGAATCGTAGTCAACTTCTTAGAGGGACTATCGGTGTTTAACCGATGGAAGTTTGAGGCA	Eukaryota	Opisthokonta
ASV01109	GGGAAACTTACCAGGTCCAGACATAGTAAGGATTGACAGATTGATAGCTCTTTCTTGATTCTATGGGTGGTGGTGCATGGCCGTTCTTAGTTGGTGGAGTGATTTGTCTGGTTAATTCCGATAACGAACGAGACCTTAACCTGCTAACTAGTCTTACTCATTACATGGGTATTGACTTCTTAGAGGGACTATGTGTCGATAAGCACATGGAAGTTTGAGGCA	Eukaryota	Alveolata	Ciliophora	Litostomatea	Haptoria_7	Spathidiida			bacterivory	heterotrophs
ASV01110	GGGAAACTTACCAGGCCCAGACATAGTAAGGATTGACAGATTGATAGCTCTTTCTCGATTTTATGGGTGGTGGTGCATGGCCGTTCTTAGTTGGTGGAGTGATTTGTCTGGTTAATTCCGTTAACGAACGAGACCTTAGCCTGCTAAATAGTTACATGTAGCCTCGGCTATGTGGGCAGCTTCTTAGAGGGACTTTGTGTGTCTAACGCAAGGAAGTTTGAGGCA	Eukaryota	Alveolata	Dinoflagellata	Dinophyceae	Peridiniales	Peridiniaceae	Peridinium	Peridinium_willei	photoautotrophy	phototrophs
ASV01111	GGGAAACTTACCAGGTCCAGACATAGTAAGGATTGACAGATTGATAGCTCTTTCTTGATTCTATGGGTGGTGGTGCATGGCCGTTCTTAGTTGGTGGAGTGATTTGTCTGGTTAATTCCGATAACGAACGAGACCTTAACCTGCTAACTAGAAATGCTCATTATATGGGTACATTCTTCTTAGAGGGACTATGTGTCGATAAGCGCATGGAAGTTTGAGGCA	Eukaryota	Alveolata	Ciliophora	Litostomatea	Haptoria_4	Didiniidae	Didiniidae_X	Didiniidae_X_sp.	bacterivory	heterotrophs
ASV01113	GAGAAACTTACCAGGTCCAGACATAGTAAGGATTGACAGATTGAGAGCTCTTTCTTGATTCTATGGGTGGTGGTGCATGGCCGTTCTTAGTTGGTGGAGTGATTTGTCTGGTTAATTCCGTTAACGAACGAGACCTCAGCCTGCTAAATAGTCACGCCGATGCTGCATCGGTGGCTGCACTTCTTAGAGGGACTATCGCCGTTTAGGCGGTGGAAGTTTGAGGCA	Eukaryota	Archaeplastida	Chlorophyta	Mamiellophyceae	Monomastigales	Monomastigaceae	Monomastix	Monomastix_minuta	photoautotrophy	phototrophs
ASV01114	GGAAACTCATCAGGGCAAGAAGATTGTAGGATTGACAGATTGAGAGTTCTTTCTTGATTGGTCTAGTGGTGGTGCATGGCCGTTCTTAGTTGGTGGAGTGATTTGTCTGGTTAATTCCGTTAACGAACGAGACCTTAACCTGCTAACTAGTACACCGATGACAAATCGGTGATACTTCTTAGAGGGACTATGTGATGTAATCACATGGAAGTTTGAGGCA	Eukaryota	Alveolata	Ciliophora	Oligohymenophorea	Peritrichia_2	Sessilida	Vorticella	Vorticella_microstoma	bacterivory	heterotrophs
ASV01117	GGGAAACTTACCAGGTCCAGACATAGTGAGGATTGACAGATTGATAGCTCTTTCTTGATTCTATGGGTGGTGGTGCATGGCCGTTCTTAGTTGGTGGAGTGATTTGTCTGGTTAATTCCGTTAACGAACGAGACCCCCGCCTGCTAAATAGTTATGTCAATGCTTAGCATTGGCGTTAGCTTCTTAGAGGGACTTTCGGTGACTAACCGAAGGAAGTTGGGGGCA	Eukaryota	Stramenopiles	Ochrophyta	Chrysophyceae	Chrysophyceae_X				photoautotrophy	phototrophs
ASV01119	GGAAAACTTACCAGGTCCAGACATAGTGAGGATTGACAGATTGAGAGCTCTTTCTTGATTCTATGGGTGGTGGTGCATGGCCGTTCTTAGTTGGTGGGTTGCCTTGTCAGGTTGATTCCGGTAACGAACGAGACCTCAGCCTGCTAAATAGTCACTTTCGCTTTTTGCGGATGGCAGACTTCTTAGAGGGACTATTGGCGTATAGTCAATGGAAGTATGAGGCA	Eukaryota	Archaeplastida	Chlorophyta	Chlorophyceae	Sphaeropleales	Sphaeropleales_X	Radiococcus	Radiococcus_sp.	photoautotrophy	phototrophs
ASV01120	GGGAAACTTACCAGGTCCAGACATAGTAAGGATTGACAGATTGAGAGCTCTTTCTTGATTCTATGGGTGGTGGTGCATGGCCGTTCTTAGTTGGTGGAGTGATTTGTCTGGTTTATTCCGTTAACGAACGAGACCTCCGCGTTTAAATAGTTTCGCTTAAAAATTTTTTTAGGTTAGAGACTTCTTAGACGGACTTTTGGGTAATCAAACCAAAGGAAGCTGGAGGCA	Eukaryota	Stramenopiles	Pseudofungi	Oomycota	Oomycota_X	Peronosporales	Pythium		saprotrophy or parasitism	heterotrophs, parasites
ASV01121	GGGAAACTTACCAGGTCCAGACATAGTGAGGATTGACAGATTGATAGCTCTTTCTTGATTCTATGGGTGGTGGTGCATGGCCGTTTTTAGTTGGTGGAGTGATTTGTCTGGTTAATTCCGTTAACGAACGAGACCCCCGCCTGCTAAATACTACGTGATATGCTTAGCATATCTCTGTGGTTCTTAGAGGGACTTTTGGTGACTAACCAAAGGAAGTTGGGGGCA	Eukaryota	Stramenopiles	Ochrophyta						photoautotrophy	phototrophs
ASV01122	GGGAAACTTACCAGGTTAAAACATCGTTGGGATTGACAGATTGAGAGCTCTTTCTTGATTCGATGGGTGGTGGTGCATGGCCGTTCTTAGTTGGTGGAGTGATTTGTCTGGTTAATTCCGTTAACGAACGAGACCTTAACCTGCTAACTAGTTCCTTGGTTAATCACTGGGGTAACTTCTTAGAGGGACTTTGGGATTGAAGCCCAAGGAAGTTTGAGGCA	Eukaryota	Alveolata	Ciliophora						bacterivory	heterotrophs
ASV01123	GGGAAACTTACCAGGTCCAGACATAGTGAGGATTGACAGATTGAGAGCTCTTTCTTGATTCTATGGGTGGTGGTGCATGGCCGTTCTTAGTTGGTGGAGTGATTTGTCTGGTTAATTCCGTTAACGAACGAGACCCCTGCCTGCTAACTAGTCGCTTCAATGCCTAGGCATTGTTGTGTGCTTCTTAGAGGGACTTTTGGTGACTAACCAAAGGAAGTTAGGGGCA	Eukaryota	Stramenopiles	Ochrophyta	Chrysophyceae	Chrysophyceae_X	Chrysophyceae_Clade_C	Ochromonas	Ochromonas_danica	photoautotrophy	phototrophs
ASV01124	GGGAAACTTACCAGGTCCAGACATAGTAAGGATTGACAGATTGATAGCTCTTTCTTGATTCTATGGGTGGTGGTGCATGGCCGTTCTTAGTTGGTGGAGTGATTTGTCTGGTTAATTCCGATAACGAACGAGACCTTAACCTGCTAAATAACCGGGTACATATAATGTATCTGTGTTTCTTAGAGGGACTATGCGTTTATAAGCGCATGGAAGTTTGAGGCA	Eukaryota	Alveolata	Ciliophora	Litostomatea	Rhynchostomatia	Dileptidae	Dileptidae_X	Dileptidae_X_sp.	bacterivory	heterotrophs
ASV01126	GGGAAACTTACCAGGTCCAGACATAGTAAGGATTGACAGATTGAGAGCTCTTTCTTGATTCTATGGGTGGTGGTGCATGGCCGTTCTTAGTTGGTGGAGTGATTTGTCTGGTTAATTCCGATAACGAACGAGACCTCCGCCTGCTAAATAGTGCCACTCAGTTCTCTGGGTGCGCACTTCTTAGAGGGACAATGGATGTTTAGTCCATGGAAGTTGGAGGCA	Eukaryota	Stramenopiles	Opalozoa	Bicoecea	Pseudodendromonadales	Pseudodendromonadales_X			bacterivory	heterotrophs
ASV01127	GGAAAACTCACCAGGTCCAGACATGGGAAGGATTGACAGATTGATAGCTCTTTCTTGATTCTATGGGTGGTGGTGCATGGCCGTTCTTAGTTGGTGGAGTGATTTGTCTGGTTAATTCCGTTAACGAACGAGACCTTAACCTGCTAAATAGTCGACTGTAACTTGTTACAGATGTACTTCTTAGAGGGACTTCGTGATTCAAACACGAGGAAGTTTGAGGCA	Eukaryota	Alveolata
ASV01128	GGGAAACTTACCAGGTCCAGACATAGTGAGGATTGACAGATTGATAGCTCTTTCTTGATTCTATGGGTGGTGGTGCATGGCCGTTCTTAGTTGGTGGAGTGATTTGTCTGGTTAATTCCGTTAACGAACGAGACCCCCGCCTGCTAAATAGTTATACCAATGCTCTGCATTGGTAATAGCTTCTTAGAGGGACTTTCGGTGACTAATCGAAGGAAGTTGGGGGCA	Eukaryota	Stramenopiles	Ochrophyta	Chrysophyceae	Chrysophyceae_X				photoautotrophy	phototrophs
ASV01129	GGGAAACTTACCAGGTCCAGACATAGTGAGGATTGACAGATTGAGAGCTCTTTCTTGATTCTATGGGTGGTGGTGCATGGCCGTTCTTAGTTGGTGGAGTGATTTGTCTGGTTAATTCCGTTAACGAACGAGACCCCCGCCTGCTAAATAGTTGTGTCAATGCTTAGCATTGATTTCAGCTTCTTAGAGGGACTTTCGGTGATCAACCGAAGGAAGTTGGGGGCA	Eukaryota	Stramenopiles	Ochrophyta	Chrysophyceae	Chrysophyceae_X	Chrysophyceae_Clade-G	Chrysophyceae_Clade-G_X	Chrysophyceae_Clade-G_X_sp.	photoautotrophy	phototrophs
ASV01130	GGAAAACTCACCAGGTCCAGACATGGGAAGGATTGACAGATTGATAGCTCTTTCTTGATTCTATGGGTGGTGGTGCATGGCCGTTCTTAGTTGGTGGAGTGATTTGTCTGGTTAATTCCGTTAACGAACGAGACCTTAGCCTGCTAAATAGTTGTGTCTAACTTCGGTTAGCTGTCAGCTTCTTAGAGGGACTTCGTGTGTTTAACACGAGGAAGTTTGAGGCA	Eukaryota	Alveolata	Apicomplexa	Coccidiomorphea	Eimeriida	Eimeriidae			parasitism, commensalism	parasites
ASV01131	GGGAAACTTACCAGGTCCAGATTAGATGAGGATTGACAGATTGATAGCTCTTTCTTGATATTTAAGGTGGTGGTGCATGGCCGTTCTTAGTTGGTGGAGTGATTTGTCTGGTTAATTCCGTTAACGAACGAGACCCCCGCCTGCTAATTAGTCTGGTTAATGCTTCGCATTGATTCAGGCTTCTTAGAGGGACTTGCGGTGACTAACCGAAGGAAGTTGGGGGCA	Eukaryota	Stramenopiles	Ochrophyta						photoautotrophy	phototrophs
ASV01132	GGGAAACTTACCAGGTCCAGACATAGTGAGGATTGACAGATTGAGAGCTCTTTCTTGATTCTATGGGTGGTGGTGCATGGCCGTTCTTAGTTGGTGGAGTGATTTGTCTGGTTAATTCCGTTAACGAACGAGACCCCCGCCTGCTAAATAGTTGTGTGAATGCCTAGCATTGACGTCAGCTTCTTAGAGGGACTTTTGGTGATCAACCGAAGGAAGTTGGGGGCA	Eukaryota	Stramenopiles	Ochrophyta	Chrysophyceae	Chrysophyceae_X				photoautotrophy	phototrophs
ASV01133	GGGAAACTTACCAGGTCCGGATACAGTGAGGATTGACAGATTGAAGATCTTTCTTGATTCTGTAGGTGGTGGTGCATGGCCGTTCTTAGTTGGTGGAGTGATTTGTCTGGTTTATTCCGTTAACGAACGAGACCTCGACCTGCTAAATAGTTCGACTTATTCTTCGGGATAAGTGCGTGACTTCTTAGAGGGACTATCGGTGTCGCAGCCGAAGGAAGCTCGAGGCA	Eukaryota	Rhizaria	Cercozoa	Filosa-Sarcomonadea					heterotrophy	heterotrophs
ASV01134	GGAAAACTTACCAGGTCCAGACATAGTAAGGATTGACAGATTGAGAGCTCTTTCTTGATTCTATGGGTGGTGGTGCATGGCCGTTCTTAGTTGGTGGAGTGATTTGTCTGGTTAATTCCGTTAACGAACGAGACCTCAGCCTGCTAAATAGCAGCCCCATCCTCACGGATGGTGTGCTGCTTCTTAGAGGGACAATGTGTGTTTAACGCATGGAAGTTTGAGGCA	Eukaryota	Stramenopiles	Sagenista	MAST-6	MAST-6_X	MAST-6_XX	MAST-6_XXX	MAST-6_XXX_sp.	bacterivory	heterotrophs
ASV01135	GGGAAACTTACCAGGTCCAGACATAGTCAGGATGGACAGATTGAAAGCTCTTTCTTGATTCTATGGGTGGTGGTGCATGGCCGTTCTTAGTTGGTGGAGTGATTTGTCTGGTTAATTCCGTTAACGAACGAGACCTCAGCCTGCTAAATAGTCACGTCGATGCTGCATCGGCGGCCGACTTCTTAGAGGGACTATCGGCGTTTAGCCGGTGGAAGTTTGAGGCA	Eukaryota	Archaeplastida	Chlorophyta	Mamiellophyceae	Monomastigales	Monomastigaceae	Monomastigaceae_X	Monomastigaceae_X_sp.	photoautotrophy	phototrophs
ASV01136	GGGAAACTTACCAGGTCCAGACATAGTAAGGATTGACAGATTGATAGCTCTTTCTTGATTCTATGGGTGGTGGTGCATGGCCGTTCTTAGTTGGTGGAGTGATTTGTCTGGTTAATTCCGTTAACGAACGAGACCTTAACCTGCTAAATAGTTACGCGAAACTTCGGTTACGCGGGCAACTTCTTAGAGGGACTTTGTGTGTCTAACGCAAGGAAGTTTGAGGCA	Eukaryota	Alveolata	Dinoflagellata	Dinophyceae	Gymnodiniales	Gymnodiniaceae	Nusuttodinium	Nusuttodinium_aeruginosum	mixotrophy, cytotrophy	heterotrophs, mixotrophs
ASV01137	GGAAAACTTACCAGGCCAGAACATAGGAAGGATTGACAGATTGAGAGCTCTTTCTTGATTCTATGGGTGGTGGTGCATGGCCGTTCTTAGTTGGTGGAGTGATTTGTCTGGTTAATTCCGATAACGAACGAGACCTTATCCTGCTAAATAGTCACGTCAAGTTTTACTTGTCCGTCGACTTCTTAGAGGGACTGTGGCTGTTTAAGCCATGGAAGTTTGAGGCA	Eukaryota
ASV01139	GGAAAACTTACCAGGTCCAGACATAGTGAGGATTGACAGATTGAGAGCTCTTTCTTGATTCTATGGGTGGTGGTGCATGGCCGTTCTTAGTTGGTGGAGTGATTTGTCTGGTTAATTCCGTTAACGAACGAGACCCCTGCCTGCTAAATAGTCCAGCGAGTGAATTTCACTGGCGAGGACTTCTTAGAGGGACGTGCATTTTCTTCGATGCAGGAAGATAGGGGCA	Eukaryota	Stramenopiles	Ochrophyta	Bacillariophyta	Bacillariophyta_X	Raphid-pennate			photoautotrophy	phototrophs
ASV01140	GGGAAACTTACCAGGTCCAGACATAGTAAGGATTGACAGATTGAGAGCTCTTTCTTGATTCTATGGGTGGTGGTGCATGGCCGTTCTTAGTTGGTGGAGTGATTTGTCTGGTTAATTCCGTTAACGAACGAGACCCCCGCCTGCTAAATAGCGCAGGGAATGCTCCGCATTGCCTGGTCGCTTCTTAGAGGGACTGCGTATGTTTAATACGCGGAAGTTGGGGGCA	Eukaryota	Stramenopiles	Ochrophyta	Dictyochophyceae	Dictyochophyceae_X	Rhizochromulinales	Rhizochromulina		photoautotrophy	phototrophs
ASV01141	GGGAAACTCACCAGGTCCAGACATGGTAAGGATTGACAGATTGAGAGCTCTTTCTTGATTCTATGGGTGGTGGTGCATGGCCGTTCTTAGTTGGTGGAGTGATTTGTCTGGTTAATTCCGATAACGAACGAGACCTCCGCCTGCTAAATAGCCTGGTCTGGGATTCCAGGCCATGCTTCTTAGAGGGACGATGTGTGTTTAGCACATGGAAGTTGGAGGCA	Eukaryota	Stramenopiles	Opalozoa	Bicoecea	Pseudodendromonadales	Pseudodendromonadales_X	Pseudodendromonadales_XX	Pseudodendromonadales_XX_sp.	bacterivory	heterotrophs
ASV01143	GGGAAACTCACCAGGTCCAGACATGGTAAGGATTGACAGATTGATAGCTCTTTCTTGATTCTATGGGTGGTGGTGCATGGCCGTTCTTAGTTGGTGGAGTGATTTGTCTGGTTAATTCCGTTAACGAACGAGACCTTAACCTGCTAAATAGTCACGCAATTCCCGAATTGCGGGTGACTTCTTAGAGGGACTATCGACGCTTAGTCGGTGGAAGTTTGAGGCA	Eukaryota	Opisthokonta	Choanoflagellida	Choanoflagellatea	Craspedida	Monosigidae_Group_O	Monosigidae_Group_O_X	Monosigidae_Group_O_X_sp.	bacterivory	heterotrophs
ASV01144	GGAAAACTTACCAGGTCCAGACATAGTGAGGATTGACAGGTTGAAGATCTTTCTTGATTCTATGGGTGGTGGTGCATGGCCGTTCTTAGTTGGTGGATTGATCTGTCTGGTTAATTCCGATAACGAACGAGACCTCAGCCTGCTAAATAGTGGACCCCGGTTTTCCGGGGGCGATCGCTTCTTAGAGGGACTATTGGTGTGTAGCCAATGGAAGATTGAGGCA	Eukaryota	Rhizaria	Cercozoa	Novel-clade-10-12	Novel-clade-10	Novel-clade-10_X	Novel-clade-10_XX	Novel-clade-10_XX_sp.	heterotrophy	heterotrophs
ASV01145	GGGAAACTTACCAGGTCCAGATTAGATGAGGATTGACAGATTGATAGCTCTTTCTTGATATTTAAGGTGGTGGTGCATGGCCGTTCTTAGTTGGTGGAGTGATTTGTCTGGTTAATTCCGTTAACGAACGAGACCCCCGCCTGCTAATTAGTCACGTTAATGCTTTGTATTGATGTTGGCTTCTTAGAGGGACTTGCGGTGACTAACCGAAGGAAGTTGGGGGCA	Eukaryota	Stramenopiles	Ochrophyta						photoautotrophy	phototrophs
ASV01146	GGAAATCTTACCAGGTCCGGACATAGGAAGGATTGACAGATTGAGAGCTCTTTCTTGATTCTATGGGTGGTGGTGCATGGCCGTTCTTAGTTGGTGGAGTGATTTGTCTGGTTAATTCCGTTAACGAACGAGACCTTAACCTACTAACTAGTAAATTGAGTGGCAACATTCAATAGTAACTTCTTAGAGGAACGATTCGTGAATAGCGGATGGAAGGATAAGGCA	Eukaryota
ASV01147	GGGAAACTTACCAGGTCCAGACATAGTAAGGATTGACAGATTGATAGCTCTTTCTTGATTCTATGGGTGGTGGTGCATGGCCGTTCTTAGTTGGTGGAGTGATTTGTCTGGTTAATTCCGATAACGAACGAGACCTCCGCCTGCTAAATAGCGCCGCTTGGGCTTCCAGGCGAGCGCTTCTTAGAGGGACAATGGATGTTTAGTCCATGGAAGTTGGAGGCA	Eukaryota	Stramenopiles	Opalozoa	Bicoecea	Pseudodendromonadales	Pseudodendromonadales_X	Adriamonas	Adriamonas_peritocrescens	bacterivory	heterotrophs
ASV01148	GGAAAACTTACTAGGTCCAGACGTAGGAAGGATTGACAGATTGAGAGCTCTTTCTTGATTCTATGGGTGGTGGTGCATGGCCGTTCTTAGTTGGTGGAGTAATTTGTCTGGTTAATTCCGATAACGAACGAGACCTTAATCTGCTAAATAGACACTGTAGCTTAGGCTGCAGCTGCGCTTCTTAGAGAGACCACAGACGTCTAGTCTGAGGAGGTTCAAGGCA	Eukaryota
ASV01149	GGGAAACTTACCAGGTCCAGACATAGTGAGGATTGACAGATTGATAGCTCTTTCTTGATTCTATGGGTGGTGGTGCATGGCCGTTCTTAGTTGGTGGAGTGATTTGTCTGGTTAATTCCGTTAACGAACGAGACCCCCGCCTGCTAAATAGTTATATTAATGCGTAGCATTGATGTTAGCTTCTTAGAGGGACTTTCGGTGACTAACCGAAGGAAGTTGGGGGCA	Eukaryota	Stramenopiles	Ochrophyta	Chrysophyceae	Chrysophyceae_X	Chrysophyceae_Clade-B1	Chrysophyceae_Clade-B1_X	Chrysophyceae_Clade-B1_X_sp.	photoautotrophy	phototrophs
ASV01150	GGGAAACTTACCAGGTCCAGACATAGTAAGGATTGACAGATTGATAGCTCTTTCTTGATTCTATGGGTGGTGGTGCATGGCCGTTCTTAGTTGGTGGAGTGATTTGTCTGGTTAATTCCGATAACGAACGAGACCTTAACCTGCTAACTAGTCTTACTCATTTCATGGGTACTGACTTCTTAGAGGGACTATGTGTCGAAAAGCACATGGAAGTTTGAGGCA	Eukaryota	Alveolata	Ciliophora	Litostomatea	Litostomatea_X	Litostomatea_XX	Lagynophrya	Lagynophrya_acuminata	bacterivory	heterotrophs
ASV01151	GGAAAACTTACCAGGTCCGGACATAGTGAGGATTGACAGATTGAAGATCTTTCTTGATTCTATGGGTGGTGGTGCATGGCCGTTCTTAGTTGGTGGAGTGATTTGTCTGGTTAATTCCGTTAACGAACGAGACCTCGACCTGCTAAATAGCTTGCTGGTCTAACGACCAGTATTCAGCTTCTTAGAGGGACTTTAGCCAATGAATGCTACAGGAAGTTCGAGGCA	Eukaryota	Rhizaria	Cercozoa
ASV01153	GGAAAACTTACCAGGTCCAGACATAGTGAGGATTGACAGGTTGAAGATCTTTCTTGATTCTATGGGTGGTGGTGCATGGCCGTTCTTAGTTGGTGGATTGATCTGTCTGGTTAATTCCGATAACGAACGAGACCTCAGCCTGCTAAATAGCGGACGCCGGCGTGCCGGTGGCAATCGCTTCTTAGAGGGACTATTGGTGTGTAGCCAATGGAAGATTGAGGCA	Eukaryota	Rhizaria	Cercozoa	Novel-clade-10-12	Novel-clade-10	Novel-clade-10_X	Novel-clade-10_XX	Novel-clade-10_XX_sp.	heterotrophy	heterotrophs
ASV01154	GGAAAACTTACCAGGTCCAGACATAGTGAGGATTGACAGGTTGAAGATCTTTCTTGATTCTATGGGTGGTGGTGCATGGCCGTTCTTAGTTGGTGGATTGATCTGTCTGGTTAATTCCGATAACGAACGAGACCTCAGCCTGCTAAATAGTGGACATCGGTTTTACCGGTGGCTATCGCTTCTTAGAGGGACTATTGGTGTTTAGCCAATGGAAGATTGAGGCA	Eukaryota	Rhizaria	Cercozoa	Novel-clade-10-12	Novel-clade-10	Novel-clade-10_X	Novel-clade-10_XX	Novel-clade-10_XX_sp.	heterotrophy	heterotrophs
ASV01156	GGGAAACTTACCAGGTCCAGACATAGTGAGGATTGACAGATTGAGAGCTCTTTCTTGATTCTATGGGTGGTGGTGCATGGCCGTTCTTAGTTGGTGGAGTGATTTGTCTGGTTAATTCCGTTAACGAACGAGACCCCCGCCTGCTAAATAGTTCTATAAATACTTAGTATTTTTATGAGCTTCTTAGAGGGACTTTTGGTGACTAACCAAAGGAAGTTGGGGGCA	Eukaryota	Stramenopiles	Ochrophyta	Chrysophyceae	Chrysophyceae_X				photoautotrophy	phototrophs
ASV01161	GGAAAACTTACCAGGTCCAGACATAGTGAGGATTGACAGATTGAGAGCTCTTTCTTGATTCTATGGGTGGTGGTGCATGGCCGTTCTTAGTTGGTGGAGTGATTTGTCTGGTTAATTCCGTTAACGAACGAGACCGCTGCCTGCTAAATAGTCGGGTTAATGATTTTTCATTGGCTACGGCTTCTTAGAGGGACGTGCGTTCTATAAGACGCAGGAGGATAGCGGCA	Eukaryota	Stramenopiles	Ochrophyta	Bacillariophyta	Bacillariophyta_X	Araphid-pennate	Fragilaria	Fragilaria_vaucheriae	photoautotrophy	phototrophs
ASV01162	GGAAAACTCACCAGGTCCGGACATGGGAAGGATTGACAGATTGAAAGCTCTTTCTTGATTCTATGGGTGGTGGTGCATGGCCGTTCTTAGTTGGTGGAGTGATTTGTCTGGTTAATTCCGTTAACGAACGAGACCTTAACCTACTAACTAGTGGTGCGAATCTCCGATTCGTAGCGCTTCTTAGAGGGACTATTGGTGTGTAACCAATGGAAGTTTGAGGCA	Eukaryota
ASV01163	GGAAAACTCACCAGGTCCAGACATGGTAAGGATTGACAGATTGAGAGCTCTTTCTTGATTCCATGAAAGGTGGCGCATGGCCGTTCTTAGTTGGTGGAGTGATTTGTCTGGTTAATTCCGTTAACGAACGAGACCTTGACCTGCTAACTAGTCACGATAAGTGCTTCTTTGTGCTTGTCGGCTGATCTTCTTAGAGGGACAATCTGTGTTTCCAGCAGATGGAAGTGCGAGGCA	Eukaryota	Hacrobia	Centroheliozoa	Centroheliozoa_X					cytotrophy	heterotrophs
ASV01164	GGGAAACTTACCAGGTCCAGACATAGTGAGGATTGACAGATTGAGAGCTCTTTCTTGATTCTATGGGTGGTGGTGCATGGCCGTTCTTAGTTGGTGGAGTGATTTGTCTGGTTAATTCCGTTAACGAACGAGACCCCCGCCTGCTAAATAGTCACGTCAATGCTTAGCATTGGTGTTGGCTTCTTAGAGGGACTTTCGGTGACTAACCGAAGGAAGTTGGGGGCA	Eukaryota	Stramenopiles	Ochrophyta	Chrysophyceae	Chrysophyceae_X	Chrysophyceae_Clade-C	Spumella	Spumella_elongata	photoautotrophy	phototrophs
ASV01165	GGGAAACTTACCAGGTCCAGACATAGTAAGGATTGACAGATTGATAGCTCTTTCTTGATTCTATGGGTGGTGGTGCATGGCCGTTCTTAGTTGGTGGAGTGATTTGTCTGGTTAATTCCGATAACGAACGAGACCTCCGCCTGCTAAATAGTCACGCGGTGCTTTGCGCACCCGCGGGGTTCGACTTCTTAGAGGGACTATGGGTGGTAAGCTCATGGAAGTTGGAGGCA	Eukaryota	Stramenopiles	Opalozoa	Bicoecea	Bicoecales	Bicoecaceae	Bicoecaceae_X	Bicoecaceae_X_sp.	bacterivory	heterotrophs
ASV01166	GGAAAACTTACCAGGTCCAGACATAGTGAGGATTGACAGATTGAAGATCTTTCTTGATTCTATGGGTGGTGGTGCATGGCCGTTCTTAGTTGGTGGATTGATCTGTCTGGTTAATTCCGATAACGAACGAGACCTCAGCCTGCTAAATAGTGAACGTCGGGCTCGCTCGGCGGCATACGCTTCTTAGAGGGACTATCGGTGTGTAACCGATGGAGGATTGAGGCA	Eukaryota	Rhizaria	Cercozoa	Novel-clade-10-12	Novel-clade-10	Novel-clade-10_X	Novel-clade-10_XX	Novel-clade-10_XX_sp.	heterotrophy	heterotrophs
ASV01167	GGGAAACTCACCAGGTCCAGACATGGTAAGGATTGACAGATTGAGAGCTCTTTCTTGATTCTATGGGTGGTGGTGCATGGCCGTTCTTAGTTGGTGGAGTGATTTGTCTGGTTAATTCCGATAACGAACGAGACCTCAGCCTGCTAAATAGGCTCGTCTGGGATTCCAGGCGCGCCTTCTTAGAGGGACGATGTGTGTTTAGCACATGGAAGTTGGAGGCA	Eukaryota	Stramenopiles
ASV01168	GGAAAACTTACCAGGTCCAGACACCGGGAGGATTGACAGATTGAGAGCTCTTTCTTGATTCGGTGGGTGGTGGTGCATGGCCGTTCTTAGTTGGTGGGTTGCCTTGTCAGGTTGATTCCGGTAACGAACGAGACCTCAGCCTGCTAAATAGTCACGCTTGCCTCTGGCAGGTGGTTGACTTCTTAGAGGGACTATTGACGTAAGTCAATGGAAGTATGAGGCA	Eukaryota	Archaeplastida	Chlorophyta	Chlorophyceae	Sphaeropleales	Sphaeropleales_X	Sphaeroplea	Sphaeroplea_annulina	photoautotrophy	phototrophs
ASV01169	GGGAAACTTACCAGGTCCAGACATAGTGAGGATTGACAGATTGATAGCTCTTTCTTGATTCTATGGGTGGTGGTGCATGGCCGTTCTTAGTTGGTGGAGTGATTTGTCTGGTTAATTCCGTTAACGAACGAGACCCCCGCCTGCTAACTAGTCATAGAAATGCTTTGCATTTTTGTTGGCTTCTTAGAGGGACTTTCGGTGACTAACCGAAGGAAGTTGGGGGCA	Eukaryota	Stramenopiles	Ochrophyta	Chrysophyceae	Chrysophyceae_X	Chrysophyceae_Clade-B2	Chrysophyceae_Clade-B2_X	Chrysophyceae_Clade-B2_X_sp.	photoautotrophy	phototrophs
ASV01172	GGGAAACTTACCAGGTCCAGACATAGTGAGGATTGACAGATTGAGAGCTCTTTCTTGATTCTATGGGTGGTGGTGCATGGCCGTTCTTAGTTGGTGGAGTGATTTGTCTGGTTAATTCCGTTAACGAACGAGACCCCCGCCTGCTAAATAGTCGGGTCAATGCTTAGCATTGACTGCGGCTTCTTAGAGGGACTTTCGGTGACTAACCGAAGGAAGTTGGGGGCA	Eukaryota	Stramenopiles	Ochrophyta	Chrysophyceae	Chrysophyceae_X				photoautotrophy	phototrophs
ASV01173	GGAAAACTTACCAGGTCCAGACATAGTGAGGATTGACAGGTTGAAGATCTTTCTTGATTCTATGGGTGGTGGTGCATGGCCGTTCTTAGTTGGTGGATTGATCTGTCTGGTTAATTCCGATAACGAACGAGACCTCAGCCTGCTAAATAGTGGACGTCGGTTCTCCGGCGGCAATCGCTTCTTAGAGGGACTATTGGTGTGTAGCCAATGGAAGATTGAGGCA	Eukaryota	Rhizaria	Cercozoa	Novel-clade-10-12	Novel-clade-10	Novel-clade-10_X	Novel-clade-10_XX	Novel-clade-10_XX_sp.	heterotrophy	heterotrophs
ASV01175	GGGAAACTTACCAGGTCCAGACATAGTAAGGATTGACAGATTGAGAGCTCTTTCTTGATTCTATGGGTGGTGGTGCATGGCCGTTCTTAGTTGGTGGAGTGATTTGTCTGGTTAATTCCGTTAACGAACGAGACCCCCGCCTGCTAAATAGAACTGTCAATGTTTAACATTGGCAGGTACTTCTTAGAGGGACTTTCGGTGACTAATCGAAGGAAGTTGGGGGCA	Eukaryota	Stramenopiles	Ochrophyta						photoautotrophy	phototrophs
ASV01176	GGGAAACTTACCAGGTCCAGACATAGTTAGGATTGACAGATTGATAGCTCTTTCTTGATTCTATGGGTGGTGGTGCATGGCCGTTCTTAGTTGGTGGAGTGATTTGTCTGGTTAATTCCGTTAACGAACGAGACCTTAACCTGCTAAATAGTTACATGTAACCTCGGTTACGTGGGCAACTTCTTAGAGGGACTTTGCGTGTCTAACGCAAGGAAGTTTGAGGCA	Eukaryota	Alveolata	Dinoflagellata	Dinophyceae
ASV01177	GGGAAACTTACCAGGTCCAGACATGGCAAGGATTGACAGATTGATAGCTCTTTCTTGATTCTATGGGTGGTGGTGCATGGCCGTTCTTAGTTGGTGGAGTGATTTGTCTGGTTAATTCCGATAACGAACGAGACCTCCGCCTGCTAAATAGTGCCGTTCGGTTCGCCGGACGCGCACTTCTTAGAGGGACAATGGATGTTTAGTCCATGGAAGTTGGAGGCA	Eukaryota	Stramenopiles	Opalozoa	Bicoecea	Pseudodendromonadales	Pseudodendromonadales_X			bacterivory	heterotrophs
ASV01178	GGGAAACTTACCAGGTCCGGACATAGTAAGGATTGACAGATTGATAGCTCTTTCTTGATTCTATGGGTGGTGGTGCATGGCCGTTCTTAGTTGGTGGAGTGATTTGTCTGGTTAATTCCGATAACGAACGAGACCTTAACCTGCTAACTAGTCATGCCTATTTCATAGGCACAGACTTCTTAGAGGGACTATACTACGATGAGTGTATGGAAGTTTGAGGCA	Eukaryota	Alveolata	Ciliophora	Litostomatea	Haptoria_5	Pleurostomatida	Acineria	Acineria_incurvata	bacterivory	heterotrophs
ASV01179	GGAAAACTCACCAGGTCCAGACATGGTAAGGATTGACAGATTGATAGCTCTTTCTTGATTCTATGGGTGGTGGTGCATGGCCGTTCTTAGTTGGTGGAGTGATTTGTCTGGTTAATTCCGTTAACGAACGAGACCTTAACCTGCTAAATAGTTGCATGAAACTTATGTTTCATGATTAACTTCTTAGAGGGACTTTGCGAGTCTATCGCAAGGAAGTTTGAGGCA	Eukaryota	Alveolata	Apicomplexa	Colpodellidea	Colpodellida	Alphamonaceae	Aphamonas	Aphamonas_edax	cytotrophy	heterotrophs
ASV01180	GGAAAACTTACCAGGTCCAGACATAGTGAGGATTGACAGATTGAGAGCTCTTTCTTGATTCTATGGGTGGTGGTGCATGGCCGTTCTTAGTTGGTGGGTTGCCTTGTCAGGTTGATTCCGGTAACGAACGAGACCTCAGCCTGCTAAATAGTCACATTCGCTTTTTGCGGATGGCCGACTTCTTAGAGGGACTATGAACGTTTAGTTCATGGAAGTATGAGGCA	Eukaryota	Archaeplastida	Chlorophyta	Chlorophyceae	Sphaeropleales	Selenastraceae	Monoraphidium	Monoraphidium_saxatile	photoautotrophy	phototrophs
ASV01182	GGGAAACTCACCAGGTCCAGACATAGTAAGGATTGACAGATTGATAGCTCTTTCTTGATTCTATGGGTAGTGGTGCATGGCCGTTCTTAGTTGGTGGAGTGATTTGTCTGGTTAATTCCGTTAACGAACGAGACCTTAACCTGCTAAATAGTTACGTTATTCTCGAATGACGGACAACTTCTTAGAGGGACTACCGGTGACTAATCGGTGGAAGTTTGAGGCA	Eukaryota	Opisthokonta
ASV01183	GGAAAACTTACCAGGTCCAGACATAGTGAGGATTGACAGATTGAGAGCTCTTTCTTGATTCTATGGGTGGTGGTGCATGGCCGTTCTTAGTTGGTGGAGTGATTTGTCTGGTTAATTCCGTTAACGAACGAGACACCCGCCTGCTAAATAGTTGGGTGAATGCTTAGCATTGACTTCAGCTTCTTAGAGGGACTTTCGGTGACTAATCGAAGGAAGTTGGGTGCA	Eukaryota	Stramenopiles	Ochrophyta	Chrysophyceae	Chrysophyceae_X				photoautotrophy	phototrophs
ASV01184	GGGAAACTCACCAGGTCCAGACATGGTAAGGATTGACAGATTGATAGCTCTTTCTTGATTCTATGGGTGGTGGTGCATGGCCGTTCTTAGTTGGTGGAGTGATTTGTCTGGTTAATTCCGTTAACGAACGAGACCTTAACCTGCTAAATAGTACACTGATCTCCGGATCGGTGCGACTTCTTAGAGGGACTATCGGTGTTTAACCGATGGAAGTTTGAGGCA	Eukaryota	Opisthokonta
ASV01185	GGGAAACTTACCAGGTCCAGACATAGTGAGGATTGACAGATTGAGAGCTCTTTCTTGATTCTATGGGTGGTGGTGCATGGCCGTTCTTAGTTGGTGGAGTGATTTGTCTGGTTAATTCCGTTAACGAACGAGACCCCCGCCTGCTAAATAGTCGGGCGAATGCTTTGCATTGGCTGCGGCTTCTTAGAGGGACTTTTGGTGACTAACCGAAGGAAGTTGGGGGCA	Eukaryota	Stramenopiles	Ochrophyta	Chrysophyceae	Chrysophyceae_X	Chrysophyceae_Clade-E	Chrysophyceae_Clade-E_X	Chrysophyceae_Clade-E_X_sp.	photoautotrophy	phototrophs
ASV01186	GGGAAACTTACCAGGTCCAGACATAGTGAGGATTGACAGATTGAGAGCTCTTTCTTGATTCTATGGGTGGTGGTGCATGGCCGTTCTTAGTTGGTGGAGTGATTTGTCTGGTTAATTCCGTTAACGAACGAGACCCCCGCCTGCTAACTAGTGTCACCAATGCCTAGCCTTGGTGATTACTTCTTAGAGGGACTTTCGGTGACTAATCGAAGGAAGTTGGGGGCA	Eukaryota	Stramenopiles	Ochrophyta	Chrysophyceae	Chrysophyceae_X				photoautotrophy	phototrophs
ASV01187	GGGAAACTTACCAGGTCCAGACATAGGTAGGATTGACAGATTGATAGCTCTTTCTTGATTCTATGGGTGGTGGTGCATGGCCGTTCTTAGTTGGTGGAGTGATTTGTCTGGTTAATTCCGTTAACGAACGAGACCCCCGCCTGCTAATTAGTCGCTTCAATGCTTCGTATTGATGTCGGCTTCTTAGAGGGACTTTCGGTGTTTAACCGAAGGAAGTTGGGGGCA	Eukaryota	Stramenopiles	Ochrophyta	Synurophyceae	Synurales	Synurales_X	Synurales_XX	Synurales_XX_sp.	photoautotrophy	phototrophs
ASV01188	GGAAAACTCACCAGGTCCAGACATGGTAAGGATTGACAGATTGAGAGCTCTTTCTTGATTCCATGAAAGGTGGCGCATGGCCGTTCTTAGTTGGTGGAGTGATTTGTCTGGTTAATTCCGTTAACGAACGAGACCTTGACCTGCTAACTAGTCACAGTAAGCATTCTTTTGCTTGCTGGCTGATCTTCTTAGAGGGACAATCTGTGTTTCCAGCAGATGGAAGTGCGAGGCA	Eukaryota	Hacrobia	Centroheliozoa	Centroheliozoa_X	Pterocystida	Pterocystida_X	Pterocystida_XX	Pterocystida_XX_sp.	cytotrophy	heterotrophs
ASV01189	GGAAAACTCACCAGGCCAGAACATAAGAAGGATTGACAGATTGAGAGCTCTTTCTTGATTTTATGGGTGGTGGTGCATGGCCGTTCTTAGTTGGTGGAGTGATTTGTCTGGTTAATTCCGATAACGAACGAGACCTTATCCTGCTAAATAGTAGCATCAAGTTTTACTTGATTGAGACTTCTTAGAGGGACTGTTGCTGTTTAAGCAATGGAAGTTTGAGGCA	Eukaryota	Opisthokonta
ASV01190	GGAAAACTCACCAGGTCCGGACATAGTAAGGATTGACAGATTGAGAGCTCTTTCTTGATTCTATGGGTGGTGGTGCATGGCCGTTCTTAGTTGGTGGAGTGATTTGTCTGGTTAATTCCGTTAACGAACGAGACCTTAACCTGCTAAATAGTTCCATGATTTTCGAATCATGACGAACTTCTTAGAGGGACTATCGGCTAAACCGATGGAAGTTTGAGGCA	Eukaryota	Opisthokonta
ASV01192	GGGAAACTTACCAGGTCCAGACATAGTAAGGATTGACAGATTGAGAGCTCTTTCTTGATTCTATGGGTGGTGGTGCATGGCCGTTCTTAGTTGGTGGAGTGATTTGTCTGGTTAATTCCGTTAACGAACGAGACCTCCGCATGCTAAATAGTCTCGCTTACAATTCTTTGTAGGTTTTGAGACTTCTTAGAGGGACTTTTGGGTAATCAAACCAAAGGAAGTTGGAGGCA	Eukaryota	Stramenopiles	Pseudofungi	Oomycota	Oomycota_X	Peronosporales	Peronosporales_X	Peronosporales_X_sp.	saprotrophy or parasitism	heterotrophs, parasites
ASV01193	GGGAAACTTACCAGGTCCAGACATAGTGAGGATTGACAGATTGAGAGCTCTTTCTTGATTCTATGGGTGGTGGTGCATGGCCGTTCTTAGTTGGTGGAGTGATTTGTCTGGTTAATTCCGTTAACGAACGAGACCCCCGCCTGCTAAATAGTCGCACCAATGCCTAGCATTGGTTGCGGCTTCTTAGAGGGACTTTTGGTGACTAACCAAAGGAAGTTGGGGGCA	Eukaryota	Stramenopiles	Ochrophyta	Chrysophyceae	Chrysophyceae_X				photoautotrophy	phototrophs
ASV01194	GGGAAACTTACCAGGTCCAGACATAGTGAGGATTGACAGATTGAGAGCTCTTTCTTGATTCTATGGGTGGTGGTGCATGGCCGTTCTTAGTTGGTGGAGTGATTTGTCTGGTTAATTCCGTTAACGAACGAGACCCCCGCCTGCTAAATAGTCATAGAAATGCTTAGCATTTCTGTTGGCTTCTTAGAGGGACTTTCGGTGACTAACCGAAGGAAGTTGGGGGCA	Eukaryota	Stramenopiles	Ochrophyta	Chrysophyceae	Chrysophyceae_X				photoautotrophy	phototrophs
ASV01195	GGAAAACTTACCAGGTCCAGACATAGTGAGGATTGACAGATTGAGAGCTCTTTCTTGATTCTATGGGTGGTGGTGCATGGCCGTTCTTAGTTGGTGGAGTGATTTGTCTGGTTAATTCCGTTAACGAACGAGACCCCCGCCTGCTAAATAGTCTGGTGAATGAGTTTTCATTGACCTGGTCTTCTTAGAGGGACTTTCGGTGACTAACCGAAGGAAGTTGGGGGCA	Eukaryota	Stramenopiles	Ochrophyta	Bacillariophyta	Bacillariophyta_X	Radial-centric-basal-Coscinodiscophyceae	Aulacoseira	Aulacoseira_ambigua	photoautotrophy	phototrophs
ASV01196	GGGAAACTTACCAGGTCCAGACATAGTAAGGATTGACAGATTGATAGCTCTTTCTTGATTCTATGGGTGGTGGTGCATGGCCGTTCTTAGTTGGTGGAGTGATTTGTCTGGTTAATTCCGATAACGAACGAGACCTCCGCCTGCTAAATAGCGCGGGTTGGCTTTGCCAGCTACACGCTTCTTAGAGGGACAATGGATGTTTAGTCCATGGAAGTTGGAGGCA	Eukaryota	Stramenopiles	Opalozoa	Bicoecea	Pseudodendromonadales	Pseudodendromonadales_X			bacterivory	heterotrophs
ASV01197	GGGAAACTTACCAGGTCCGGATACAGTGAGGATTGACAGATTGAAGATCTTTCTTGATTCTGTAGGTGGTGGTGCATGGCCGTTCTTAGTTGGTGGAGTGATTTGTCTGGTTTATTCCGTTAACGAACGAGACCTCGACCTGCTAAATAGTTCGACTTATCCTTCGGGATAAGGGCGTGACTTCTTAGAGGGACTATCGGTGTCGCAGCCGAAGGAAGCTCGAGGCA	Eukaryota	Rhizaria	Cercozoa	Filosa-Sarcomonadea					heterotrophy	heterotrophs
ASV01198	GGGAAACTTACCAGGTCCAGACATAGTGAGGATTGACAGATTGAGAGCTCTTTCTTGATTCTATGGGTGGTGGTGCATGGCCGTTCTTAGTTGGTGGAGTGATTTGTCTGGTTAATTCCGTTAACGAACGAGACCCCCGCCTGCTAAATAGTTCTGCCAAATCATAGATTTGGTTGGAGCTTCTTAGAGGGACTTTCGGTGACCAACCGAAGGAAGTTGGGGGCA	Eukaryota	Stramenopiles	Ochrophyta						photoautotrophy	phototrophs
ASV01199	GGGAACCTCACCAGGTCCAGACATGGTAAGGATTGACAGATTGACAGTTCTTTCTTGATTCTATGGGTGGTGGTGCATGGCCGTTCTTAGTTGGTGGAGTGATTTGTCAGGTTAATTCCGTTAACGAACGAGACTTCTGCCTGCTAAATAGTTGCCTTAAACTGCTGTTTTGGGTCAGCTTCTTAGAGGGACTTTGCGAGCGATCGCAAGGAAGTTGGAAGCA	Eukaryota
ASV01200	GGGAAACTCACCAGGTCCAGACATAGGAAGGATTGACAGATTGAGAGCTCTTTCTTGATTCTATGGGTGGTGGTGCATGGCCGTTCTTAGTTGGTGGATTGATTTGTCTGGTTAATTCCGATAACGAACGAGACCTTAACCTGCTAACTAGTTGCGCCAACTCTGGTTGGTTCCAAGCAACTTCTTAGAGGGACTATCCATGTGCAATGGGTGGAAGTTTGAGGCA	Eukaryota	Opisthokonta
ASV01202	GGAAAACTCACCAGGTCCAGACATGGGAAGGATTGACAGATTGAAAGCTCTTTCTTGATTCTATGGGTGGTGGTGCATGGCCGTTCTTAGTTGGTGGAGTGATTTGTCTGGTTAATTCCGTTAACGAACGAGACCTTAACCTGCTAAATAGTTCGTTGTAACTTGTTACAATAGTACTTCTTAGAGGGACTTCGTGATTCAAACACGAGGAAGTTTGAGGCA	Eukaryota	Alveolata
ASV01203	GGGAAACTTACCAGGTCCAGACATAGTGAGGATTGACAGATTGAGAGCTCTTTCTTGATTCTATGGGTGGTGGTGCATGGCCGTTCTTAGTTGGTGGAGTGATTTGTCTGGTTAATTCCGTTAACGAACGAGACCTTAGCCTACTAACTAGTCGAGCCAATTTCGATTGGCCGCGACTTCTTAGAGGGACTTTGTGGATCAAACACAAGGAAGTTTGAGGCA	Eukaryota	Alveolata	Ciliophora	Spirotrichea	Hypotrichia				bacterivory	heterotrophs
ASV01204	GGAAAACTTACCAGGTCCAGACATAGTGAGGATTGACAGATTGAGAGCTCTTTCTTGATTCTATGGGTGGTGGTGCATGGCCGTTCTTAGTTGGTGGGTTGCCTTGTCAGGTTGATTCCGGTAACGAACGAGACCTCAGCCTGCTAAATAGTCACGTCCGGTTTTCCGGTCGGCAGACTTCTTAGAGGGACTATTCGCGTCTAGCGAATGGAAGCATGAGGCA	Eukaryota	Archaeplastida	Chlorophyta	Trebouxiophyceae	Chlorellales	Chlorellales_X	Oocystis	Oocystis_heteromucosa	photoautotrophy	phototrophs
ASV01205	GGGAAACTTACCAGGCCCAGACATAGTAAGGATTGACAGATTGATAGCTCTTTCTTGATTTTATGGGTGGTGGTGCATGGCCGTTCTTAGTTGGTGGAGTGATTTGTCTGGTTAATTCCGTTAACGAACGAGACCTTAGCCTGCTAAATAGTTACACGTAGCCTCGGCTATGTGGGCAGCTTCTTAGAGGGACTTTGTGTGTCTAACGCAAGGAAGTTTGAGGCA	Eukaryota	Alveolata	Dinoflagellata	Dinophyceae	Peridiniales	Peridiniaceae	Peridinium	Peridinium_willei	photoautotrophy	phototrophs
ASV01206	GGGAAACTTACCAGGTCCAGACATTATGAGGATTGACAGATTGATAGCTCTTTCATGATTTGATGGGTGGTGGTGCATGGCCGTTCTTAGTTGGTGAGGTGACTTGTCTGGTTAATTCCGTTAACGAACGAGACCCCAACCTGCTAAATAGTGCGATAAATGCTTAGCATTTGTTGTCACTTCTTAGAGGGACTTTTGGTGACTAACCAAAGGAAGTTTGGGGCA	Eukaryota	Stramenopiles	Ochrophyta	Chrysophyceae	Chrysophyceae_X	Chrysophyceae_Clade-B2	Chrysochaete	Chrysochaete_britannica	photoautotrophy	phototrophs
ASV01207	GGGAAACTTACCAGGTCCAGACATAGTAAGGATTGACAGATTGATAGCTCTTTCTTGCTTCTATGGGTGGTGGTGCATGGCCGTTCTTAGTTGGTGGAGTGATTTGTCTGGTTAATTCCGTTAACGAACGAGACCTTAACCTGCTAAATAGTTACATGTAACCTCGGTTACATGGGCAACTTCTTAGAGGGACTTTGCGTGTCTAACGCAAGGAAGTTTGAGGCA	Eukaryota	Alveolata	Dinoflagellata	Dinophyceae	Dinophyceae_X	Tovelliaceae	Woloszynskia		mixotrophy	mixotrophs
ASV01208	GGAAAACTCACCAGGTCCAGACATGGTAAGGATTGACAGATTGATAGCTCTTTCTTGATTCTATGGGTGGTGGTGCATGGCCGTTCTTAGTTGGTGGAGTGATTTGTCTGGTTTATTCTATGAACGGACGAGACCTTAATCTGCTAAATAGTAGCATAAAGCCTAGGCTTTATGATATACTTCTTAGAGGGACGTTGCGTGTTTAACGCAAGGTAGTATGAGGCA	Eukaryota	Alveolata	Apicomplexa	Colpodellidea	Colpodellida	Chrompodellids_CHR1_XX	Chrompodellids_CHR1_XXX	Chrompodellids_CHR1_XXX_sp.	cytotrophy	heterotrophs
ASV01210	GGGAAACTCACCAGGTCCAGACATAGCGAGGATTGACAGATTGATAGCTCTTTCATGATTTTATGGGTGGTGGTGCATGGCCGTTCTTAGTTGGTGGAGTGATTTGTCTGGTTAATTCCGATAACGAACGAGACCTCCGCCTGCTAAATAGGAGCGCGCGCGGCTTGCCCGCGCGCATCCTTCTTAGAGGGACTATTGGCTTTTCGTCAATGGAAGTTGGAGGCA	Eukaryota	Opisthokonta
ASV01211	GGGAAACTCACCAGGTCCAGACATAGTAAGGATTGACAGATTGAGAGCTCTTTCTTGATTCTATGGGTGGTGGTGCATGGCCGTTCTTAGTTGGTGGAGTGATTTGTCTGGTTAATTCCGATAACGAACGAGACCTCCGCCTGCTAAATAGCGCGGCCTGGAATTCCAGGCCCGCGCTTCTTAGAGGGACGATGTGTTTTGCGCACATGGAAGTTGGAGGCA	Eukaryota	Stramenopiles	Opalozoa	Bicoecea	Pseudodendromonadales	Pseudodendromonadales_X	Pseudodendromonadales_XX	Pseudodendromonadales_XX_sp.	bacterivory	heterotrophs
ASV01212	GGGAAACTCACCAGGTCCAGACATGGTAAGGATTGACAGATTGAGAGCTCTTTCTTGATTCTATGGGTGGTGGTGCATGGCCGTTCTTAGTTGGTGGAGTGATTTGTCTGGTTAATTCCGATAACGAACGAGACCTCCGCCTGCTAAATAGCGCGGCCTGGTAAGCCAGGTACGCGCTTCTTAGAGGGACAATGGGTGTTTAGCCCATGGAAGTTGGAGGCA	Eukaryota	Stramenopiles	Opalozoa	Bicoecea	Pseudodendromonadales	Pseudodendromonadales_X	Nerada	Nerada_mexicana	bacterivory	heterotrophs
ASV01213	GGAAAACTTACCAGGTCCAGACATAGTGAGGATTGACAGATTGAAGATCTTTCTTGATTCTATGGGTGGTGGTGCATGGCCGTTCTTAGTTGGTGGATTGATCTGTCTGGTTAATTCCGATAACGAACGAGACCTCAGCCTGCTAAATAGTGCACGTCGGGCTCGCCCGGCGGCAGTCGCTTCTTAGAGGGACTATCGGTGTGTAACCGATGGAGGATTGAGGCA	Eukaryota	Rhizaria	Cercozoa	Novel-clade-10-12	Novel-clade-10	Novel-clade-10_X	Novel-clade-10_XX	Novel-clade-10_XX_sp.	heterotrophy	heterotrophs
ASV01214	GGGAAACTTACCAGGTCCAGACATAGTAAGGATTGACAGATTGATAGCTCTTTCTTGATTCTATGGGTGGTGGTGCATGGCCGTTCTTAGTTGGTGGAATGATTTGTCTGGTTAATTCTGTTAACGAACGAGACCTTAACCTGCTAAATAGGTACGTGTAACTGCGGTTACGCGGGCAACTTCTTAGAGGGACTTCGTGTGTCTAACGCAAGGAAGTTTGAGGCA	Eukaryota	Alveolata	Dinoflagellata	Dinophyceae	Gymnodiniales	Gymnodiniaceae
ASV01215	GGAAAACTCACCAGGTCCAGACATGGTAAGGATTGACAGATTGATAGCTCTTTCTTGATTCTATGGGTGGTGGTGCATGGCCGTTCTTAGTTGGTGGAGTGATTTGTCTGGTTAATTCTATGAACGAACGAGACCTTAATCTGCTAAATAGTAGCGTAAAGCCTCGGCTTTATGATATACTTCTTAGAGGGACGTTGCGTGTCTAACGCAAGGCAGTATGAGGCA	Eukaryota	Alveolata	Apicomplexa						parasitism, commensalism	parasites
ASV01216	GGGAAACTTACCAGGTCCAGACATTGTGAGGATTGACAGATTGAGAGCTCTTTCTTGATTCAATGGGTGGTGGTGCATGGCCGTTCTTAGTTGGTGGAGTGATTTGTCTGGTTAATTCCGTTAACGAACGAGACCTTAACCTGCTAAATAGTCCGCTCAACCATTGGTTGTGTGGGGCTTCTTAGAGGGACTATCGGTATCCAACCGATGGAAGTTTGAGGCA	Eukaryota	Hacrobia	Haptophyta	Pavlovophyceae	Pavlovales	Pavlovaceae	Diacronema	Diacronema_noctivaga	mixotrophy	mixotrophs
ASV01217	GGAAAACTCACCAGGTCCAGACATAGTAAGGATTGACAGATTGAGAGCTCTTTCTTGATTCTATGGGTGGTGGTGCATGGCCGTTCTTAGTTGGTGGGGTGACCTGTCTGGTTAATTCCGATAACGAACGAGATTTCGCCTCCTAAATAGTTACAACAAGTTTTGCTTGTTCGTATCTTCTTAGGAGGACTACTGGTTTTTAACCAGAGGAGGCTTGAAGCA	Eukaryota	Opisthokonta
ASV01218	GGAAAACTCACCAGGTCCAGACATGGGAAGGATTGACAGATTGACAGCTCTTTCTTGATTCTATGGGTGGTGGTGCATGGCCGTTCTTAGTTGGTGGAGTGATTTGTCTGGTTAATTCCGTTAACGAACGAGACCTTAACCTGCTAAATAGTTCGTTGTAACTTGTTACAATAGTACTTCTTAGAGGGACTTCGTGATTCAAACACGAGGAAGTTTGAGGCA	Eukaryota	Alveolata
ASV01219	GGAAAACTTACCAGGTCCAGACATAGTGAGGATTGACAGATTGAGAGCTCTTTCTTGATTCTATGGGTGGTGGTGCATGGCCGTTCTTAGTTGGTGGAGTGATTTGTCTGGTTAATTCCGTTAACGAACGAGACCCCCGCCTGCTAAATAGCTGTGTGAATGCTTAGCATTGACGTCAGCTTCTTAGAGGGACTTTTGGTGACTAACCAAAGGAAGTTGGGGGCA	Eukaryota	Stramenopiles	Ochrophyta	Chrysophyceae	Chrysophyceae_X				photoautotrophy	phototrophs
ASV01220	GGAAAACTCACCAGGTCCAGACATGGGAAGGATTGACAGATTGATAGCTCTTTCTTGATTCTATGGGTGGTGGTGCATGGCCGTTCTTAGTTGGTGGAGTGATTTGTCTGGTTAATTCCGTTAACGAACGAGACCTTAACCTGCTAAATAGTTCGTTGTAACTTGTTACAGCAGTACTTCTTAGAGGGACTTCGTGATTCAAACACGAGGAAGTTTGAGGCA	Eukaryota	Alveolata
ASV01221	GGAAAACTTACCAGGTCCAGACATAGTGAGGATTGACAGATTGATAGCTCTTTCTTGATTCTATGGGTGGTGGTGCATGGCCGTTCTTAGTTGGTGGAGTGATTTGTCTGGTTAATTCCGTTAACGAACGAGACCTTAGCCTGCTAACTAGTCGCGGCGATCTCGATCGTCGTCGGCTTCTTAGAGGGACTTTGTGGCTCTAAACACAAGGAAGTTTGAGGCA	Eukaryota	Alveolata	Ciliophora	Spirotrichea	Strombidiida	Strombidiidae_H	Strombidiidae_H_X	Strombidiidae_H_X_sp.	bacterivory	heterotrophs
ASV01222	GGGAAACTTACCAGGTCCAGACATAGTGAGGATTGACAGATTGAGAGCTCTTTCTTGATTCTATGGGTGGTGGTGCATGGCCGTTCTTAGTTGGTGGAGTGATTTGTCTGGTTAATTCCGTTAACGAACGAGACCCCCGCCTGCTAAATAGTTATATCAATACTTAGTATTGATTTTAGCTTCTTAGAGGGACTTTCGGTGACTAACCGAAGGAAGTTGGGGGCA	Eukaryota	Stramenopiles	Ochrophyta	Chrysophyceae	Chrysophyceae_X				photoautotrophy	phototrophs
ASV01224	GGGAAACTTACCAGGTCCAGACATAGTGAGGATTGACAGATTGAGAGCTCTTTCTTGATTCTATGGGTGGTGGTGCATGGCCGTTCTTAGTTGGTGGAGTGATTTGTCTGGTTAATTCCGTTAACGAACGAGACCCCCGCCTGCTAAATAGTTGTATGAATGCTTAGCATTGATGTCAGCTTCTTAGAGGGACTTTCGGTGATCAACCGAAGGAAGTTGGGGGCA	Eukaryota	Stramenopiles	Ochrophyta	Chrysophyceae	Chrysophyceae_X	Chrysophyceae_Clade-G	Chrysophyceae_Clade-G_X	Chrysophyceae_Clade-G_X_sp.	photoautotrophy	phototrophs
ASV01225	GGGAAACTTACCAGGTCCAGACATAGTAAGGATTGACAGATTGATAGCTCTTTCTTGATTCTATGGGTGGTGGTGCATGGCCGTTCTTAGTTGGTGGAGTGATTTGTCTGGTTAATTCCGATAACGAACGAGACCTTAACCTGCTAACTAGTCGCACTCATTACATGGGTGCCGACTTCTTAGAGGGACTATGTGTCGAAAAGCACATGGAAGTTTGAGGCA	Eukaryota	Alveolata	Ciliophora	Litostomatea	Litostomatea_X	Litostomatea_XX	Arcuospathidium_1	Arcuospathidium_cultriforme	bacterivory	heterotrophs
ASV01226	GGAAAACTCACCAGGTCCAGACATGGTAAGGATTGACAGATTGATAGCTCTTTCTTGATTCTATGGGTGGTGGTGCATGGCCGTTCTTAGTTGGTGGAGTGATTTGTCTGGTTAATTCCGTTAACGAACGAGACCTTAACCTGCTAAATAGTTGCACACAACTTATGTTGTGTGATTAACTTCTTAGAGGGACTTTGCGAGTCTATCGCAAGGAAGTTTGAGGCA	Eukaryota	Alveolata	Apicomplexa	Colpodellidea	Colpodellida	Alphamonaceae	Aphamonas	Aphamonas_edax	cytotrophy	heterotrophs
ASV01227	GGAAAACTTACCAGGTCCAGACATAGTGAGGATTGACAGATTGAGAGCTCTTTCTTGATTCTATGGGTGGTGGTGCATGGCCGTTCTTAGTTGGTGGGTTGCCTTGTCAGGTTGATTCCGGTAACGAACGAGACCTCAGCCTGCTAAATAGTCCGGCTTGGTTCTTCCAGGTCGCTGACTTCTTAGAGGGACTCTCGGCGACTAGCCGATGGAAGTGTGAGGCG	Eukaryota	Archaeplastida	Chlorophyta	Trebouxiophyceae	Trebouxiophyceae_X	Trebouxiophyceae_XX	Choricystis	Choricystis_minor	photoautotrophy	phototrophs
ASV01228	GGGAAACTCACCAGGTCCAGACATAGTAAGGATTGACAGATTGAGAGCTCTTTCTTGATTCTATGGGTGGTGGTGCATGGCCGTTCTTAGTTGGTGGAGTGATTTGTCTGGTTAATTCCGTTAACGAACGAGACCTTAACCTGCTAAATAGTGACGTCGACTCCGGTCGACGCGTACTTCTTAGAGGGACTATCAGTGTTTAACTGATGGAAGTTTGAGGCA	Eukaryota	Opisthokonta
ASV01229	GGAAAACTCACCAGGTCCAGACATGGGAAGGATTGACAGATTGATAGCTCTTTCTTGATTCTATGGGTGGTGGTGCATGGCCGTTCTTAGTTGGTGGAGTGATTTGTCTGGTTAATTCCGTTAACGAACGAGACCTTAACCTGCTAAATAGGCAACTGTAACTTGTTACAGTTGATCTTCTTAGAGGGACTTCGTGATTCAAACACGAGGAAGTTTGAGGCA	Eukaryota	Alveolata	Dinoflagellata	Dinophyceae
ASV01232	GGAAAGCTTACCAGGTCCAGACATAGTGAGGATTGACAGATTGAGAGCTCTTTCTTGATTCTATGGGTGGTGGTGCATGGCCGTTCTTAGTTGGTGGAGTGATTTGTCTGGTTAATTCCGTTAACGAACGAGACCCCTGCCTGCTAAATAGTTGGGTGAATGAATTTTCATTGACTACATCTTCTTAGAGGGACGTGCGTTCTATTAGACGCAGGAAGATAGGGGCA	Eukaryota	Stramenopiles	Ochrophyta	Bacillariophyta	Bacillariophyta_X	Araphid-pennate	Asterionella	Asterionella_formosa	photoautotrophy	phototrophs
ASV01233	GGGAAACTTACCAGGTCCAGACATAGTAAGGATTGACAGATTGAGAGCTCTTTCTTGATTCTATGGGTGGTGGTGCATGGCCGTTCTTAGTTGGTGGAGTGATTTGTCTGGTTAATTCCGTTAACGAACGAGACCCCCGCCTGCTAAATAGTGCCGGGAATGCTCCGCATTGCCGAGCGCTTCTTAGAGGGACTGTGTATGACTAATACACTGAAGTTGGGGGCA	Eukaryota	Stramenopiles	Ochrophyta	Dictyochophyceae	Dictyochophyceae_X	Pedinellales	Pedinellales_X	Pedinellales_X_sp.	photoautotrophy	phototrophs
ASV01234	GGGAAACTCACCAGGTCCAGACATAGTAAGGATTGACAGATTGATAGCTTTTTCTTGATTCTATGGGTGGTGGTGCATGGCCGTTCTTAGTTGGTGGAGTGATTTGTCTGGTTAATTCCGATAACGAACGAGACCTCCGCCTGCTAAATAGCAGCGTCGGCGTTTCGGCGCCTTCCTGCTTCTTAGAGGGACTATTGGTGTTTAGCCAATGGAAGTTGGAGGCA	Eukaryota	Stramenopiles	Opalozoa	Bicoecea	Pseudodendromonadales	Pseudodendromonadales_X	Pseudodendromonadales_XX	Pseudodendromonadales_XX_sp.	bacterivory	heterotrophs
ASV01235	GGGAAACTCACCAGGTCCAGACATAGTAAGGATTGACAGATTGAGAGCTCTTTCTTGATTCTATGGGTGGTGGTGCATGGCCGTTCTTAGTTGGTGGAGTGATTTGTCTGGTTAATTCCGATAACGAACGAGACCTCCGCCTGCTAAATAGCGCCACTTGGGATTCCAGGTGTGCGCTTCTTAGAGGGACGATGCGTGTTTAGCGCATGGAAGTTGGAGGCA	Eukaryota	Stramenopiles	Opalozoa						bacterivory, saprotrophy	heterotrophs
ASV01236	GGAAAACTTACCAGGTCCGGACATAGTAAGGATTGACAGATTGAGAGCTCTTTCTTGATTCTATGGGTGGTGGTGCATGGCCGTTCTTAGTTGGTGGAGTGATTTGTCTGGTTAATTCCGATAACGAACGAGACCTTAACCTGCTAAATAGTAGGCTGATTTACGAATCAAGTTCGACTTCTTAGAGGGACAATCGGTTTTCAACCGATGGAAGTTTGAGGCA	Eukaryota	Opisthokonta	Mesomycetozoa	Ichthyosporea	Ichthyosphonida	Psorospermidae	Psorospermium	Psorospermium_haeckeli	bacterivory	heterotrophs
ASV01237	GGGAAACTTACCAGGTCCAGACATAGTGAGGATTGACAGATTGATAGCTCTTTCTTGATTCTATGGGTGGTGGTGCATGGCCGTTTTTAGTTGGTGGAGTGATTTGTCTGGTTAATTCCGTTAACGAACGAGACCCCCGCCTGCTAAATACTACGATCAATGCTTAGCATTGACCTGTGGTTCTTAGAGGGACTCTCGGTGACTAATCGAGGGAAGTTGGGGGCA	Eukaryota	Stramenopiles	Ochrophyta	Chrysophyceae	Chrysophyceae_X	Chrysophyceae_Clade-H	Chrysophyceae_Clade-H_X	Chrysophyceae_Clade-H_X_sp.	photoautotrophy	phototrophs
ASV01238	GGGAAACTTACCAGGTCCAGACATAGTGAGGATTGACAGATTGAGAGCTCTTTCTTGATTCTATGGGTGGTGGTGCATGGCCGTTCTTAGTTGGTGGAGTGATTTGTCTGGTTAATTCCGTTAACGAACGAGACCCCCGCCTGCTAAATAGTCTTGTTAATGCTTAGCATTGATTTTGGCTTCTTAGAGGGACTTTTGGTGACTAACCAAAGGAAGTTGGGGGCA	Eukaryota	Stramenopiles	Ochrophyta						photoautotrophy	phototrophs
ASV01239	GGAAAACTCACCAGGTCCAGACATGGGAAGGATTGACAGATTGATAGCTCTTTCTTGATTCTATGGGTGGTGGTGCATGGCCGTTCTTAGTTGGTGGAGTGATTTGTCTGGTTAATTCCGTTAACGAACGAGACCTTAGCCTGCTAAATAGTTGCTGCTAACCTCGGTTAGCTATCAGCTTCTTAGAGGGACTTCGTGTGTTTAACACGAGGAAGTTTGAGGCA	Eukaryota	Alveolata	Apicomplexa	Coccidiomorphea	Eimeriida	Eimeriidae	Goussia1		parasitism, commensalism	parasites
ASV01241	GGAAAACTTACCAGGTCCAGACACAGTAAGGATTGACAGATTGAAGATCTTTCTTGATTCTGTGGGTGGTGGTGCATGGCCGTTCTTAGTTGGTGGAGTGATTTGTCTGGTTAATTCCGTTAACGAACGAGACCTCGACCTGCTAAATAGTTCGACAAAGGATTCTTCCTTTGGTACGTGACTTCTTAGAGGGACTATCGGTGTGTAGCCGACGGAAGTTCGAGGCA	Eukaryota	Rhizaria	Cercozoa	Filosa-Sarcomonadea	Glissomonadida	Bodomorphidae	Bodomorpha	Bodomorpha_sp.	bacterivory	heterotrophs
ASV01243	GGGAAACTTACCAGGTCCAGACATAGTAAGGATTGACAGATTGAAAGCTCTTTCTTGATTCTATGGGTGGTGGTGCATGGCCGTTCTTAGTTGGTGGAGTGATTTGTCTGGTTAATTCCGTTAACGAACGAGACCTCAGCCTGCTAACTAGTGACGTCAATATGATTGGCGGGTACTTCTTAGAGGGACTATTTGTGTTTAATGAATGGAAGTTTGAGGCA	Eukaryota	Hacrobia	Cryptophyta	Cryptophyceae	Cryptomonadales	Cryptomonadales_X	Geminigera	Geminigera_cryophila	mixotrophy	mixotrophs
ASV01245	GGGAAACTTACCAGGTCCAGACAAAGTGAGGATTGACAGATTGATAGCTCTTTCTTGATTCTTTGGGTGGTGGTGCATGGCCGTTCTTAGTTGGTGGAGTGATTTGTCTGGTTAATTCCGTTAACGAACGAGACCCCCGCCTGCTAACTAGATAGATGAATGCTTTGCATTGATAAAATCTTCTTAGAGGGACTTTCGGTGACTAACCGAAGGAAGTTGGGGGCA	Eukaryota	Stramenopiles	Ochrophyta						photoautotrophy	phototrophs
ASV01246	GGAAAACTTACCAGGTCCAGACATAGTGAGGATTGACAGATTGAGAGCTCTTTCTTGATTCTATGGGTGGTGGTGCATGGCCGTTCTTAGTTGGTGGAGTGATTTGTCTGGTTAATTCCGTTAACGAACGAGACCCCTGCCTGCTAAATAGCCCGGTGAATGATTTTTCATTGACTAGGGCTTCTTAGAGGGACGTGCGTTCTATTAGACGCAGGAAGATAGGGGCA	Eukaryota	Stramenopiles	Ochrophyta	Bacillariophyta	Bacillariophyta_X	Araphid-pennate			photoautotrophy	phototrophs
ASV01247	GGGAAACTTACCAGGTCCAGACATAGTGAGGATTGACAGATTGATAGCTTTTTCTTGATTCTATGGGTGGTGGTGCATGGCCGTTCTTAGTTGGTGGAGTGATTTGTCTGGTTAATTCCGTTAACGAACGAGACCCCCGCCTGCTAATTAGTGTAAGTAATACTTCGTATTGCTCTGCACTACTTAGAGGGACTTTTGGTGACTAACCAAAGGAAGTTGGGGGCA	Eukaryota	Stramenopiles	Ochrophyta	Chrysophyceae	Chrysophyceae_X				photoautotrophy	phototrophs
ASV01248	GGAAAACTCACCAGGTCCAGACATGGGAAGGATTGACAGATTGATAGCTCTTTCTTGATTCTATGGGTGGTGGTGCATGGCCGTTCTTAGTTGGTGGAGTGATTTGTCTGGTTAATTCCGTTAACGAACGAGACCTTAACCTGCTAAATAGTCGTCTGTAATTCATTACAGCTGTACTTCTTAGAGGGACTTCGTGATTCAAACACGAGGAAGTTTGAGGCA	Eukaryota	Alveolata
ASV01249	GGGAAACTCACCAGGTCCAGACATAGTAAGGATTGACAGATTGAGAGCTCTTTCTTGATTCTATGGGTGGTGGTGCATGGCCGTTCTTAGTTGGTGGAGTGATTTGTCTGGTTAATTCCGTTAACGAACGAGACCTCAGCCTGCTAACTAGCCACGCAAACATTCGTGTTTGCGGCCGGCTTCTTAGAGGGACTATCGGCGTTTAGCCGGCTGGAAGTTTGAGGCA	Eukaryota	Archaeplastida	Streptophyta	Zygnemophyceae	Zygnemophyceae_X	Zygnemophyceae_XX	Closterium		photoautotrophy	phototrophs
ASV01251	GGGAAACTTACCAGGTCAGAACATAGTGAGGATTGACAGATTGAGAGCTCTTTCTTGATTCTATGGGTGGTGGTGCATGGCCGTTCTTAGTTGGTGGAGTGATTTGTCTGGTTAATTCCGATAACGAACGAGACCTTAACCTGCTAACTAGAGCATGGAAGTCTTGTACTTCCATTTGAGGCTCTTCTTAGAGGGACTGTCGATGTCTAATTGACGGAGGTTTGAGGCA	Eukaryota	Opisthokonta
ASV01252	GGGAAACTTACCAGGTCCAGACATAGTAAGGATTGACAGATTGATAGCTCTTTCTTGATTCTATGGGTGGTGGTGCATGGCCGTTCTTAGTTGGCGGAGTGATTTGTCTGGTTAATTCCGTTAACGAACGAGGCCTTAACCTGCTAAATAGTTACATGTAACCTCGGTTACATGGGCAACTTCTTAGAGGGACTTTGCGTGTCTAACGCAAGGAAGGTTGAGGCA	Eukaryota	Alveolata	Dinoflagellata	Dinophyceae	Dinophyceae_X	Tovelliaceae	Woloszynskia	Woloszynskia_halophila	mixotrophy	mixotrophs
ASV01253	GGAAAACTTACCAGGTCCAGACATAGTGAGGATTGACAGATTGAGAGCTCTTTCTTGATTCTATGGGTGGTGGTGCATGGCCGTTCTTAGTTGGTGGGTTGCCTTGTCAGGTTGATTCCGGTAACGAACGAGACCTCAGCCTGCTAAATAGTCACGGTCGCTCCGGCGTCCGGCGGACTTCTTAGAGGGACTATTGGCGACTAGCCAATGGAAGCATGAGGCA	Eukaryota	Archaeplastida	Chlorophyta	Trebouxiophyceae	Chlorellales	Chlorellales_X			photoautotrophy	phototrophs
ASV01254	GGGAAACTTACCAGGTCCAGACATAGTAAGGATTGACAGATTGATAGCTCTTTCTTGATTCTATGGGTGGTGGTGCATGGCCGTTCTTAGTTGGTGGAGTGATTTGTCTGGTTAATTCCGATAACGAACGAGACCTTAACCTGCTAAATAACCGGTTACATACAATGTATCTGTGTTTCTTAGAGGGACTATGCGTTTATAAGCGCATGGAAGTTTGAGGCA	Eukaryota	Alveolata	Ciliophora	Litostomatea	Rhynchostomatia	Dileptidae	Dileptidae_X	Dileptidae_X_sp.	bacterivory	heterotrophs
ASV01257	GGGAAACTTACCAGGTCCAGACATAGTGAGGGTTGACAGATTGATAGCTCTTTCTTGATTCTATGGGTGGTGGTGCATGGCCGTTCTTAGTTGGTGGAGTGATTTGTCTGGTTAATTCCGTTAACGAACGAGACCCCCGCCTGGTAAATAGTGTGGGTAATGCTTATGCATTGCCTTTTCTACTTCTTCAAGGGACTTTCAGTCACTAACTGAAGGAAGTTGGGGGCA	Eukaryota	Stramenopiles	Ochrophyta	Raphidophyceae	Raphidophyceae_X	Raphidophyceae_XX	Gonyostomum	Gonyostomum_semen	photoautotrophy	phototrophs
ASV01258	GGGAAACTTACCAGGTCCAGACATAGTGAGGATTGACAGATTGAGAGCTCTTTCTTGATTCTATGGGTGGTGGTGCATGGCCGTTCTTAGTTGGTGGAGTGATTTGTCTGGTTAATTCCGTTAACGAACGAGACCCCCGCCTGCTAAATAGTTTGATCAATGCTTAGCATTGGTTTGAACTTCTTAGAGGGACTTTCGGTGACTAACCGAAGGAAGTTGGGGGCA	Eukaryota	Stramenopiles	Ochrophyta	Chrysophyceae	Chrysophyceae_X				photoautotrophy	phototrophs
ASV01259	GGAAAACTCACCAGGTCCAGACATGGGAAGGATTGACAGATTGATAGCTCTTTCTTGATTCTATGGGTGGTGGTGCATGGCCGTTCTTAGTTGGTGGAGTGATTTGTCTGGTTAATTCCGTTAACGAACGAGACCTTAACCTGCTAAATAGTTGCCTGTAACTTGTTACTGGTATACTTCTTAGAGGGACTTCGTGATTCAAACACGAGGAAGTTTGAGGCA	Eukaryota	Alveolata
ASV01260	GGAAAACTTACCAGGTCCGGACATAGTGAGGATTGACAGATTGAAGATCTTTCTTGATTCTATGGGTGGTGGTGCATGGCCGTTCTTAGTTGGTGGAGTGATTTGTCTGGTTAATTCCGTTAACGAACGAGACCTCAGCCTGCTAAATAGCCGGGCGGACCATTCGGTCCGACTGCCCGGTCTTCTTAGAGGGACTTTTGGTGCGTAGCCAAAGGAAGTTTGAGGCA	Eukaryota	Rhizaria	Cercozoa
ASV01261	GGGAAACTCACCAGGTCCAGACATAGTAAGGATTGACAGATTGAGAGCTCTTTCTTGATTCTATGGGTGGTGGTGCATGGCCGTTCTTAGTTGGTGGAGTGATTTGTCTGGTTAATTCCGATAACGAACGAGACCTCCGCCTGCTAAATAGCGCCTCTTGGGATTCCAGGTGTGCGCTTCTTAGAGGGACGATGCGTGTTTAGCGCATGGAAGTTGGAGGCA	Eukaryota	Stramenopiles	Opalozoa						bacterivory, saprotrophy	heterotrophs
ASV01262	GGGAAACTTACCAGGTCCAGACATAGTAAGGATTGACAGATTGATAGCTCTTTCTCGATTCTATGGGTGGTGGTGCATGGCCGTTCTTAGTTGGTGGAGTGATTTGTCTGGTTAATTCCGTTAACGAACGAGACCTTAACCTGCTAAATAGTTACATCTAACCTCGGTTACATGGGCAACTTCTTAGAGGGACTTTGTGTGTCTAACACAAGGAAGTTTGAGGCA	Eukaryota	Alveolata	Dinoflagellata	Dinophyceae
ASV01263	GGAAAACTTACCAGGTCCAGACATAGTAAGGATTGACAGATTGAGAGCTCTTTCTTGATTCTATGGGTGGTGGTGCATGGCCGTTCTTAGTTGGTGGAGTGATCTGTCTGGTTAATTCCGATAACGAACGAGACCTTAACTTACTAACTAGTCCCGGGAATTACGATTCCTGCTGGGGACTTCTTAGAAGGACTATGGACGTTTAGTCCATGGAAGTTTGAGGCA	Eukaryota	Opisthokonta
ASV01265	GGGAAACTTACCAGGTCCAGACATAGTAAGGATTGACAGATTGAGAGCTCTTTCTTGATTCTATGGGTGGTGGTGCATGGCCGTTCTTAGTTGGTGGAGTGATTTGTCTGGTTAATTCCGTTAACGAACGAGACCCCCGCCTGCTAAATAGTCCCGGGAATGCTTTGCATTGCCGTGGTGCTTCTTAGAGGGACTGTGTGAGACTATCACACGGAAGTTGGGGGCA	Eukaryota	Stramenopiles	Ochrophyta	Dictyochophyceae	Dictyochophyceae_X	Pedinellales	Helicopedinella	Helicopedinella_tricostata	photoautotrophy	phototrophs
ASV01266	GGGAAACTTACCAGGTCCAGACATAGTGAGGATTGACAGATTGAGAGCTCTTTCTTGATTCTATGGGTGGTGGTGCATGGCCGTTCTTAGTTGGTGGAGTGATTTGTCTGGTTAATTCCGATAACGAACGAGACCCCCGCCTGCTAAATAGTTGGGTCAATGCTTAGCATTGATGACAGCTTCTTAGAGGGACTTTCGGTGACTAACCGAAGGAAGTTGGGGGCA	Eukaryota	Stramenopiles	Ochrophyta						photoautotrophy	phototrophs
ASV01268	GGGAAACTTACCAGGTCCAGACATAGTAAGGATTGACAGATTGATAGCTCTTTCTTGATTCTATGGGTGGTGGTGCATGGCCGCTCTTAGTTGGTGGAGTGATTTGTCTGGTTAATTCCGTTAACGAACGAGACCTTAACCTGCTAAATAGTTACATGTAACCTCGGTTACATGGGCAACTTCTTAGAGGGACTTTGCGTGTCTAACGCAAGGAAGTTTGAGGCA	Eukaryota	Alveolata	Dinoflagellata	Dinophyceae	Dinophyceae_X	Tovelliaceae	Woloszynskia		mixotrophy	mixotrophs
ASV01269	GGGAAACTCACCAGGTCCAGACATAGTAAGGATTGACAGATTGAGAGCTCTTTCTTGATTCTATGGGTGGTGGTGCATGGCCGTTCTTAGTTGGTGGAGTGATTTGTCTGGTTAATTCCGATAACGAACGAGACCTCCGCCTGCTAAATAGATTGGTCTGGGATTCCAGGCCACTCTTCTTAGAGGGACGATGTGTGTTTAGCACATGGAAGTTGGAGGCA	Eukaryota	Stramenopiles	Opalozoa						bacterivory, saprotrophy	heterotrophs
ASV01270	GGGAAACTTACCAGGTCCAGACATAGTAAGGATTGACAGATTGAGAGCTCTTTCTTGATTCTATGGGTGGTGGTGCATGGCCGTTCTTAGTTGGTGGAGTGATTTGTCTGGTTAATTCCGATAACGAACGAGACCTCCGCCTGCTAAATAGCGCGAGCTGGGCAACCAGCTACGCGCTTCTTAGAGGGACAATGGATGTTTAGTCCATGGAAGTTGGAGGCA	Eukaryota	Stramenopiles	Opalozoa	Bicoecea	Pseudodendromonadales	Pseudodendromonadales_X			bacterivory	heterotrophs
ASV01271	GGGAAACTTACCAGGTCCAGACATAGTGAGGATTGACAGATTGATAGCTCTTTCTTGATTCTATGGGTGGTGGTGCATGGCCGTTCTTAGTTGGTGGAGTGATTTGTCTGGTTAATTCCGTTAACGAACGAGACCCCCGCCTGCTAAATAGTTATGCCAATGCTTAGCATTGGCGTTAGCTTCTTAGAGGGACTTTCGGTGACTAACCGAAGGAAGTTGGGGGCA	Eukaryota	Stramenopiles	Ochrophyta	Chrysophyceae	Chrysophyceae_X				photoautotrophy	phototrophs
ASV01272	GGAAAACTCACCAGGTCCGGACATAGTAAGGATTGACAGATTGAGAGCTCTTTCATGATTCTATGGGTGGTGGTGCATGGCCGTTCTTAGTTGGTGGAGTGATTTGTCTGGTTAATTCCGTTAACGAACGAGACCTTAACCTGCTAAATAGATGCGTGAACGTGAGTTCATGGTGTCTTCTTAGAGGGACAAACCACGTTTAGTGGTTGGAAGTTTGAGGCA	Eukaryota	Opisthokonta
ASV01273	GGGAAACTTACCAGGTCCAGACACGGGGAGGATTGACAGATTGAGAGCTCTTTCTTGATTCTGTGGGTGGTGGTGCATGGCCGTTCTTAGTTGGTGGGTTGCCTTGTCAGGTTGATTCCGGTAACGAACGAGACCTCAGCCTGCTAAATAGTCACGATTGCTTTTTGCAGTCGGCTGAACTTCTTAGAGGGACTATTGTCGTTTAGGCAATGGAAGTATGAGGCG	Eukaryota	Archaeplastida	Chlorophyta	Chlorophyceae	Chlamydomonadales	Chlamydomonadales_X	Carteria	Carteria_sp.	photoautotrophy	phototrophs
ASV01275	GGGAAACTTACCAGGTCCAGACATAGTAAGGATTGACAGATTGATAGCTCTTTCTTGATTCTATGGGTGGTGGTGCATGGCCGTTCTTAGTTGGTGGAATGATTTGTCTGGTTAATTCCGTTAACGAACGAGACCTTAACCTGCTAAATAGTTACATGTAACCTCGGTTACATGGGCAACTTCTTAGAGGGACTTTGCGTGTCTAACGCAAGGAAGGTTGAGGCA	Eukaryota	Alveolata	Dinoflagellata	Dinophyceae
ASV01277	GGAAAACTCACCAGGTCCAGACATGGGAAGGATTGACAGATTGATAGCTCTTTCTTGATTCTATGGGTGGTGGTGCATGGCCGTTCTTAGTTGGTGGAGTGATTTGTCTGGTTAATTCCGTTAACGAACGAGACCTTAGCCTGCTAAATAGTTGTGTGTAATTTCGATTATGTGACAGCTTCTTAGAGGGACTTCGTGTGTTTAACACGAGGAAGTTTGAGGCA	Eukaryota	Alveolata	Apicomplexa	Coccidiomorphea	Eimeriida	Eimeriidae	Goussia1		parasitism, commensalism	parasites
ASV01278	GGGAAACTTACCAGGTCCAGACATAGTGAGGATTGACAGATTGAGAGCTCTTTCTTGATTCTATGGGTGGTGGTGCATGGCCGTTCTTAGTTGGTGGAGTGATTTGTCTGGTTAATTCCGTTAACGAACGAGACCCCCGCCTGCTAACTAGTCATACCAATCCCTATGGATTGGTGTTGGCTTCTTAGAGGGACTTTCGGTGACTAACCGAAGGAAGTTGGGGGCA	Eukaryota	Stramenopiles	Ochrophyta	Chrysophyceae	Chrysophyceae_X	Chrysophyceae_Clade-C	Dinobryon	Dinobryon_bavaricum	photoautotrophy	phototrophs
ASV01279	GGGAAACTTACCAGGTCCAGACATAGTAAGGATTGACAGATTGAGAGCTCTTTCTTGATTCTATGGGTGGTGGTGCATGGCCGTTCTTAGTTGGTGGAGTGATTTGTCTGGTTAATTCCGTTAACGAACGAGACCGCTGCCTGCTAAATAGGTCCGGGAATGGCTTCTGCCATTGCCGGGCACTTCTTAGAGGGACTTTTGGTGACTAACCAAAGGAAGCAAGCGGCA	Eukaryota	Stramenopiles	Ochrophyta						photoautotrophy	phototrophs
ASV01280	GGAAAACTTACCAGGTCCAGACACAGTAAGGATTGACAGATTGAAGATCTTTCTTGATTCTGTGGGTGGTGGTGCATGGCCGTTCTTAGTTGGTGGAGTGATTTGTCTGGTTAATTCCGTTAACGAACGAGACCTCGACCTGCTAAATAGTACGGCATACCCTCGTGGTATGCACGGCACTTCTTAGAGGGACTATCGGTGTTTAGCCGATGGAAGTTCGAGGCA	Eukaryota	Rhizaria	Cercozoa	Filosa-Sarcomonadea	Glissomonadida				bacterivory	heterotrophs
ASV01282	GGGAAACTTACCAGGTCCAGACATAATTAGGATTGACAGATTGATAGCTCTTTCTTGATTCTATGGGTGGTGGTGCATGGCCGTTCTTAGTTGGTGGAGTGATTTGTCTGGTTAATTCCGTTAACGAACGAGACCTTAACCTGCTAAATAGTTACATGTAACCTCGGTTACATGGGCAACTTCTTAGAGGGACTTTGCGTGTCTAACGCAAGGAAGTTTGAGGCA	Eukaryota	Alveolata	Dinoflagellata	Dinophyceae
ASV01283	GGGAAACTTACCAGGTCCAGACATAGGAAGGATTGACAGATTGATAGCTCTTTCTTGATTCTATGGGTGGTGGTGCATGGCCGTTCTTAGTTGGTGGAGTGATTTGTCTGGTTAATTCTGTTAAAGAACGAGACCTTAACCTGCTAAATAGGTACGTGTAACTGCGGTTACGCGGGCAACTTCTTAGAGGGACTTCGTGTGTCTAACGCAAGGAAGTTTGAGGCA	Eukaryota	Alveolata	Dinoflagellata	Dinophyceae	Gymnodiniales	Gymnodiniaceae
ASV01284	GGGAAACTTACCAGGTCCAGACATGGGAAGGATTGACAGATTGATAGCTCTTTCTTGATTCTATGGGTGGTGGTGCATGGCCGTTCTTAGTTGGTGGAGTGATTTGTCTGGTTAATTCCGATAACGAACGAGACCTTAACCTACTAACTAGTCGCTTCTCGTCAGAGACCCTGACTTCTTAGAGGGACTTTGGGGGCTACTCCAAGGAAGTTTGAGGCA	Eukaryota	Alveolata	Ciliophora	Heterotrichea	Heterotrichea_X	Stentoridae	Stentor	Stentor_coeruleus	bacterivory	heterotrophs
ASV01285	GGGAAACTTACCAGGTTAAAACAATAGTGGGATTGACAGTTTGAGAGCGCTTTCTTGATTCGTTGGGTGGTGGTGCATGGCCGTTCTTAGTTGGTGGAGTGATTTGTCTGCTTAATTGCGTTAACGAACGAGACCTTAACCTGCTTACTAGACTATTGATGTATAATCGATAGCTCTTCTTAGAGGGACTTTGGTTGTTTTAACTCCAAGGAAGTTTGAGGCA	Eukaryota	Alveolata	Ciliophora	Oligohymenophorea	Scuticociliatia_2	Histiobalantiidae	Histiobalantium	Histiobalantium_sp.	bacterivory	heterotrophs
ASV01286	GGGAAACTTACCAGGTCCAGACATAGTGAGGATTGACAGATTGATAGCTCTTTCTTGATTCTATGGGTGGTGGTGCATGGCCGTTCTTAGTTGGTGGAGTGATTTGTCTGGTTAATTCCGTTAACGAACGAGACCTTAGCCTACTAACTAGTCGAGCCAATCTCCGATTGGCCGCGACTTCTTAGAGGGACTTTGTGTTTTAAGCACAAGGAAGTTTGAGGCA	Eukaryota	Alveolata	Ciliophora	Spirotrichea	Hypotrichia				bacterivory	heterotrophs
ASV01287	GGGAAACTTACCAGGGCAAGACCTGAGTATGATTGACAGATTGATAGCTTTTTCTTGATAGCGGGGAAGGTGGTGCATGGCCGTTCTTAGTTGGTGGAGTGATTTGTCCGGTTAATTCCCTTAACAAACGAGACCTTAACCTGCTAAACTAGGAGCAGCTACACACTAGCTGTATCCTTCTTAGAGGGACTATGTGATTTAAACGCATGGAAGTTTGAGGCA	Eukaryota	Alveolata	Ciliophora	Phyllopharyngea	Cyrtophoria_8	Dysteriidae	Dysteria_2	Dysteria_2_sp.	bacterivory	heterotrophs
ASV01288	GGAAAACTTACCAGGTCCAGACATAGTGAGGATTGACAGATTGAGAGCTCTTTCTTGATTCTATGGGTGGTGGTGCATGGCCGTTCTTAGTTGGTGGGTTGCCTTGTCAGGTTGATTCCGGTAACGAACGAGACCTCAGCCTGCTAAATAGTCACGGCCTCTTCGGGGGCCGGCAGACTTCTTAGAGGGACTATTGGCGACTAGCCAATGGAAGCATGAGGCA	Eukaryota	Archaeplastida	Chlorophyta	Trebouxiophyceae	Chlorellales	Chlorellales_X			photoautotrophy	phototrophs
ASV01289	GGAAAACTTACCAGGTCCAGACATGGGAAGGATTGACAGATTAAGAGCTCTTTCTTGATTCTATGGGTGGTGGTGCATGGCCGTTCTTAGTTGGTGGAGTGATTTGTCTGGTTAATTCCGATAACGAACGAGACCTTTTCCTGCTAAATAGACGCATTCACAGCAGTGGATGGCGTGTTCTTAGAGGGACTATCGATGGTTAGTCGATGGAAGTTGGAGGCA	Eukaryota
ASV01290	GGGAAACTTACCAGGTCCAGACACGGGAAGGATTGACAGATTGAGAGCTCTTTCTTGATTCTGTGGGTGGTGGTGCATGGCCGTTCTTAGTTGGTGGGTTGCCTTGTCAGGTTGATTCCGGTAACGAACGAGACCTCAGCCTGCTAAATAGTCACGACTGCCTTTGGCAGTTGGCAGACTTCTTAGAGGGACTATTGGCGTTTAGCCAATGGAAGTATGAGGCG	Eukaryota	Archaeplastida	Chlorophyta	Chlorophyceae	Chlamydomonadales	Chlamydomonadales_X	Oogamochlamys	Oogamochlamys_gigantea	photoautotrophy	phototrophs
ASV01291	GGAAAACTCACCAGGTCCAGACATGGGAAGGATTGACAGATTGATAGCTCTTTCTTGATTCTATGGGTGGTGGTGCATGGCCGTTCTTAGTTGGTGGGGTGACTTGTCTGGTTAATTCCGTTAACGAACGAGACCTTAACCTGCTAAATAGTAACCGGTAAATTTATCGGTCTACTTCTTAGAGGGACTTCGTGATTCAAATACGAGGAAGTTTGAGGCA	Eukaryota	Alveolata	Apicomplexa	Coccidiomorphea					parasitism, commensalism	parasites
ASV01292	GGAAAACTTACCAGGTCCAGACATAGTGAGGATTGACAGATTGAGAGCTCTTTCTTGATTCTATGGGTGGTGGTGCATGGCCGTTCTTAGTTGGTGGAGTGATTTGTCTGGTTAATTCCGTTAACGAACGAGACCCCCGCCTGCTAAATAGTCCGGTGAATGATTCTTCATTGACCTGGTCTTCTTAGAGGGACTTTTGGTGACTAACCGAAGGAAGTTGGGGGCA	Eukaryota	Stramenopiles	Ochrophyta	Bacillariophyta	Bacillariophyta_X	Radial-centric-basal-Coscinodiscophyceae	Aulacoseira	Aulacoseira_granulata	photoautotrophy	phototrophs
ASV01293	GGGAAACTTACCAGGTCCAGACATAGTGAGGATTGACAGATTGAGAGCTCTTTCTTGATTCTATGGGTGGTGGTGCATGGCCGTTCTTAGTTGGTGGAGTGATTTGTCTGGTTAATTCCGTTAACGAACGAGACCCCCGCCTGCTAAATAGTTGGATTAATGCTTAGCATTGATTTCAGCTTCTTAGAGGGACTTTTGGTGACTAATCAAAGGAAGTTGGGGGCA	Eukaryota	Stramenopiles	Ochrophyta	Chrysophyceae	Chrysophyceae_X	Chrysophyceae_XX	Chrysophyceae_XXX	Chrysophyceae_XXX_sp.	photoautotrophy	phototrophs
ASV01294	GAGAAACTTACCAGGTCCAGACATAGTAAGGATTGACAGATTGAGAGCTCTTTCTTGATTCTATGGGTGGTGGTGCATGGCCGTTCTTAGTTGGTGGAGTGATTTGTCTGGTTAATTCCGTTAACGAACGAGACCTCAGCCTGCTAAATAGTCACGCCGATGCTGCATCGACGGCCGACTTCTTAGAGGGACTATCGGCGTTTAGCCGGTGGAAGTTTGAGGCA	Eukaryota	Archaeplastida	Chlorophyta	Mamiellophyceae	Monomastigales	Monomastigaceae			photoautotrophy	phototrophs
ASV01295	GGGAAACTTACCAGGTCCAGACATAGTTAGGATTGACAGATTGAGAGCTCTTTCTTGATTCTATGGGTGGTGGTGCATGGCCGTTCTTAGTTGGTGGAGTGATTTGTCTGGTTAATTCCGTTAACGAACGAGACCTTAACCTGCTAAATAGTAGTTCATAAGCACTTATGAATTTACTTCTTAGAGGGACTTTGTGTGCAAGCACAAGGAAGTTTGAGGCA	Eukaryota	Alveolata	Ciliophora	Colpodea	Colpodea_X				bacterivory	heterotrophs
ASV01296	GGAAAACTTACCAGGTCCAGACATAGTGAGGATTGACAGATTGAGAGTTCTTTCTTGATTCTATGGGTGGTGGTGCATGGCCGTTCTTAGTTGGTGGAGTGATTTGTCTGGTTAATTCCGTTAACGAACGAGACCGCCGCCTGCTAAATAGTTCTGCGAATGATCTTTCATTGGCAAGAGCTTCTTAGAGGGACGTTCATTCTACAAGATGAAGGAAGATGGCGGCA	Eukaryota	Stramenopiles	Ochrophyta	Bacillariophyta	Bacillariophyta_X	Polar-centric-Mediophyceae	Cyclotella		photoautotrophy	phototrophs
ASV01297	GGGAAACTTACCAGGTCCAGACATAGTAAGGATTGACAGATTGAGAGCTCTTTCTTGATTCTATGGGTGGTGGTGCATGGCCGTTCTTAGTTGGTGGAGTGATTTGTCAGGTTAATTCCGGTAACGAACGAGACCTCCGCCTGCTAAATAGTCACGTGATGCTTTGCATCCACGGACGACTTCTTAGAGGGACTACGGGCGGTGAGCTCGCGGAAGTTGGAGGCA	Eukaryota	Stramenopiles	Opalozoa	Bicoecea	Bicoecales	Bicoecaceae	Bicoecaceae_X	Bicoecaceae_X_sp.	bacterivory	heterotrophs
ASV01298	GGGAAACTTACCAGGTCCAGACATAGTAAGGATTGACAGATTGAGAGCTCTTTCTTGATTCTATGGGTGGTGGTGCATGGCCGTTCTTAGTTGGTGGAGTGATTTGTCTGGTTAATTCCGTTAACGAACGAGACCTCAGCCTGCTAACTAGTTACTCGAACATTCGTGTTCGAGGCCAACTTCTTAGAGGGACTATCGGCGTTTAGCCGGCTGGAAGTTTGAGGCA	Eukaryota	Archaeplastida	Streptophyta	Zygnemophyceae	Zygnemophyceae_X	Zygnemophyceae_XX	Cosmarium	Cosmarium_punctulatum	photoautotrophy	phototrophs
ASV01299	GGGAAACTTACCAGGTCCAGACATAGTGAGGATTGACAGATTGAGAGCTCTTTCTTGATTCTATGGGTGGTGGTGCATGGCCGTTCTTAGTTGGTGGGTTGCCTTGTCAGGTTGATTCCGGTAACGAACGAGACCTCAGCCTGCTAAATAGCACGGGCGTCTCCGGATGCTACGCGGCTTCTTAGAGGGACTATCGGGGTTTTACCCGGTGGAAGTGTGAGGCA	Eukaryota	Archaeplastida	Chlorophyta	Pedinophyceae	Marsupiomonadales	Marsupiomonadaceae	Marsupiomonas	Marsupiomonas_sp.	photoautotrophy	phototrophs
ASV01300	GGGAAACTCACCAGGTCCAGACATAGTAAGGATTGACAGATTGAGAGCTCTTTCTTGATTCTATGGGTGGTGGTGCATGGCCGTTCTTAGTTGGTGGAGTGATTTGTCTGGTTAATTCCGTTAACGAACGAGACCTTAACCTGCTAAATAGTTACGTCATTCTCGAATGACGGACAACTTCTTAGAGGGACTATCGGTGACTAACCGATGGAAGTTTGAGGCA	Eukaryota	Opisthokonta
ASV01301	GGAAAACTTACCAGGTCCAGACATAGTGAGGATTGACAGATTGAGAGCTCTTTCTTGATTCTATGGGTGGTGGTGCATGGCCGTTCTTAGTTGGTGGGTTGCCTTGTCAGGTTGATTCCGGTAACGAACGAGACCTCAGCCTGCTAAATAGTCACTTTCGCTTTTTGCGGATGGCCGACTTCTTAGAGGGACTGTTGGCGTTCTAGCCAACGGAAGTATGAGGCA	Eukaryota	Archaeplastida	Chlorophyta	Chlorophyceae	Sphaeropleales	Sphaeropleales_X	Ankistrodesmus	Ankistrodesmus_fusiformis	photoautotrophy	phototrophs
ASV01302	GGGAAACTTACCAGGTCCAGACATAGTAAGGATTGACAGATTGAAAGCTCTTTCTTGATTCTATGGGTGGTGGTGCATGGCCGTTCTTAGTTGGTGGAGTGATTTGTCTGGTTAATTCCGTTAACGAACGAGACCTCAGCCTGCTAACTAGTAACGTCAATATGATTGGCGGGTACTTCTTAGAGGGACTATTTGTGTTTAATGAATGGAAGTTTGAGGCA	Eukaryota	Hacrobia	Cryptophyta	Cryptophyceae	Cryptomonadales	Cryptomonadales_X	Geminigera	Geminigera_cryophila	mixotrophy	mixotrophs
ASV01304	GGGAAACTTACCAGGTCCAGACATAGTAAGGATTGACAGATTGAGAGCTCTTTCTTGATTCTATGGGTGGTGGTGCATGGCCGTTCTTAGTTGGTGGAGTGATTTGTCTGGTTAATTCCGTTAACGAACGAGACCCCCGCCTGCTAAATAGGGCGGCGATTGTTTAACAATCGCCGGTACTTCTTAGAGGGACTTTTGGTGACTAACCAAAGGAAGTTGGGGGCA	Eukaryota	Stramenopiles	Ochrophyta	Eustigmatophyceae	Eustigmatophyceae_X	Eustigmatophyceae_XX	Eustigmatophyceae_XXX	Eustigmatophyceae_XXX_sp.	photoautotrophy	phototrophs
ASV01305	GGAAAACTTACCAGGTCCAGACATAGTGAGGATTGACAGATTGAGAGCTCTTTCTTGATTCTATGGGTGGTGGTGCATGGCCGTTCTTAGTTGGTGGGTTGCCTTGTCAGGTTGATTCCGGTAACGAACGAGACCTCAGCCTGCTAAATAGTCACATTCGCTTTTTGCGGATGGCCGACTTCTTAGAGGGACAGATGCTACAAAAGCATCGGAAGTATGAGGCA	Eukaryota	Archaeplastida	Chlorophyta	Chlorophyceae	Sphaeropleales	Sphaeropleales_X	Raphidocelis	Raphidocelis_subcapitata	photoautotrophy	phototrophs
ASV01307	GGAAAACTTACCAGGTCCAGACACGGGGAGGATTGACAGATTGAGAGCTCTTTCTTGATTCTGTGGGTGGTGGTGCATGGCCGTTCTTAGTTGGTGGGTTGCCTTGTCAGGTTGATTCCGGTAACGAACGAGACCTCAGCCTGCTAAATAGTCACGATCACCTTCGGTGGGCGCTTGACTTCTTAGAGGGACTATTGGCGTTTAGCCAATGGAAGTGTGAGGCA	Eukaryota	Archaeplastida	Chlorophyta	Chlorophyceae	Chlamydomonadales	Chlamydomonadales_X			photoautotrophy	phototrophs
ASV01309	GGGAAACTTACCAGGTCCAGACATAGTAAGGATTGACAGATTGATAGTTTTTTCTTGATTCTATGGGTGGTGGTGCATGGCCGTTCTTAGTTGGTGGAGTGATTTGTCTGGTTAATTCCGTTAACGAACGAGACCTTAACCTGCTAAAAAGTTACATCTAACCTCGGTTATGTAGGCATCTTCTTAGAGGGACTTTGTATTTTTCATGCAAGGAAGTTTGAGGCA	Eukaryota	Alveolata	Dinoflagellata	Dinophyceae	Gonyaulacales	Ceratiaceae	Ceratium	Ceratium_hirundinella	mixotrophy	mixotrophs
ASV01310	GGGAAACTTACCAGGTCCAGACATAGTGAGGATTGACAGATTGAGAGCTCTTTCTTGATTCTATGGGTGGTGGTGCATGGCCGTTCTTAGTTGGTGGAGTGATTTGTCTGGTTAATTCCGTTAACGAACGAGACCCCCGCCTGCTAAATAGTTGGTCGAATACTTAGTATTGGATTCAGCTTCTTAGAGGGACTTTCGGTGACTAACCGAAGGAAGTTGGGGGCA	Eukaryota	Stramenopiles	Ochrophyta	Chrysophyceae	Chrysophyceae_X				photoautotrophy	phototrophs
ASV01311	GGAAAACTTACCAGGTCCAGACATAGTGAGGATTGACAGATTGAGAGCTCTTTCTTGATTCTATGGGTGGTGGTGCATGGCCGTTCTTAGTTGGTGGGTTGCCTTGTCAGGTTGATTCCGGTAACGAACGAGACCTCAGCCTGCTAAATAGACACTGCCGCTTTTTGCGGTTGGCCGTCTTCTTAGAGGGACAGATGCTACAAAAGCATCGGAAGTATGAGGCA	Eukaryota	Archaeplastida	Chlorophyta	Chlorophyceae	Sphaeropleales	Selenastraceae	Monoraphidium	Monoraphidium_dybowskii	photoautotrophy	phototrophs
ASV01312	GGAAAACTTACCAGGTCCGGACATAGTGAGGATTGACAGATTGAAGATCTTTCTTGATTCTATGGGTGGTGGTGCATGGCCGTTCTTAGTTGGTGGAGTGATTTGTCTGGTTAATTCCGTTAACGAACGAGACCTCGACCTGCTAAATAGCGTGAACCCTTTTACTAGGGTCATAGCTTCTTAGAGGGACTTTGGCTGACAAAGCTATAGGAAGTTCGAGGCA	Eukaryota	Rhizaria	Cercozoa	Filosa-Imbricatea	Filosa-Imbricatea_X	Novel-clade-2	Novel-clade-2_X	Novel-clade-2_X_sp.	heterotrophy	heterotrophs
ASV01313	GGAAAACTTACCAGGTCCAGACATAGTAAGGATTGACAGATTGAGAGCTCTTTCTTGATTCTATGGGTGGTGGTGCATGGCCGTTCTTAGTTGGTGGAGTGATTTGTCTGGTTAATTCCGTTAACGAACGAGACCTCCGCGTGCTAAATAGTTTAGCTTACCAATTTGGTAGGTGCAAACTTCTTAGACGGACTTTCGGTGACTAACTGAAGGAAGTTGGAGGCA	Eukaryota	Stramenopiles	Pseudofungi	Oomycota	Oomycota_X	Saprolegniales			heterotrophy, parasitism	heterotrophs, parasites
ASV01314	GGGAACCTTACTAGTGCAAGACATGGGGAGGATTGACAGGTCAAAGACCTTTCTTGATTCTGTGGGTGGTGGTGCATGGCCGTTCTTAGTTGGTGGAGTGATTTGTCTGGTTTATTCCGTTAACGAACGAGACCTCGGCCTGCTAACTAGTGCGCGCTGGCTTTACGGCCAGTGCCGCGCTTCTTAGAGGGACTATCGGCGCTAGCCGAAGGAAGCTCGAGGCA	Eukaryota
ASV01315	GGGAAACTTACCAGGTCCAGACATAGTGAGGATTGACAGATTGAGAGCTCTTTCTTGATTCTATGGGTGGTGGTGCATGGCCGTTCTTAGTTGGTGGAGTGATTTGTCTGGTTAATTCCGTTAACGAACGAGACCCCCGCCTGCTAAATAGTTTGGCCAATGCTTAGCATTGGCTTGAGCTTCTTAGAGGGACTTTTGGTGACTAACCAAAGGAAGTTGGGGGCA	Eukaryota	Stramenopiles	Ochrophyta	Chrysophyceae	Chrysophyceae_X				photoautotrophy	phototrophs
ASV01316	GGGAAACTTACCAGGTCCAGACACGGGAAGGATAGACAGATTGAGAGCTCTTTCTTGATTCTGTGGGTGGTGGTGCATGGCCGTTCTTAGTTGGTGGGTTGCCTTGTCAGGTTGATTCCGGTAACGAACGAGACCTCAGCCTGCTAAATAGTCACGGCCGCTCCTTGCGGTTGGCCGACTTCTTAGAGGGACTATTGGCGTTTAGTCAATGGAAGTTTGAGGCA	Eukaryota	Archaeplastida	Chlorophyta	Chlorophyceae	Chlamydomonadales	Chlamydomonadales_X	Spermatozopsis	Spermatozopsis_exsultans	photoautotrophy	phototrophs
ASV01317	GGAAAACTCACCAGGTCCAGACATGGGAAGGATTGACAGATTGATAGCTCTTTCTTGATTCTATGGGTGGTGGTGCATGGCCGTTCTTAGTTGGTGGAGTGATTTGTCTGGTTAATTCCGTTAACGAACGAGACCTTAACCTGCTAAATAGTTGCCAGTAATTTATTACTGGTGAACTTCTTAGAGGGACTTCGTGATTCAAACACGAGGAAGTTTGAGGCA	Eukaryota	Alveolata
ASV01320	GGGAAACTTACCAGGTCCAGACATAGTAAGGATTGACAGATTGAGAGCTCTTTCTTGATTCTATGGGTGGTGGTGCATGGCCGTTCTTAGTTGGTGGAGTGATTTGTCTGGTTAATTCCGTTAACGAACGAGACCTCAGCCTGCTAACTAGTTACGCGAACATTCGTGTTGGCGGCCAACTTCTTAGAGGGACTATCGGCGTTTAGCCGGCTGGAAGTTTGAGGCA	Eukaryota	Archaeplastida	Streptophyta	Zygnemophyceae	Zygnemophyceae_X	Zygnemophyceae_XX			photoautotrophy	phototrophs
ASV01322	GGGAAACTCACCAGGTCCAGACATAGTAAGGATTGACAGATTGAGGGCTCTTTCTTGATTCTATGGGTGGTGGTGCATGGCCGTTCTTAGTTGGTGGAGTGATTTGTCTGGTTAATTCCGATAACGAACGAGACCTCCGCCTGCTAAATAGGGCCGTCTGGTTCTCCAGGCGCGCCCTTCTTAGAGGGACGATGTGTGTTTAGCACATGGAAGTTGGAGGCA	Eukaryota	Stramenopiles	Opalozoa	Bicoecea	Pseudodendromonadales	Pseudodendromonadales_X	Pseudodendromonadales_XX	Pseudodendromonadales_XX_sp.	bacterivory	heterotrophs
ASV01324	GGGAAACTTACCAGGTCCAGACATAGTAAGGATTGACAGATTGATAGCTCTTTCTTGATTCTATGGGTGGTGGTGCATGGCCGTTCTTAGTTGGTGGAGTGATTTGTCTGGTTAATTCCGATAACGAACGAGACCTCCGCCTGCTAAATAGCGCGGCTCGGCTTCTGCCGGGTGCGCGCTTCTTAGAGGGACAATGGGTGTTTAGCCCATGGAAGTTGGAGGCA	Eukaryota	Stramenopiles	Opalozoa	Bicoecea	Pseudodendromonadales	Pseudodendromonadales_X	Nerada	Nerada_mexicana	bacterivory	heterotrophs
ASV01326	GGAAAACTCACCAGGTCCGGACATACGTAGGATTGACAGATTGAGAGCTCTTTCATGATTGTGTGGGTGGTGGTGCATGGCCGTTCTTAGTTGGTGGATTGATTTGTCTGGTTAATTCCGATAACGAGCGAGACCTCCACCGGTGTGTTTCGGGGGGTGACTCGTCATTCTTTCTTGAAACACCGGGACTGTATGCGGTTAGCATACGGAAGTTGGAGGCA	Eukaryota
ASV01328	GGAAAACTTACCAGGTCCAGACATAGTGAGGATTGACAGATTGAAGATCTTTCTTGATTCTATGGGTGGTGGTGCATGGCCGTTCTTAGTTGGTGGATTGATCTGTCTGGTTAATTCCGATAACGAACGAGACCTCAGCCTGCTAAATAGTGCACGTCGGGCTTGCTCGGCGGCAGTCGCTTCTTAGAGGGACTATCGGTGTGTAACCGATGGAGGATTGAGGCA	Eukaryota	Rhizaria	Cercozoa	Novel-clade-10-12	Novel-clade-10	Novel-clade-10_X	Novel-clade-10_XX	Novel-clade-10_XX_sp.	heterotrophy	heterotrophs
ASV01329	GGGAAACTTACCAGGTCCAGACATAGTGAGGATTGACAGATTGATAGCTCTTTCTTGATTCTATGGGTGGTGGTGCATGGCCGTTCTTAGTTGGTGGAGTGATTTGTCTGGTTAATTCCGTTAACGAACGAGACCCCCGCCTGCTAAATAGTTATGTTAAAGCCTAGCTTTAATGTTAGCTTCTTAGAGGGACTTTCGGTGACTAATCGAAGGAAGTTGGGGGCA	Eukaryota	Stramenopiles	Ochrophyta	Chrysophyceae	Chrysophyceae_X	Chrysophyceae_Clade-B1	Chrysophyceae_Clade-B1_X	Chrysophyceae_Clade-B1_X_sp.	photoautotrophy	phototrophs
ASV01330	GGGAAACTCACCAGGTCCAGACATAGTAAGGATTGACAGATTGAGAGCTCTTTCTTGATTCTATGGGTGGTGGTGCATGGCCGTTCTTAGTTGGTGGAGTGATTTGTCTGGTTAATTCCGATAACGAACGAGACCTCCGCCTGCTAAATAGCGCCACTTGGAATTCCAGGTGTGCGCTTCTTAGAGGGACGATGGGTGTTTAGCCCATGGAAGTTGGAGGCA	Eukaryota	Stramenopiles	Opalozoa	Bicoecea	Pseudodendromonadales	Pseudodendromonadales_X			bacterivory	heterotrophs
ASV01332	GGGAAACTTACCAGGTCCAGACATAGTGAGGATTGACAGATTGAGAGCTCTTTCTTGATTCTATGGGTGGTGGTGCATGGCCGTTCTTAGTTGGTGGAGTGATTTGTCTGGTTAATTCCGTTAACGAACGAGACCCCCGCCTGCTAACTAGTCCCGGGAATGCTTAGCATTCCAGGGGTCTTCTTAGAGGGACTTTTGGTGACTAACCAAAGGAAGTTGGGGGCA	Eukaryota	Stramenopiles	Ochrophyta	Chrysophyceae	Chrysophyceae_X				photoautotrophy	phototrophs
ASV01333	GGGAAACTTACCAGGTCCAGACATAGTAAGGATTGACAGATTGAGAGCTCTTTCTTGATTCTATGGGTGGTGGTGCATGGCCGTTCTTAGTTGGTGGAGTGATTTGTCTGGTTAATTCCGATAACGAACGAGACCCCCGCCTGCTAAATAGTACCGGGAATGTTTGACATTGCCGGCGACTTCTTAGAGGGACTTTCGGTGACTAATCGAAGGAAGTTGGGGGCA	Eukaryota	Stramenopiles	Ochrophyta	Eustigmatophyceae	Eustigmatophyceae_X	Eustigmatophyceae_XX			photoautotrophy	phototrophs
ASV01335	GGAAAACTTACCAGGTCCAGACATAGTGAGGATTGACAGATTGAGAGCTCTTTCTTGATTCTATGGGTGGTGGTGCATGGCCGTTCTTAGTTGGTGGGTTGCCTTGTCAGGTTGATTCCGGTAACGAACGAGACCTCAGCCTGCTAAATAGTCACGTTCGCTTTTTGCGGATGGCCGACTTCTTAGAGGGACAGATGCTACAAAAGCATCGGAAGTATGAGGCA	Eukaryota	Archaeplastida	Chlorophyta	Chlorophyceae	Sphaeropleales	Selenastraceae	Monoraphidium	Monoraphidium_contortum	photoautotrophy	phototrophs
ASV01336	GGGAAACTTACCAGGTCCAGACATAGTGAGGATTGACAGATTGAGAGCTCTTTCTTGATTCTATGGGTGGTGGTGCATGGCCGTTCTTAGTTGGTGGAGTGATTTGTCTGGTTAATTCCGATAACGAACGAGACCCCCGCCTGCTAAATAGTGGGGACAATGCATCGCATTGTTACTCACTTCTTAGAGGGACTTTCGGTGTTTTAGCCGAAGGAAGTTGGGGGCA	Eukaryota	Stramenopiles	Ochrophyta	Synchromophyceae	Synchromadales	Synchromaceae	Chlamydomyxa	Chlamydomyxa_labyrinthuloides	photoautotrophy	phototrophs
ASV01337	GGGAAACTTACCAGGTCCAGACACGGGAAGGATTGACAGATTGAGAGCTCTTTCTTGATTCTGTGGGTGGTGGTGCATGGCCGTTCTTAGTTGGTGGGTTGCCTTGTCAGGTTGATTCCGGTAACGAACGAGACCTCAGCCTGCTAAATAGTCACGGCTGCCTTTGGCAGCTGGCCGACTTCTTAGAGGGACTATTGTCGTTTAGGCAATGGAAGTATGAGGCA	Eukaryota	Archaeplastida	Chlorophyta	Chlorophyceae	Chlamydomonadales	Chlamydomonadales_X	Dunaliella	Dunaliella_lateralis	photoautotrophy	phototrophs
ASV01339	GGAAAACTCACCAGGTCCAGACATGGGAAGGATTGACAGATTGATAGCTCTTTCTTGATTCTATGGGTGGTGGTGCATGGCCGTTCTTAGTTGGTGGAGTGATTTGTCTGGTTAATTCCGTTAACGAACGAGACCTTAGCCTGCTAAATAGTTGTGTGAAACTTCGGTTTCATGTCAGCTTCTTAGAGGGACTTCGTGTGTTTAACACGAGGAAGTTTGAGGCA	Eukaryota	Alveolata	Apicomplexa	Coccidiomorphea	Eimeriida	Eimeriidae	Goussia1		parasitism, commensalism	parasites
ASV01340	GGAAAACTCACCAGGTCCAGACATGGGAAGGATTGACAGATTGATAGCTCTTTCTTGATTCTATGGGTGGTGGTGCATGGCCGTTCTTAGTTGGTGGAGTGATTTGTCTGGTTAATTCCGTTAACGAACGAGACCTTAACCTGCTAAATAGGCACCTGTAACTTGTTACAGTTGCTCTTCTTAGAGGGACTTCGTGATTCAAACACGAGGAAGTTTGAGGCA	Eukaryota	Alveolata
ASV01343	GGGAAACTTACCAGGTCCAGACATAGTCAGGATGGACAGATTGAAAGCTCTTTCTTGATCCTATGGGTGGTGGTGCATGGCCGTTCTTAGTTGGTGGAGTGATTTGTCTGGTTAATTCCGTTAACGAACGAGACCTCAGCCTGCTAACTAGCTATCACTATCTCGATAGTGAGCTATGCTTCTTAGAGGGACTATTCGTGTGCAACGAACGGAAGTTTGAGGCA	Eukaryota	Hacrobia	Cryptophyta	Cryptophyceae	Cryptomonadales	Cryptomonadales_X	Cryptomonas	Cryptomonas_ozolini	mixotrophy	mixotrophs
ASV01345	GGAAAACTTACCAGGTCCAGACACGGGGATGATAAACAGATTGAGAGCTCTTTTTTGATTCTGTGGGTGGTGGTGCATGGCCGTTCTTAGTTGGTGGGTTGCCTTGTCAGGTTGATTCCGGTAACGAACGAGACCTCAGCCTGCTAAATAGTCACGTTTCCTTTTTGGATGCGCCTGACTTCTTAGAGGGACTATTGTCGTTTAGGCAATGGAAGTGTGAGGCA	Eukaryota	Archaeplastida	Chlorophyta	Chlorophyceae	Chlamydomonadales	Chlamydomonadales_X	Chlamydomonas	Chlamydomonas_sp.	photoautotrophy	phototrophs
ASV01346	GGAAAACTTACCAGGTCCAGACATAGTGAGGATTGACAGATTGAGAGCTCTTTCTTGATTCTATGGGTGGTGGTGCATGGCCGTTCTTAGTTGGTGGAGTGATTTGTCTGGTTAATTCCGTTAACGAACGAGACCGCTGCCTGCTAAATAGTCCCGCGAGTGATTTTCACTGGCGCGGACTTCTTAGAGGGACGTGCATTCTATTAGATGCAGGAAGATAGCGGCA	Eukaryota	Stramenopiles	Ochrophyta	Bacillariophyta	Bacillariophyta_X	Raphid-pennate	Mayamaea		photoautotrophy	phototrophs
ASV01348	GGAAAACTCACCAGGTCCAGACATGGTAAGGATTGACAGATTGATAGCTCTTTCTTGATTCTATGGGTGGTGGTGCATGGCCGTTCTTAGTTGGTGGAGTGATTTGTCTGGTTAATTCCGTTAACGAACGAGACCTTAACCTGCTAAATAGTTGCACGAAACTTATGTTTCGTGATTAACTTCTTAGAGGGACTTTGTGAGTCTATCACAAGGAAGTTTGAGGCA	Eukaryota	Alveolata	Apicomplexa	Colpodellidea	Colpodellida	Alphamonaceae	Aphamonas	Aphamonas_edax	cytotrophy	heterotrophs
ASV01349	GGAAAACTCACCAGGTCCAGACATGGTAAGGATTGACAGATTGAGAGCTCTTTCTTGATTCCATGAAAGGTGGCGCATGGCCGTTCTTAGTTGGTGGAGTGATTTGTCTGGTTAATTCCGTTAACGAACGAGACCTTAACCTGGCTAACTAGTCACGCTAAGCAATTCTTTGCTTGGCGGCATTTTGACTTCTTAGAGGGACAATCTGTTTTCAGCAGATGGAAGTTTGAGGCA	Eukaryota	Hacrobia	Centroheliozoa	Centroheliozoa_X	Pterocystida	Pterocystidae			cytotrophy	heterotrophs
ASV01351	GGGAAACTTACCAGGTCAAAACATGGTTGGGATTGACAGATTGAGAGCTCTTTCTTGATTCTATGGGTGGTGGTGCATGGCCGTTCTTAGTTGGTGGAGTGATTTGTCTGGTTAATTCCGTTAACGAACGAGACCTTAACCTGCTAACTAGGCGTGTAATGGATAATTACATTGCCTTCTTAGAGGGACTATGCGTTTAAGCGCATGGAAGTTTGAGGCA	Eukaryota	Alveolata	Ciliophora	CONTH_4	CONTH_4_X	CONTH_4_XX	CONTH_4_XXX	CONTH_4_XXX_sp.	bacterivory	heterotrophs
ASV01353	GGGAAACTTACCAGGTCCAGACATAGTAAGGATTGACAGATTGATAGCTCTTTCTTGATTCTATGGGTGGTGGTGCATGGCCGTTCTTAGTTGGTGGAGTGATTTGTCTGGTTAATTCCGTTAACGAACGAGACCTTAACCTGCTAAATAGTTACACGTAACTTCGGCTACGTGGGCAACTTCTTAGAGGGACTGTGTGTGTCTAACGCAAGGAAGTTTGAGGCA	Eukaryota	Alveolata	Dinoflagellata	Dinophyceae	Peridiniales	Thoracosphaeraceae	Naiadinium	Naiadinium_polonicum	photoautotrophy, mixotrophy	phototrophs, mixotrophs
ASV01354	GGGAAACTTACCAGGTCCAGACATAGTAAGGATTGACAGATTGAAAGCTCTTTCTTGATTCTATGGGTGGTGGTGCATGGCCGTTCTTAGTTGGTGGAGTGATTTGTCTGGTTAATTCCGTTAACGAACGAGACCTCAGCCTGCTAACTAGTAACGTCAATATGATTGGAGGCTACTTCTTAGAGGGACTATTTGTGTTTAATGAATGGAAGTTTGAGGCA	Eukaryota	Hacrobia	Cryptophyta	Cryptophyceae	Cryptomonadales	Cryptomonadales_X	Geminigera	Geminigera_cryophila	mixotrophy	mixotrophs
ASV01355	GGGAAACTCACCAGGTCCAGACATAGTAAGGATTGACAGATTGAGAGCTCTTTCTTGATTCTATGGGTGGTGGTGCATGGCCGTTCTTAGTTGGTGGAGTGATTTGTCTGGTTAATTCCGATAACGAACGAGACCTCCGCCTGCTAAATAGGCGTGCCTGGGCTTCCAGGCCCGCCTTCTTAGAGGGACGATGTGTGTTTAGCACATGGAAGTTGGAGGCA	Eukaryota	Stramenopiles	Opalozoa						bacterivory, saprotrophy	heterotrophs
ASV01356	GGGAAACTTACCAGGTCCAGACATAGTGAGGATTGACAGATTGAGAGCTCTTTCTTGATTCTATGGGTGGTGGTGCATGGCCGTTCTTAGTTGGTGGAGTGATTTGTCTGGTTAATTCCGTTAACGAACGAGACCCCCGCCTGCTAAATAGTTGGGCGAATGCTTAGCATTGGCTTCGGCTTCTTAGAGGGACTTTCGGTGACTAACCGAAGGAAGTTGGGGGCA	Eukaryota	Stramenopiles	Ochrophyta	Chrysophyceae	Chrysophyceae_X	Chrysophyceae_XX	Chrysophyceae_XXX	Chrysophyceae_XXX_sp.	photoautotrophy	phototrophs
ASV01357	GGAAAACTTACCAGGTCCGGACATAGTGAGGATTGACAGATTGAAGATCTTTCTTGATTCTATGGGTGGTGGTGCATGGCCGTTCTTAGTTGGTGGAGTGATTTGTCTGGTTAATTCCGTTAACGAACGAGACCTCGACCTGCTAAATAGTTGGACGAACTCTCCGGGGTTCGGACTAACTTCTTAGAGGGACTTTTGATGAGTAGTCAAAGGAAGTTCGAGGCA	Eukaryota	Rhizaria	Cercozoa	Filosa-Thecofilosea	Cryomonadida	Rhogostoma-lineage			heterotrophy	heterotrophs
ASV01358	GGGAAACTTACCAGGTCCAGACATAGTGAGGATTGACAGATTGATAGCTCTTTCTTGATTCTATGGGTGGTGGTGCATGGCCGTTCTTAGTTGGTGGAGTGATTTGTCTGGTTAATTCCGTTAACGAACGAGACCCCCGCCTGGTAAATAGTGTGGGTAATGCTTATGCATTGCCTTTTCTACTTCTTCAAGGGACTTTCAGTCACTAACTGAAGGAAGTTGGGGGCA	Eukaryota	Stramenopiles	Ochrophyta	Raphidophyceae	Raphidophyceae_X	Raphidophyceae_XX	Gonyostomum	Gonyostomum_semen	photoautotrophy	phototrophs
ASV01359	GGAAAACTTACCAGGTCCAGACATAGTGAGGATTGACAGGTTGAAGATCTTTCTTGATTCTATGGGTGGTGGTGCATGGCCGTTCTTAGTTGGTGGATTGATCTGTCTGGTTAATTCCGATAACGAACGAGACCTCAGCCTGCTAAATAGTGGATATCGGCTTTTGTCCGGTAGCAATCGCTTCTTAGAGGGACTATTGGTGTTTAGCCAATGGAAGATTGAGGCA	Eukaryota	Rhizaria	Cercozoa	Novel-clade-10-12	Novel-clade-10	Novel-clade-10_X	Novel-clade-10_XX	Novel-clade-10_XX_sp.	heterotrophy	heterotrophs
ASV01360	GGGAAACTTACCAGGTCCAGACATAGTAAGGATTGACAGATTGAGAGCTCTTTCTTGATTCTATGGGTGGTGGTGCATGGCCGTTCTTAGTTGGTGGAGTGATTTGTCTGGTTAATTCCGATAACGAACGAGACCTCCGCCTGCTAAATAGCGCCGCATGGGCTTGTCCCAGGCGAGCGCTTCTTAGAGGGACAATGCATGTTTAGTGCATGGAAGTTGGAGGCA	Eukaryota	Stramenopiles	Opalozoa	Bicoecea	Pseudodendromonadales	Pseudodendromonadales_X			bacterivory	heterotrophs
ASV01361	GGAAAACTCACCAGGTCCAGACATGGGAAGGATTGACAGATTGATAGCTCTTTCTTGATTCTATGGGTGGTGGTGCATGGCCGTTCTTAGTTGGTGGAGTGATTTGTCTGGTTAATTCCGTTAACGAACGAGACCTTAGCCTGCTAAATAGTTGAACATACCTTCGGTTATGTCCCAGCTTCTTAGAGGGACTTCGTGTGTTTAACACGAGGAAGTTTGAGGCA	Eukaryota	Alveolata	Apicomplexa	Coccidiomorphea	Eimeriida	Eimeriidae	Goussia1		parasitism, commensalism	parasites
ASV01362	GGAAAACTCACCAGGTCCAGACATGGGAAGGATTGACAGATTGATAGCTCTTTCTTGATTCTATGGGTGGTGGTGCATGGCCGTTCTTAGTTGGTGGAGTGATTTGTCTGGTTAATTCCGTTAACGAACGAGACCTTAACCTGCTAAATAGTTCGCTGTAACTTGTTACAGCTGTACTTCTTAGAGGGACTTCGTGATTCAAACACGAGGAAGTTTGAGGCA	Eukaryota	Alveolata
ASV01363	GGGAAACTTACCAGGTCCAGACACGGGAAGGATTGACAGATTGAGAGCTCTTTCTTGATTCTGTGGGTGGTGGTGCATGGCCGTTCTTAGTTGGTGGGTTGCCTTGTCAGGTTGATTCCGGTAACGAACGAGACCTCAGCCTGCTAAATAGTCAGCATCGCACCTGCGGTGCGCGGACTTCTTAGAGGGACTATTGGCGTTCAGCCAATGGAAGTGTGAGGCG	Eukaryota	Archaeplastida	Chlorophyta	Chlorophyceae	Chlamydomonadales	Chlamydomonadales_X			photoautotrophy	phototrophs
ASV01364	GGGAAACTCACCAGGTCCAGACATGGTAAGGATTGACAGATTGAGAGCTCTTTCTTGATTCTATGGGTGGTGGTGCATGGCCGTTCTTAGTTGGTGGAGTGATTTGTCTGGTTAATTCCGTTAACGAACGAGACCTTAACCTGCTAACTAGGCGCGCCTTCGCGAGAAGGGTCCGCGCGCTTCTTAGAGGGACAACCGTCGTATTCTTTAGCCGGGGGAAGTTTGAGGCA	Eukaryota	Opisthokonta
ASV01365	GGGAAACTTACCAGGTCCAGACATAGTGAGGATTGACAGATTGAGAGCTCTTTCTTGATTCTATGGGTGGTGGTGCATGGCCGTTCTTAGTTGGTGGAGTGATTTGTCTGGTTAATTCCGTTAACGAACGAGACCCCCGCCTGCTAAATAGTGGCACCAATGCTTAGCATTGGTGTTATCTTCTTAGAGGGACTTTTGGTGACTAATCAAAGGAAGTTGGGGGCA	Eukaryota	Stramenopiles	Ochrophyta	Chrysophyceae	Chrysophyceae_X				photoautotrophy	phototrophs
ASV01366	GGAAAACTCACCAGGTCCAGACATGGGAAGGATTGACAGATTGATAGCTCTTTCTTGATTCTATGGGTGGTGGTGCATGGCCGTTCTTAGTTGGTGGAGTGATTTGTCTGGTTAATTCCGTTAACGAACGAGACCTTAGCCTGCTAAATAGTTGAAGAGATTCCGATCTCGGTCAGCTTCTTAGAGGGACTTCGTGTGTTTAACACGAGGAAGTTTGAGGCA	Eukaryota	Alveolata	Apicomplexa	Coccidiomorphea	Eimeriida	Eimeriidae	Goussia1	Goussia1_balatonica	parasitism, commensalism	parasites
ASV01368	GGAAAACTTACCAGGTCCAGACATAGTGAGGATTGACAGATTGAGAGCTCTTTCTTGATTCTATGGGTGGTGGTGCATGGCCGTTCTTAGTTGGTGGAGTGATTTGTCTGGTTAATTCCGTTAACGAACGAGACCGCTGCCTGCTAAATAGTTTGGTGAATGATTTTTCATTGACTGAAGCTTCTTAGAGGGACGTGCGTTCTATAAGACGCAGGAGGATAGCGGCA	Eukaryota	Stramenopiles	Ochrophyta	Bacillariophyta	Bacillariophyta_X	Araphid-pennate	Fragilaria	Fragilaria_crotonensis	photoautotrophy	phototrophs
ASV01369	GGGAAACTTACCAGGTCCAGACATAGTAAGGATTGACAGATTGAGAGCTCTTTCTTGATTCTATGGGTGGTGGTGCATGGCCGTTCTTAGTTGGTGGAGTGATTTGTCTGGTTAATTCCGATAACGAACGAGACCACCTCCTGCTAAATAGTTCATCTTACGTTCATCGTATGAGGGGACTTCTTAGAGGGACTTTTAGCGATTAGCTAAAGGAAGTTGGTGGCA	Eukaryota	Stramenopiles
ASV01373	GGAAAACTTACCAGGTCCAGACATAGGAAGGATTGACAGATTGAGAGCTCTTTCTTGATTCTATGGGTGGTGGTGCATGGCCGTTCTTAGTTGGTGGGTTGTCTTGTCAGGTTGATTCCGGTAACGAACGAGACCTCAGCCTTTAAATAGTCACGGTCGCTTTTTGCGGCTGGCTTTGACTTCTTAGAGGGACAGTTGGCGTTTAGTCAACGGAAGTATGAGGCA	Eukaryota	Archaeplastida	Chlorophyta	Chlorophyceae	Sphaeropleales	Sphaeropleales_X	Desmodesmus	Desmodesmus_intermedius	photoautotrophy	phototrophs
ASV01374	GGAAAACTTACCAGGTCCAGACATAGTGAGGATTGACAGATTGAGAGCTCTTTCTTGATTCTATGGGTGGTGGTGCATGGCCGTTCTTAGTTGGTGGAGTGATTTGTCTGGTTAATTCCGTTAACGAACGAGACCCCCGCCTGCTAAATAGTTGGGAGAATGTATTTTCATTCTCTGCAGCTTCTTAGAGGGACTTTTGGTGACTAACCAAAGGAAGTTGGGGGCA	Eukaryota	Stramenopiles	Ochrophyta	Chrysophyceae	Chrysophyceae_X	Chrysophyceae_Clade-F	Paraphysomonas	Paraphysomonas_sp.	photoautotrophy	phototrophs
ASV01375	GGGAAACTTACCAGGTCCAGACATAGTAAGGATTGACAGATTGAGAGCTCTTTCTTGATTCTATGGGTGGTGGTGCATGGCCGTTCTTAGTTGGTGGAGTGATTTGTCTGGTTAATTCCGTTAACGAACGAGACCCCCGCCTGCTAAATAGTACTGGGAATGCTTAGCATTGCCAGCGACTTCTTAGAGGGACTTTCGGCGCTAGGCCGAAGGAAGTTGGGGGCA	Eukaryota	Stramenopiles	Ochrophyta	Eustigmatophyceae	Eustigmatophyceae_X	Eustigmatophyceae_XX			photoautotrophy	phototrophs
ASV01376	GGGAAACTTACCAGGTCCAGACGTAGTAAGGATTGACAGATTGATAGCTCTTTCTTGATTCTATGGGTGGTGGTGCATGGCCGTTCTTAGTTGGTGGAGTGATTTGTCTGGTTAATTCCGATAACGAACGAGACCTTAACCTGCTAACTAGTCTTGTCCATTTCATGGATACTGACTTCTTAGAGGGACTATGTGTCGATAAGCACATGGAAGTTTGAGGCA	Eukaryota	Alveolata	Ciliophora	Litostomatea	Litostomatea_X	Litostomatea_XX			bacterivory	heterotrophs
ASV01377	GGGAAACTTACCAGGTCCAGACATAGTGAGGATTGACAGATTGAGAGCTCTTTCTTGATTCTATGGGTGGTGGTGCATGGCCGTTCTTAGTTGGTGGAGTGATCTGTCAGGTTAATTCCGGTAACGAACGAGACCCCCGCCTGCTAAATAGTAGTACTCATGCATTGTATGGGTTTCTGCTTCTTAGAGGGACTTTCGATGTTTTAGTCGAAGGAAGTTGGGGGCA	Eukaryota	Stramenopiles	Ochrophyta						photoautotrophy	phototrophs
ASV01380	GGGAAACTTACCAGGTCCAGACATAGTAAGGATTGACAGATTGAGAGCTCTTTCTTGATTCTATGGGTGGTGGTGCATGGCCGTTCTTAGTTGGTGGAGTGATTTGTCTGGTTAATTCCGATAACGAACGAGACCTCCGCCTGCTAAATAGCACGCCCTGGCTTTGCCAGGCGCGACGCTTCTTAGAGGGACAATGTGTGTTTAGCACATGGAAGTTGGAGGCA	Eukaryota	Stramenopiles	Opalozoa	Bicoecea	Pseudodendromonadales	Pseudodendromonadales_X	Pseudodendromonadales_XX	Pseudodendromonadales_XX_sp.	bacterivory	heterotrophs
ASV01381	GGAAAACTTACCAGGTCCAGACATAGTGAGGATTGACAGATTGAGAGTTCTTTCTTGATTCTATGGGTGGTGGTGCATGGCCGTTCTTAGTTGGTGGAGTGATTTGTCTGGTTAGTTCCGTTAACGAACGAGACCGCCGCCTGCTAAATAGTTCTGCGAATGGTTTTTCATTGGCAAGAGCTTCTTAGAGGGACGTTCATTCTACAAGATGAAGGAAGATGGCGGCA	Eukaryota	Stramenopiles	Ochrophyta	Bacillariophyta	Bacillariophyta_X	Polar-centric-Mediophyceae	Cyclotella	Cyclotella_meneghiniana	photoautotrophy	phototrophs
ASV01384	GGAAAACTTACCAGGTCCAGACATAGTGAGGATTGACAGATTGAGAGCTCTTTCTTGATTCTATGGGTGGTGGTGCATGGCCGTTCTTAGTTGGTGGAGTGATTTGTCTGGTTAATTCCGTTAACGAACGAGACCCCCGCCTGCTAAATAGTTGGACCCATGCTTTGCATTGGTTGCAGCTTCTTAGAGGGACTTTTGGTGACTAACCAAAGGAAGTTGGGGGCA	Eukaryota	Stramenopiles	Ochrophyta	Chrysophyceae	Chrysophyceae_X	Chrysophyceae_Clade-E	Chrysosaccus	Chrysosaccus_sp.	photoautotrophy	phototrophs
ASV01385	GGGAAACTTACCAGGTCCAGACATAGTGAGGATTGACAGATTGAGAGCTCTTTCTTGATTCTATGGGTGGTGGTGCATGGCCGTTCTTAGTTGGTGGAGTGATTTGTCTGGTTAATTCCGTTAACGAACGAGACCTCAGCCTGCTAAATAATAGGGCGAATGATTCGTCATTGGCTGCTGTTTCTTAGAGGGACATGGAGTATCAAACTCCAGGAAGATTGAGGCA	Eukaryota	Stramenopiles	Ochrophyta	Bacillariophyta	Bacillariophyta_X	Polar-centric-Mediophyceae	Urosolenia	Urosolenia_eriensis	photoautotrophy	phototrophs
ASV01386	GGGAAACTTACCAGGCCCAGACATAGTAAGGATTGACAAATTGATAGCTCTTTCTTGATTCTATGGGTGGTGGTGCATGGCCGTTCTTAGTTGGTGGAGTGATTTGTCTGGTTAATTCCGTTAGCGAACGAGACCTTAGCTTGCTAAATAGTTGCACGTAGCCTCGGTTATGTGGGGAGCTTCTTAGAGGGACTTTGTGTGTCTAACGCAAGGAAGTTTGAGGCA	Eukaryota	Alveolata	Dinoflagellata	Dinophyceae	Peridiniales	Peridiniaceae	Peridinium	Peridinium_gatunense	photoautotrophy	phototrophs
ASV01387	GGAAAACTTACCAGGTCCAGACATAGTGAGGATTGACAGATTGAGAGCTCTTTCTTGATTCTATGGGTGGTGGTGCATGGCCGTTCTTAGTTGGTGGAGTGATTTGTCTGGTTAATTCCGTTAACGAACGAGACCGCTGCCTGCTAAATAGTGCGATGAATGATTTTTCATTGATTAGCACTTCTTAGAGGGACGTGCGTTCTATAAGACGCAGGAAGATAGCGGCA	Eukaryota	Stramenopiles	Ochrophyta	Bacillariophyta	Bacillariophyta_X	Araphid-pennate	Synedra	Synedra_ulna	photoautotrophy	phototrophs
[truncated: 11,889 more rows]
